# Supplementary material for: Synthesis and structure of tris­(2-methyl-1H-imidazol-3-ium) 5-carb­oxy­benzene-1,3-di­carboxyl­ate 3,5-di­carb­oxy­benzoate
Source: Acta Crystallogr E Crystallogr Commun. 2025 Mar 11;81(Pt 4):303–9. doi: 10.1107/S2056989025002063 (PMC11974331; doi:10.1107/S2056989025002063)
Supplement: Supplementary file 1 [file e-81-00303-sup1.cif]

##############################################################################
#                                                                            #
# This CIF contains the data in a paper accepted for publication in          #
# Acta Crystallographica Section E. It conforms to the requirements of       #
# Notes for Authors for Acta Crystallographica Section E, and has been       #
# peer reviewed under the auspices of the IUCr Commission on Journals.       #
#                                                                            #
# Full details of the Crystallographic Information File format               #
# are given in the paper "The Crystallographic Information File (CIF):       #
# a New Standard Archive File for Crystallography" by S. R. Hall, F. H.      #
# Allen and I. D. Brown [Acta Cryst. (1991), A47, 655-685].                  #
#                                                                            #
# The current version of the core CIF dictionary is obtainable from          #
# ftp://ftp.iucr.org/pub/cif_core.dic.                                       #
#                                                                            #
# Software is freely available for graphical display of the structure(s)     #
# in this CIF. For information consult the CIF software page                 #
# http://www.iucr.org/resources/cif/software.                                #
#                                                                            #
# This file may be used for bona fide research purposes within the           #
# scientific community so long as proper attribution is given to the journal # 
# article from which it was obtained.                                        #
#                                                                            #
##############################################################################
data_I
_audit_creation_method
;
Olex2 1.5
(compiled 2024.02.16 svn.r378c4104 for OlexSys, GUI svn.r6928)
;
_journal_date_recd_electronic     2024-10-21
_journal_date_accepted     2025-03-04
_journal_name_full     'Acta Crystallographica, Section E'
_journal_year     2025
_journal_volume     81
_journal_issue      1
_journal_page_first     0
_journal_page_last     0
_journal_paper_category     GO
_journal_paper_doi     10.1107/S2056989025002063
_journal_coeditor_code     JQ2038
_publ_contact_author_name     'Jose de Jesus Velazquez-Garcia'
_publ_contact_author_address
;
Deutsches Elektronen-Synchrotron DESY, Notkestr. 85, 22607 Hamburg,
Germany
;
_publ_contact_author_email     'jose.velazquez@desy.de'
_publ_contact_author_fax     ?
_publ_contact_author_phone     ?
_publ_section_title
;
Synthesis and structure of tris(2-methyl-1<i>H</i>-imidazol-3-ium)
5-carboxybenzene-1,3-dicarboxylate 3,5-dicarboxybenzoate
;
loop_
    _publ_author_name
    _publ_author_footnote
    _publ_author_address
    'Asprilla-Herrera, Lina Maria' .
;
Department of Chemistry, Faculty of Natural and Exact Sciences, Universidad del
Valle, Calle 13 No. 100-00, 760042 Cali,
Colombia
;
    'Techert, Simone' .
;Institut f\"ur R\"ontgenphysik, Georg-August-Universit\"at G\"ottingen,
Friedrich-Hund-Platz 1, 37077 G\"ottingen,
Germany
Deutsches Elektronen-Synchrotron DESY, Notkestr. 85, 22607 Hamburg, Germany
;
    'Velazquez-Garcia, Jose de Jesus' .
;
Deutsches Elektronen-Synchrotron DESY, Notkestr. 85, 22607 Hamburg,
Germany
;
_publ_section_synopsis
;
The structure of a tris(2-methyl-1<i>H</i>-imidazol-3-ium)
dihydrogenetrimesate^-^ monohydrogentrimesate^2-^ compound was determined by
single-crystal X-ray diffraction. The compound is mixture of protonated and
deprotonated molecules.
;
_chemical_name_systematic
;
Tris(2-methyl-1<i>H</i>-imidazol-3-ium) 5-carboxybenzene-1,3-dicarboxylate
3,5-dicarboxybenzoate
;
_chemical_name_common     ?
_chemical_formula_moiety     '3(C4 H7 N2 +), C9 H4 O6 2-, C9 H5 O6 -'
_chemical_formula_sum     'C30 H30 N6 O12'
_chemical_formula_iupac     '3C4 H7 N2 +, C9 H4 O6 2-, C9 H5 O6 -'
_chemical_formula_weight     666.60
_chemical_melting_point     ?
_space_group_crystal_system     monoclinic
_space_group_name_H-M_alt     'P 1 21/n 1'
_space_group_name_Hall     '-P 2yn'
loop_
    _space_group_symop_operation_xyz
    'x, y, z'
    '-x+1/2, y+1/2, -z+1/2'
    '-x, -y, -z'
    'x-1/2, -y-1/2, z-1/2'
_cell_length_a     14.172(3)
_cell_length_b     15.902(3)
_cell_length_c     14.644(3)
_cell_angle_alpha     90
_cell_angle_beta     110.46(3)
_cell_angle_gamma     90
_cell_volume     3092.0(12)
_cell_formula_units_Z     4
_cell_measurement_reflns_used     5589
_cell_measurement_theta_min     2.473
_cell_measurement_theta_max     26.894
_cell_measurement_temperature     100
_exptl_crystal_description     irregular
_exptl_crystal_colour     'clear light colourless'
_exptl_crystal_size_max     0.08
_exptl_crystal_size_mid     0.07
_exptl_crystal_size_min     0.05
_exptl_crystal_density_diffrn     1.432
_exptl_crystal_density_meas     ?
_exptl_crystal_density_method     ?
_exptl_crystal_F_000     1392
_exptl_absorpt_coefficient_mu     0.113
_exptl_absorpt_correction_type     multi-scan
_exptl_absorpt_process_details
;
(SADABS; Krause <i>et al.</i>,  2015)
;
_exptl_absorpt_correction_T_min     0.6950
_exptl_absorpt_correction_T_max     0.7456
_diffrn_ambient_temperature     100
_diffrn_source     ?
_diffrn_source_power     0.03
_diffrn_source_voltage     50.0
_diffrn_source_current     0.6
_diffrn_radiation_type     MoK\a
_diffrn_radiation_wavelength     0.71073
_diffrn_measurement_device_type     'Bruker P4'
_diffrn_measurement_method     '\w scans'
_diffrn_detector_area_resol_mean     ?
loop_
    _diffrn_refln_index_h
    _diffrn_refln_index_k
    _diffrn_refln_index_l
    -1 0 0
    1 0 0
    1 0 0
    1 0 0
    1 0 0
    -1 0 0
    -1 0 0
    2 0 0
    2 0 0
    2 0 0
    -2 0 0
    -2 0 0
    -2 0 0
    -3 0 0
    3 0 0
    -3 0 0
    -3 0 0
    -4 0 0
    4 0 0
    -4 0 0
    -4 0 0
    -5 0 0
    -5 0 0
    5 0 0
    -5 0 0
    -6 0 0
    6 0 0
    -6 0 0
    -6 0 0
    -7 0 0
    -7 0 0
    -7 0 0
    7 0 0
    -8 0 0
    -8 0 0
    8 0 0
    -8 0 0
    -9 0 0
    -9 0 0
    -9 0 0
    9 0 0
    10 0 0
    -10 0 0
    -10 0 0
    -10 0 0
    11 0 0
    11 0 0
    -11 0 0
    -11 0 0
    -11 0 0
    -12 0 0
    -12 0 0
    12 0 0
    12 0 0
    -12 0 0
    -13 0 0
    13 0 0
    -13 0 0
    13 0 0
    14 0 0
    -14 0 0
    -14 0 0
    14 0 0
    -15 0 0
    15 0 0
    15 0 0
    -15 0 0
    15 0 0
    -16 0 0
    16 0 0
    16 0 0
    -16 0 0
    16 0 0
    17 0 0
    -17 0 0
    -17 0 0
    17 0 0
    17 0 0
    0 -1 0
    0 -1 0
    0 -1 0
    0 1 0
    0 1 0
    0 1 0
    -1 1 0
    -2 -1 0
    -2 -1 0
    2 -1 0
    -2 -1 0
    -2 1 0
    -2 1 0
    2 1 0
    -2 1 0
    -3 -1 0
    -3 -1 0
    -3 -1 0
    -3 1 0
    -3 1 0
    -3 1 0
    3 1 0
    -4 -1 0
    -4 -1 0
    4 1 0
    -4 1 0
    -4 1 0
    -4 1 0
    -5 -1 0
    -5 -1 0
    5 1 0
    -5 1 0
    -5 1 0
    -6 -1 0
    -6 -1 0
    6 -1 0
    -6 -1 0
    -6 1 0
    -6 1 0
    6 1 0
    -6 1 0
    7 -1 0
    -7 -1 0
    -7 -1 0
    -7 -1 0
    -7 1 0
    -7 1 0
    7 1 0
    -7 1 0
    8 -1 0
    -8 -1 0
    -8 -1 0
    -8 -1 0
    8 1 0
    -8 1 0
    -8 1 0
    -8 1 0
    -9 -1 0
    -9 -1 0
    -9 -1 0
    9 -1 0
    9 -1 0
    -9 1 0
    9 1 0
    -9 1 0
    -9 1 0
    10 -1 0
    -10 -1 0
    10 -1 0
    -10 -1 0
    -10 -1 0
    -10 1 0
    -10 1 0
    10 1 0
    -10 1 0
    -11 -1 0
    11 -1 0
    11 -1 0
    -11 -1 0
    -11 -1 0
    -11 1 0
    11 1 0
    -11 1 0
    -11 1 0
    -12 -1 0
    12 -1 0
    -12 -1 0
    -12 -1 0
    12 -1 0
    -12 1 0
    12 1 0
    -12 1 0
    12 1 0
    -12 1 0
    -13 -1 0
    13 -1 0
    -13 -1 0
    13 -1 0
    -13 1 0
    -13 1 0
    -13 1 0
    13 1 0
    13 1 0
    14 -1 0
    -14 -1 0
    -14 -1 0
    14 -1 0
    14 -1 0
    14 1 0
    -14 1 0
    -14 1 0
    14 1 0
    15 -1 0
    -15 -1 0
    15 -1 0
    -15 -1 0
    15 -1 0
    -15 1 0
    15 1 0
    15 1 0
    -15 1 0
    15 1 0
    -16 -1 0
    -16 -1 0
    16 -1 0
    16 -1 0
    16 -1 0
    16 1 0
    -16 1 0
    16 1 0
    16 1 0
    -16 1 0
    17 -1 0
    17 -1 0
    17 -1 0
    -17 -1 0
    -17 -1 0
    -17 1 0
    -17 1 0
    17 1 0
    17 1 0
    17 1 0
    0 -2 0
    0 -2 0
    0 -2 0
    0 2 0
    0 2 0
    0 2 0
    -1 -2 0
    1 -2 0
    1 -2 0
    1 -2 0
    -1 -2 0
    -1 -2 0
    1 -2 0
    -1 2 0
    -1 2 0
    -1 2 0
    1 2 0
    1 2 0
    1 2 0
    -1 2 0
    -2 -2 0
    -2 -2 0
    2 -2 0
    2 -2 0
    -2 2 0
    -2 2 0
    -2 2 0
    3 -2 0
    -3 -2 0
    -3 -2 0
    -3 -2 0
    -3 2 0
    -3 2 0
    -3 2 0
    -4 -2 0
    -4 -2 0
    4 -2 0
    -4 -2 0
    -4 2 0
    4 2 0
    -4 2 0
    -4 2 0
    -5 -2 0
    -5 -2 0
    5 -2 0
    -5 -2 0
    -5 2 0
    -5 2 0
    5 2 0
    6 -2 0
    -6 -2 0
    -6 -2 0
    -6 -2 0
    -6 2 0
    -6 2 0
    6 2 0
    -6 2 0
    -7 -2 0
    -7 -2 0
    7 -2 0
    -7 -2 0
    7 2 0
    -7 2 0
    -7 2 0
    -7 2 0
    -8 -2 0
    -8 -2 0
    8 -2 0
    8 -2 0
    8 2 0
    -8 2 0
    -8 2 0
    -8 2 0
    9 -2 0
    -9 -2 0
    9 -2 0
    -9 -2 0
    -9 2 0
    -9 2 0
    -9 2 0
    9 2 0
    10 -2 0
    10 -2 0
    -10 -2 0
    -10 -2 0
    -10 2 0
    -10 2 0
    10 2 0
    -10 2 0
    -11 -2 0
    11 -2 0
    -11 -2 0
    11 -2 0
    -11 -2 0
    11 2 0
    -11 2 0
    -11 2 0
    -11 2 0
    -12 -2 0
    12 -2 0
    -12 -2 0
    -12 -2 0
    12 -2 0
    -12 2 0
    -12 2 0
    12 2 0
    -12 2 0
    -13 -2 0
    13 -2 0
    -13 -2 0
    13 -2 0
    13 2 0
    -13 2 0
    -13 2 0
    -13 2 0
    13 2 0
    -14 -2 0
    14 -2 0
    14 -2 0
    -14 -2 0
    14 -2 0
    -14 2 0
    -14 2 0
    14 2 0
    14 2 0
    15 -2 0
    -15 -2 0
    15 -2 0
    -15 -2 0
    15 -2 0
    -15 2 0
    -15 2 0
    15 2 0
    15 2 0
    15 2 0
    -16 -2 0
    16 -2 0
    16 -2 0
    -16 -2 0
    16 -2 0
    -16 2 0
    16 2 0
    -16 2 0
    16 2 0
    16 2 0
    -17 -2 0
    17 -2 0
    -17 -2 0
    17 -2 0
    17 -2 0
    17 2 0
    17 2 0
    17 2 0
    -17 2 0
    -17 2 0
    0 -3 0
    0 -3 0
    0 3 0
    0 3 0
    0 3 0
    0 3 0
    1 -3 0
    1 -3 0
    1 -3 0
    -1 -3 0
    -1 -3 0
    -1 3 0
    -1 3 0
    1 3 0
    1 3 0
    -1 3 0
    -1 3 0
    -2 -3 0
    -2 -3 0
    2 -3 0
    2 -3 0
    -2 3 0
    -2 3 0
    -2 3 0
    2 3 0
    3 -3 0
    -3 -3 0
    -3 -3 0
    -3 3 0
    -3 3 0
    -3 3 0
    -4 -3 0
    -4 -3 0
    4 -3 0
    -4 -3 0
    -4 3 0
    -4 3 0
    -4 3 0
    5 -3 0
    -5 -3 0
    -5 -3 0
    -5 -3 0
    -5 3 0
    -5 3 0
    -6 -3 0
    -6 -3 0
    -6 -3 0
    6 -3 0
    -6 3 0
    6 3 0
    -6 3 0
    -6 3 0
    7 -3 0
    -7 -3 0
    -7 -3 0
    -7 -3 0
    -7 3 0
    7 3 0
    -7 3 0
    -7 3 0
    -8 -3 0
    8 -3 0
    -8 -3 0
    -8 -3 0
    -8 3 0
    8 3 0
    -8 3 0
    -8 3 0
    -9 -3 0
    9 -3 0
    -9 -3 0
    -9 -3 0
    9 -3 0
    9 3 0
    -9 3 0
    -9 3 0
    -9 3 0
    -10 -3 0
    -10 -3 0
    10 -3 0
    10 -3 0
    -10 3 0
    10 3 0
    -10 3 0
    -10 3 0
    -11 -3 0
    11 -3 0
    -11 -3 0
    11 -3 0
    -11 -3 0
    -11 3 0
    11 3 0
    -11 3 0
    -11 3 0
    -12 -3 0
    -12 -3 0
    12 -3 0
    12 -3 0
    -12 3 0
    -12 3 0
    12 3 0
    -12 3 0
    -13 -3 0
    13 -3 0
    13 -3 0
    13 -3 0
    -13 -3 0
    -13 3 0
    -13 3 0
    13 3 0
    -13 3 0
    14 -3 0
    14 -3 0
    -14 -3 0
    14 -3 0
    -14 -3 0
    -14 3 0
    -14 3 0
    14 3 0
    -14 3 0
    14 3 0
    15 -3 0
    -15 -3 0
    15 -3 0
    15 -3 0
    -15 -3 0
    -15 3 0
    -15 3 0
    15 3 0
    15 3 0
    15 3 0
    16 -3 0
    16 -3 0
    -16 -3 0
    16 -3 0
    -16 -3 0
    16 3 0
    16 3 0
    -16 3 0
    16 3 0
    -16 3 0
    17 -3 0
    17 -3 0
    -17 -3 0
    17 -3 0
    -17 -3 0
    17 3 0
    -17 3 0
    -17 3 0
    17 3 0
    17 3 0
    0 -4 0
    0 -4 0
    0 4 0
    0 4 0
    0 4 0
    -1 -4 0
    1 -4 0
    -1 -4 0
    -1 4 0
    -1 4 0
    1 4 0
    -1 4 0
    1 4 0
    -2 -4 0
    -2 -4 0
    2 -4 0
    2 -4 0
    2 4 0
    -2 4 0
    -2 4 0
    -2 4 0
    -3 -4 0
    -3 -4 0
    3 -4 0
    -3 4 0
    -3 4 0
    -3 4 0
    -4 -4 0
    4 -4 0
    -4 -4 0
    4 4 0
    -4 4 0
    -4 4 0
    -4 4 0
    5 -4 0
    -5 -4 0
    -5 -4 0
    -5 -4 0
    -5 4 0
    -5 4 0
    -5 4 0
    -6 -4 0
    6 -4 0
    -6 -4 0
    -6 -4 0
    -6 4 0
    -6 4 0
    -6 4 0
    -7 -4 0
    -7 -4 0
    -7 -4 0
    7 -4 0
    -7 4 0
    -7 4 0
    -7 4 0
    7 4 0
    8 -4 0
    -8 -4 0
    -8 -4 0
    -8 -4 0
    -8 4 0
    -8 4 0
    8 4 0
    -8 4 0
    -9 -4 0
    -9 -4 0
    -9 -4 0
    9 -4 0
    -9 4 0
    -9 4 0
    -9 4 0
    -10 -4 0
    10 -4 0
    -10 -4 0
    -10 -4 0
    10 -4 0
    -10 4 0
    -10 4 0
    -10 4 0
    10 4 0
    11 -4 0
    -11 -4 0
    11 -4 0
    -11 -4 0
    -11 -4 0
    -11 4 0
    -11 4 0
    -11 4 0
    11 4 0
    12 -4 0
    -12 -4 0
    -12 -4 0
    12 -4 0
    -12 4 0
    -12 4 0
    12 4 0
    -12 4 0
    13 -4 0
    -13 -4 0
    13 -4 0
    13 -4 0
    -13 -4 0
    -13 4 0
    -13 4 0
    13 4 0
    -13 4 0
    14 -4 0
    -14 -4 0
    14 -4 0
    -14 -4 0
    14 -4 0
    -14 4 0
    -14 4 0
    -14 4 0
    14 4 0
    14 4 0
    15 -4 0
    15 -4 0
    -15 -4 0
    15 -4 0
    -15 -4 0
    -15 4 0
    15 4 0
    15 4 0
    15 4 0
    -15 4 0
    -16 -4 0
    16 -4 0
    16 -4 0
    16 -4 0
    -16 -4 0
    -16 4 0
    16 4 0
    16 4 0
    -16 4 0
    16 4 0
    0 -5 0
    0 -5 0
    0 5 0
    0 5 0
    0 5 0
    1 -5 0
    -1 -5 0
    -1 -5 0
    -1 5 0
    1 5 0
    1 5 0
    -1 5 0
    -2 -5 0
    2 -5 0
    -2 -5 0
    2 -5 0
    2 -5 0
    -2 5 0
    2 5 0
    -2 5 0
    -2 5 0
    -3 -5 0
    3 -5 0
    -3 -5 0
    -3 5 0
    3 5 0
    -3 5 0
    -4 -5 0
    4 -5 0
    -4 -5 0
    -4 5 0
    4 5 0
    -4 5 0
    -4 5 0
    -5 -5 0
    -5 -5 0
    5 -5 0
    -5 -5 0
    -5 5 0
    -5 5 0
    5 5 0
    -5 5 0
    -6 -5 0
    6 -5 0
    -6 -5 0
    -6 -5 0
    -6 5 0
    6 5 0
    -6 5 0
    -6 5 0
    7 -5 0
    -7 -5 0
    -7 -5 0
    -7 -5 0
    -7 5 0
    -7 5 0
    -7 5 0
    8 -5 0
    -8 -5 0
    -8 -5 0
    -8 -5 0
    -8 5 0
    -8 5 0
    -8 5 0
    9 -5 0
    -9 -5 0
    -9 -5 0
    -9 -5 0
    -9 5 0
    -9 5 0
    -9 5 0
    -10 -5 0
    -10 -5 0
    10 -5 0
    -10 -5 0
    -10 5 0
    -10 5 0
    -10 5 0
    10 5 0
    -11 -5 0
    11 -5 0
    11 -5 0
    -11 -5 0
    -11 5 0
    -11 5 0
    11 5 0
    -11 5 0
    -12 -5 0
    12 -5 0
    12 -5 0
    -12 -5 0
    12 -5 0
    -12 5 0
    -12 5 0
    12 5 0
    -12 5 0
    13 -5 0
    13 -5 0
    13 -5 0
    -13 -5 0
    -13 -5 0
    -13 5 0
    13 5 0
    -13 5 0
    -13 5 0
    14 -5 0
    -14 -5 0
    -14 -5 0
    14 -5 0
    14 -5 0
    -14 5 0
    -14 5 0
    -14 5 0
    14 5 0
    15 -5 0
    15 -5 0
    -15 -5 0
    -15 -5 0
    15 -5 0
    -15 5 0
    15 5 0
    15 5 0
    15 5 0
    -15 5 0
    16 -5 0
    -16 -5 0
    -16 -5 0
    16 -5 0
    16 -5 0
    16 5 0
    -16 5 0
    -16 5 0
    16 5 0
    16 5 0
    0 -6 0
    0 -6 0
    0 6 0
    0 6 0
    -1 -6 0
    1 -6 0
    -1 -6 0
    1 6 0
    -1 6 0
    2 -6 0
    2 -6 0
    -2 -6 0
    -2 -6 0
    2 -6 0
    -2 6 0
    2 6 0
    3 -6 0
    3 -6 0
    -3 -6 0
    -3 -6 0
    3 -6 0
    -3 6 0
    3 6 0
    -3 6 0
    -3 6 0
    4 -6 0
    -4 -6 0
    -4 -6 0
    4 -6 0
    -4 6 0
    4 6 0
    -4 6 0
    -5 -6 0
    5 -6 0
    -5 -6 0
    -5 6 0
    -5 6 0
    5 6 0
    -6 -6 0
    6 -6 0
    -6 -6 0
    -6 -6 0
    -6 6 0
    -6 6 0
    -6 6 0
    6 6 0
    7 -6 0
    -7 -6 0
    -7 -6 0
    -7 -6 0
    7 6 0
    -7 6 0
    -7 6 0
    -7 6 0
    -8 -6 0
    -8 -6 0
    -8 -6 0
    8 -6 0
    -8 6 0
    -8 6 0
    -8 6 0
    -9 -6 0
    -10 -6 0
    -10 -6 0
    10 -6 0
    10 -6 0
    -10 -6 0
    -10 6 0
    10 6 0
    -10 6 0
    -10 6 0
    -11 -6 0
    -11 -6 0
    11 -6 0
    11 -6 0
    11 6 0
    -11 6 0
    -11 6 0
    -11 6 0
    12 -6 0
    -12 -6 0
    12 -6 0
    12 -6 0
    -12 -6 0
    12 6 0
    -12 6 0
    -12 6 0
    -12 6 0
    -13 -6 0
    -13 -6 0
    13 -6 0
    13 -6 0
    13 -6 0
    -13 6 0
    -13 6 0
    13 6 0
    -13 6 0
    14 -6 0
    -14 -6 0
    14 -6 0
    -14 -6 0
    14 -6 0
    14 6 0
    -14 6 0
    -14 6 0
    14 6 0
    -14 6 0
    15 -6 0
    -15 -6 0
    15 -6 0
    -15 -6 0
    15 -6 0
    15 6 0
    -15 6 0
    15 6 0
    15 6 0
    -15 6 0
    -16 -6 0
    16 -6 0
    16 -6 0
    -16 -6 0
    16 -6 0
    16 6 0
    -16 6 0
    -16 6 0
    16 6 0
    16 6 0
    0 -7 0
    0 7 0
    1 -7 0
    -1 -7 0
    -1 -7 0
    1 7 0
    -1 7 0
    1 7 0
    -1 7 0
    2 -7 0
    -2 -7 0
    -2 -7 0
    2 7 0
    -2 7 0
    -2 7 0
    -3 -7 0
    3 -7 0
    3 -7 0
    -3 -7 0
    3 -7 0
    3 7 0
    -3 7 0
    -3 7 0
    -3 7 0
    4 -7 0
    -4 -7 0
    -4 -7 0
    4 -7 0
    -4 7 0
    4 7 0
    -4 7 0
    -5 -7 0
    -5 -7 0
    5 -7 0
    5 -7 0
    5 7 0
    -5 7 0
    -5 7 0
    6 -7 0
    -6 -7 0
    -6 -7 0
    6 -7 0
    6 7 0
    -6 7 0
    -6 7 0
    -7 -7 0
    -7 -7 0
    -7 -7 0
    7 -7 0
    7 -7 0
    -7 7 0
    -7 7 0
    7 7 0
    -7 7 0
    8 -7 0
    -8 -7 0
    -8 -7 0
    8 -7 0
    -8 -7 0
    -8 7 0
    -8 7 0
    -8 7 0
    -9 -7 0
    -9 -7 0
    -9 -7 0
    9 -7 0
    9 -7 0
    -9 7 0
    -9 7 0
    9 7 0
    -9 7 0
    -10 -7 0
    10 -7 0
    -10 -7 0
    10 -7 0
    -10 -7 0
    -10 7 0
    10 7 0
    -10 7 0
    -10 7 0
    -11 -7 0
    11 -7 0
    11 -7 0
    -11 -7 0
    11 7 0
    -11 7 0
    -11 7 0
    -11 7 0
    12 -7 0
    12 -7 0
    -12 -7 0
    -12 -7 0
    12 7 0
    -12 7 0
    -12 7 0
    -12 7 0
    13 -7 0
    -13 -7 0
    13 -7 0
    -13 -7 0
    13 -7 0
    -13 7 0
    -13 7 0
    -13 7 0
    13 7 0
    14 -7 0
    -14 -7 0
    14 -7 0
    14 -7 0
    -14 -7 0
    -14 7 0
    -14 7 0
    14 7 0
    14 7 0
    -14 7 0
    15 -7 0
    15 -7 0
    -15 -7 0
    15 -7 0
    -15 -7 0
    -15 7 0
    -15 7 0
    15 7 0
    -15 7 0
    15 7 0
    16 -7 0
    16 -7 0
    16 -7 0
    -16 -7 0
    -16 -7 0
    16 7 0
    16 7 0
    -16 7 0
    -16 7 0
    16 7 0
    0 -8 0
    0 8 0
    -1 -8 0
    -1 -8 0
    1 -8 0
    1 8 0
    1 8 0
    1 8 0
    -1 8 0
    -2 -8 0
    2 -8 0
    -2 -8 0
    -2 8 0
    -2 8 0
    2 8 0
    3 -8 0
    3 -8 0
    3 -8 0
    -3 -8 0
    -3 -8 0
    3 8 0
    -3 8 0
    -3 8 0
    4 -8 0
    -4 -8 0
    4 -8 0
    -4 -8 0
    -4 8 0
    4 8 0
    -4 8 0
    -5 -8 0
    5 -8 0
    -5 -8 0
    5 -8 0
    5 8 0
    -5 8 0
    -5 8 0
    -6 -8 0
    6 -8 0
    -6 -8 0
    6 -8 0
    -6 8 0
    6 8 0
    7 -8 0
    -7 -8 0
    -7 -8 0
    -7 -8 0
    7 -8 0
    7 8 0
    -7 8 0
    -7 8 0
    8 -8 0
    -8 -8 0
    -8 -8 0
    -8 -8 0
    8 -8 0
    -8 8 0
    -8 8 0
    8 8 0
    -9 -8 0
    9 -8 0
    -9 -8 0
    -9 -8 0
    9 -8 0
    -9 8 0
    -9 8 0
    9 8 0
    -10 -8 0
    10 -8 0
    10 -8 0
    -10 -8 0
    -10 8 0
    -10 8 0
    -10 8 0
    10 8 0
    11 -8 0
    -11 -8 0
    11 -8 0
    -11 -8 0
    -11 8 0
    11 8 0
    -11 8 0
    -11 8 0
    -12 -8 0
    -12 -8 0
    12 -8 0
    12 -8 0
    -12 8 0
    -12 8 0
    12 8 0
    -12 8 0
    13 -8 0
    -13 -8 0
    13 -8 0
    -13 -8 0
    13 8 0
    13 8 0
    -13 8 0
    -13 8 0
    -13 8 0
    -14 -8 0
    14 -8 0
    14 -8 0
    -14 -8 0
    14 -8 0
    14 8 0
    -14 8 0
    -14 8 0
    14 8 0
    -14 8 0
    -15 -8 0
    15 -8 0
    15 -8 0
    -15 -8 0
    -15 8 0
    -15 8 0
    15 8 0
    15 8 0
    0 -9 0
    0 9 0
    1 -9 0
    -1 -9 0
    -1 -9 0
    -1 9 0
    1 9 0
    1 9 0
    1 9 0
    -2 -9 0
    2 -9 0
    -2 -9 0
    -2 9 0
    2 9 0
    -2 9 0
    2 9 0
    -3 -9 0
    -3 -9 0
    3 -9 0
    -3 9 0
    -3 9 0
    3 9 0
    4 -9 0
    4 -9 0
    -4 -9 0
    -4 -9 0
    4 -9 0
    -4 9 0
    4 9 0
    -5 -9 0
    5 -9 0
    5 -9 0
    -5 -9 0
    -5 9 0
    5 9 0
    -5 9 0
    -6 -9 0
    6 -9 0
    -6 -9 0
    6 -9 0
    6 9 0
    -6 9 0
    -7 -9 0
    7 -9 0
    7 -9 0
    -7 -9 0
    7 9 0
    -7 9 0
    -7 9 0
    -8 -9 0
    -8 -9 0
    8 -9 0
    -8 -9 0
    8 -9 0
    8 9 0
    -8 9 0
    -8 9 0
    9 -9 0
    -9 -9 0
    9 -9 0
    -9 -9 0
    -9 -9 0
    -9 9 0
    -9 9 0
    9 9 0
    -10 -9 0
    -10 -9 0
    10 -9 0
    10 -9 0
    10 9 0
    -10 9 0
    -10 9 0
    -11 -9 0
    -11 -9 0
    11 -9 0
    11 -9 0
    11 9 0
    -11 9 0
    -11 9 0
    -12 -9 0
    -12 -9 0
    12 -9 0
    -12 9 0
    12 9 0
    12 9 0
    -13 -9 0
    -13 -9 0
    13 -9 0
    13 9 0
    -13 9 0
    13 9 0
    14 -9 0
    14 -9 0
    -14 -9 0
    -14 -9 0
    14 9 0
    -14 9 0
    14 9 0
    15 -9 0
    -15 -9 0
    15 -9 0
    -15 -9 0
    -15 9 0
    15 9 0
    15 9 0
    1 -10 0
    -1 -10 0
    -1 -10 0
    -1 10 0
    1 10 0
    1 10 0
    1 10 0
    -2 -10 0
    2 -10 0
    -2 -10 0
    2 10 0
    -2 10 0
    2 10 0
    3 -10 0
    -3 -10 0
    -3 -10 0
    -3 10 0
    3 10 0
    3 10 0
    -3 10 0
    -4 -10 0
    -4 -10 0
    4 -10 0
    -4 10 0
    4 10 0
    -4 10 0
    -5 -10 0
    -5 -10 0
    5 -10 0
    5 -10 0
    5 10 0
    -5 10 0
    6 -10 0
    -6 -10 0
    6 -10 0
    -6 -10 0
    6 10 0
    -6 10 0
    -7 -10 0
    7 -10 0
    -7 -10 0
    7 10 0
    -7 10 0
    -8 -10 0
    8 -10 0
    -8 -10 0
    -8 -10 0
    -8 10 0
    8 10 0
    -9 -10 0
    9 -10 0
    -9 -10 0
    -9 10 0
    9 10 0
    10 -10 0
    -10 -10 0
    -10 -10 0
    10 10 0
    -10 10 0
    -11 -10 0
    11 -10 0
    -11 -10 0
    11 10 0
    11 10 0
    -11 10 0
    12 -10 0
    -12 -10 0
    -12 -10 0
    12 10 0
    12 10 0
    -12 10 0
    -13 -10 0
    -13 -10 0
    -13 10 0
    13 10 0
    13 10 0
    -14 -10 0
    -14 -10 0
    14 10 0
    14 10 0
    -14 10 0
    -15 -10 0
    -15 -10 0
    15 -10 0
    15 10 0
    -15 10 0
    15 10 0
    1 -11 0
    -1 -11 0
    1 11 0
    1 11 0
    -1 11 0
    2 -11 0
    -2 -11 0
    -2 -11 0
    -2 11 0
    2 11 0
    2 11 0
    3 -11 0
    -3 -11 0
    -3 -11 0
    3 11 0
    3 11 0
    -3 11 0
    -3 11 0
    -4 -11 0
    -4 -11 0
    4 -11 0
    4 11 0
    4 11 0
    -4 11 0
    -4 11 0
    -5 -11 0
    -5 -11 0
    5 -11 0
    5 11 0
    5 11 0
    -5 11 0
    -6 -11 0
    6 -11 0
    -6 -11 0
    -6 11 0
    6 11 0
    -7 -11 0
    7 -11 0
    -7 -11 0
    7 11 0
    -7 11 0
    -8 -11 0
    -8 -11 0
    8 -11 0
    -8 -11 0
    8 11 0
    -8 11 0
    9 -11 0
    -9 -11 0
    -9 -11 0
    -9 11 0
    9 11 0
    9 11 0
    -10 -11 0
    -10 -11 0
    10 11 0
    -10 11 0
    10 11 0
    -11 -11 0
    -11 -11 0
    -11 11 0
    11 11 0
    11 11 0
    -12 -11 0
    -12 -11 0
    -12 11 0
    12 11 0
    12 11 0
    -13 -11 0
    -13 -11 0
    13 11 0
    13 11 0
    -13 11 0
    -14 -11 0
    -14 -11 0
    14 11 0
    14 11 0
    -14 11 0
    -1 -12 0
    1 -12 0
    -1 12 0
    1 12 0
    2 -12 0
    -2 -12 0
    -2 12 0
    2 12 0
    -3 -12 0
    3 -12 0
    -3 -12 0
    -3 12 0
    3 12 0
    -4 -12 0
    -4 -12 0
    4 12 0
    -4 12 0
    -4 12 0
    4 12 0
    -5 -12 0
    -5 -12 0
    -5 12 0
    5 12 0
    5 12 0
    -6 -12 0
    -6 -12 0
    6 12 0
    6 12 0
    -6 12 0
    -7 -12 0
    -7 -12 0
    7 12 0
    -7 12 0
    7 12 0
    -8 -12 0
    -8 -12 0
    8 12 0
    8 12 0
    -8 12 0
    -9 -12 0
    -9 -12 0
    9 12 0
    -9 12 0
    9 12 0
    -10 -12 0
    -10 -12 0
    10 12 0
    -10 12 0
    10 12 0
    -11 -12 0
    -11 -12 0
    11 12 0
    -11 12 0
    11 12 0
    -12 -12 0
    -12 -12 0
    12 12 0
    -12 12 0
    12 12 0
    -13 -12 0
    -13 -12 0
    -13 12 0
    13 12 0
    13 12 0
    -14 -12 0
    -14 -12 0
    -14 12 0
    14 12 0
    -1 -13 0
    1 13 0
    -1 13 0
    -2 -13 0
    2 13 0
    -2 13 0
    -3 -13 0
    3 13 0
    -3 13 0
    -4 -13 0
    4 13 0
    -4 13 0
    -5 -13 0
    -5 13 0
    5 13 0
    -6 -13 0
    6 13 0
    -6 13 0
    -7 -13 0
    -7 -13 0
    -7 13 0
    7 13 0
    -8 -13 0
    -8 -13 0
    8 13 0
    -8 13 0
    8 13 0
    -9 -13 0
    -9 -13 0
    -9 13 0
    9 13 0
    9 13 0
    -10 -13 0
    -10 -13 0
    10 13 0
    -10 13 0
    10 13 0
    -11 -13 0
    -11 -13 0
    -11 13 0
    11 13 0
    11 13 0
    -12 -13 0
    -12 -13 0
    -12 13 0
    12 13 0
    12 13 0
    -13 -13 0
    -13 -13 0
    13 13 0
    13 13 0
    -13 13 0
    1 14 0
    -1 14 0
    -2 14 0
    2 14 0
    -3 14 0
    3 14 0
    -4 14 0
    4 14 0
    5 14 0
    -6 -14 0
    6 14 0
    -6 14 0
    -7 -14 0
    -7 14 0
    7 14 0
    -8 -14 0
    8 14 0
    -8 14 0
    -9 -14 0
    -9 14 0
    9 14 0
    -10 -14 0
    10 14 0
    -10 14 0
    -11 -14 0
    -11 14 0
    11 14 0
    -12 -14 0
    -12 14 0
    12 14 0
    -1 15 0
    1 15 0
    2 15 0
    -2 15 0
    -3 15 0
    3 15 0
    4 15 0
    -4 15 0
    5 15 0
    6 15 0
    -7 15 0
    7 15 0
    8 15 0
    -8 15 0
    9 15 0
    -9 15 0
    -10 15 0
    10 15 0
    11 15 0
    -11 15 0
    0 16 0
    -1 16 0
    1 16 0
    -2 16 0
    2 16 0
    3 16 0
    -3 16 0
    -4 16 0
    4 16 0
    5 16 0
    6 16 0
    7 16 0
    8 16 0
    9 16 0
    10 16 0
    -10 16 0
    0 17 0
    -1 17 0
    1 17 0
    -2 17 0
    2 17 0
    3 17 0
    -3 17 0
    -4 17 0
    4 17 0
    5 17 0
    6 17 0
    7 17 0
    8 17 0
    9 17 0
    0 18 0
    1 18 0
    -1 18 0
    -2 18 0
    2 18 0
    3 18 0
    -3 18 0
    -4 18 0
    4 18 0
    5 18 0
    6 18 0
    7 18 0
    0 19 0
    1 19 0
    -1 19 0
    -2 19 0
    2 19 0
    3 19 0
    -3 19 0
    4 19 0
    5 19 0
    6 19 0
    0 20 0
    -1 20 0
    1 20 0
    2 20 0
    3 20 0
    4 20 0
    -17 0 1
    -17 0 1
    17 0 -1
    17 0 -1
    17 0 -1
    -16 0 1
    16 0 -1
    -16 0 1
    16 0 -1
    16 0 -1
    15 0 -1
    -15 0 1
    -15 0 1
    15 0 -1
    15 0 -1
    14 0 -1
    -14 0 1
    14 0 -1
    -14 0 1
    14 0 -1
    13 0 -1
    -13 0 1
    -13 0 1
    13 0 -1
    -12 0 1
    -12 0 1
    -12 0 1
    12 0 -1
    12 0 -1
    11 0 -1
    -11 0 1
    -11 0 1
    -11 0 1
    10 0 -1
    -10 0 1
    -10 0 1
    -10 0 1
    -9 0 1
    9 0 -1
    -9 0 1
    -9 0 1
    -8 0 1
    -8 0 1
    -8 0 1
    8 0 -1
    -7 0 1
    -7 0 1
    7 0 -1
    -7 0 1
    6 0 -1
    -6 0 1
    -6 0 1
    -6 0 1
    -5 0 1
    -5 0 1
    5 0 -1
    -4 0 1
    4 0 -1
    -4 0 1
    -4 0 1
    -3 0 1
    3 0 -1
    -3 0 1
    -3 0 1
    3 0 -1
    3 0 -1
    -2 0 1
    -2 0 1
    2 0 -1
    2 0 -1
    -2 0 1
    -2 0 1
    2 0 -1
    -2 0 1
    2 0 -1
    0 0 1
    0 0 -1
    0 0 -1
    0 0 1
    0 0 -1
    0 0 1
    -1 0 -1
    1 0 1
    1 0 1
    -1 0 -1
    1 0 1
    2 0 1
    -2 0 -1
    -2 0 -1
    -2 0 -1
    -3 0 -1
    -3 0 -1
    3 0 1
    -3 0 -1
    -4 0 -1
    -4 0 -1
    -4 0 -1
    4 0 1
    4 0 1
    5 0 1
    -5 0 -1
    -5 0 -1
    -5 0 -1
    5 0 1
    -6 0 -1
    6 0 1
    -6 0 -1
    -6 0 -1
    6 0 1
    7 0 1
    -7 0 -1
    -7 0 -1
    -7 0 -1
    7 0 1
    8 0 1
    -8 0 -1
    -8 0 -1
    8 0 1
    -8 0 -1
    9 0 1
    -9 0 -1
    -9 0 -1
    -9 0 -1
    9 0 1
    -10 0 -1
    -10 0 -1
    10 0 1
    -10 0 -1
    10 0 1
    -11 0 -1
    11 0 1
    -11 0 -1
    11 0 1
    -11 0 -1
    -12 0 -1
    12 0 1
    12 0 1
    -12 0 -1
    -12 0 -1
    -13 0 -1
    -13 0 -1
    13 0 1
    -13 0 -1
    13 0 1
    14 0 1
    -14 0 -1
    -14 0 -1
    14 0 1
    15 0 1
    -15 0 -1
    15 0 1
    -15 0 -1
    16 0 1
    -16 0 -1
    -16 0 -1
    16 0 1
    16 0 1
    -17 -1 1
    -17 -1 1
    17 -1 -1
    17 -1 -1
    17 -1 -1
    17 1 -1
    -17 1 1
    -17 1 1
    17 1 -1
    17 1 -1
    16 -1 -1
    16 -1 -1
    16 -1 -1
    -16 -1 1
    -16 -1 1
    16 1 -1
    -16 1 1
    16 1 -1
    -16 1 1
    16 1 -1
    15 -1 -1
    -15 -1 1
    15 -1 -1
    15 -1 -1
    -15 -1 1
    -15 1 1
    -15 1 1
    15 1 -1
    15 1 -1
    15 1 -1
    14 -1 -1
    -14 -1 1
    -14 -1 1
    14 -1 -1
    14 -1 -1
    14 1 -1
    14 1 -1
    14 1 -1
    -14 1 1
    -14 1 1
    13 -1 -1
    13 -1 -1
    -13 -1 1
    -13 -1 1
    13 -1 -1
    -13 1 1
    13 1 -1
    -13 1 1
    13 1 -1
    12 -1 -1
    -12 -1 1
    12 -1 -1
    12 -1 -1
    -12 -1 1
    -12 -1 1
    -12 1 1
    -12 1 1
    -12 1 1
    12 1 -1
    12 1 -1
    -11 -1 1
    -11 -1 1
    11 -1 -1
    -11 -1 1
    -11 1 1
    11 1 -1
    -11 1 1
    -11 1 1
    -10 -1 1
    10 -1 -1
    -10 -1 1
    -10 -1 1
    -10 1 1
    10 1 -1
    -10 1 1
    -10 1 1
    -9 -1 1
    9 -1 -1
    -9 -1 1
    -9 -1 1
    9 1 -1
    -9 1 1
    -9 1 1
    -9 1 1
    8 -1 -1
    -8 -1 1
    -8 -1 1
    -8 -1 1
    -8 1 1
    -8 1 1
    -8 1 1
    8 1 -1
    7 -1 -1
    -7 -1 1
    -7 -1 1
    -7 -1 1
    -7 1 1
    -7 1 1
    7 1 -1
    -7 1 1
    -6 -1 1
    -6 -1 1
    -6 -1 1
    6 -1 -1
    6 1 -1
    -6 1 1
    -6 1 1
    -6 1 1
    5 -1 -1
    -5 -1 1
    -5 -1 1
    -5 1 1
    -5 1 1
    5 1 -1
    -4 -1 1
    4 -1 -1
    -4 -1 1
    4 1 -1
    -4 1 1
    -4 1 1
    -4 1 1
    4 1 -1
    -3 -1 1
    3 -1 -1
    -3 -1 1
    -3 -1 1
    -3 1 1
    -3 1 1
    3 1 -1
    3 1 -1
    -3 1 1
    2 -1 -1
    -2 -1 1
    -2 -1 1
    2 -1 -1
    2 -1 -1
    -2 -1 1
    2 -1 -1
    -2 1 1
    -2 1 1
    -2 1 1
    2 1 -1
    2 1 -1
    -2 1 1
    2 1 -1
    1 -1 -1
    -1 -1 1
    1 -1 -1
    -1 1 1
    1 1 -1
    -1 1 1
    1 1 -1
    1 1 -1
    0 -1 -1
    0 -1 1
    0 -1 1
    0 -1 -1
    0 1 1
    0 1 1
    0 1 -1
    0 1 -1
    0 1 1
    -1 -1 -1
    -1 -1 -1
    -1 -1 -1
    -1 -1 -1
    1 -1 1
    1 -1 1
    1 1 1
    -1 1 -1
    -1 1 -1
    1 1 1
    1 1 1
    1 1 1
    -2 -1 -1
    2 -1 1
    -2 -1 -1
    -2 -1 -1
    2 1 1
    -2 1 -1
    -2 1 -1
    -2 1 -1
    -3 -1 -1
    -3 -1 -1
    3 -1 1
    -3 1 -1
    -3 1 -1
    -3 1 -1
    4 -1 1
    -4 -1 -1
    -4 -1 -1
    -4 1 -1
    -4 1 -1
    -4 1 -1
    -5 -1 -1
    -5 -1 -1
    5 -1 1
    -5 1 -1
    -5 1 -1
    5 1 1
    6 -1 1
    -6 -1 -1
    -6 -1 -1
    -6 -1 -1
    6 1 1
    -6 1 -1
    -6 1 -1
    -6 1 -1
    -7 -1 -1
    7 -1 1
    -7 -1 -1
    -7 -1 -1
    7 -1 1
    7 1 1
    -7 1 -1
    -7 1 -1
    -7 1 -1
    -8 -1 -1
    8 -1 1
    -8 -1 -1
    -8 -1 -1
    8 -1 1
    8 1 1
    -8 1 -1
    -8 1 -1
    -8 1 -1
    -9 -1 -1
    9 -1 1
    -9 -1 -1
    9 -1 1
    -9 -1 -1
    9 1 1
    -9 1 -1
    -9 1 -1
    -9 1 -1
    9 1 1
    10 -1 1
    -10 -1 -1
    -10 -1 -1
    -10 -1 -1
    10 -1 1
    -10 1 -1
    10 1 1
    -10 1 -1
    -10 1 -1
    10 1 1
    -11 -1 -1
    -11 -1 -1
    -11 -1 -1
    11 -1 1
    11 -1 1
    11 1 1
    -11 1 -1
    11 1 1
    -11 1 -1
    -11 1 -1
    12 -1 1
    -12 -1 -1
    -12 -1 -1
    12 -1 1
    -12 -1 -1
    -12 1 -1
    -12 1 -1
    12 1 1
    -12 1 -1
    12 1 1
    13 -1 1
    13 -1 1
    -13 -1 -1
    -13 -1 -1
    -13 1 -1
    -13 1 -1
    13 1 1
    -13 1 -1
    13 1 1
    14 -1 1
    14 -1 1
    -14 -1 -1
    -14 -1 -1
    14 1 1
    -14 1 -1
    -14 1 -1
    14 1 1
    15 -1 1
    15 -1 1
    -15 -1 -1
    -15 -1 -1
    15 1 1
    -15 1 -1
    -15 1 -1
    15 1 1
    16 -1 1
    -16 -1 -1
    16 -1 1
    -16 -1 -1
    16 -1 1
    -16 1 -1
    16 1 1
    16 1 1
    16 1 1
    -16 1 -1
    17 -2 -1
    17 -2 -1
    -17 -2 1
    17 -2 -1
    -17 -2 1
    17 2 -1
    -17 2 1
    17 2 -1
    -17 2 1
    17 2 -1
    -16 -2 1
    16 -2 -1
    -16 -2 1
    16 -2 -1
    16 -2 -1
    16 2 -1
    -16 2 1
    16 2 -1
    16 2 -1
    -16 2 1
    -15 -2 1
    -15 -2 1
    15 -2 -1
    15 -2 -1
    15 -2 -1
    -15 2 1
    15 2 -1
    15 2 -1
    15 2 -1
    -15 2 1
    -14 -2 1
    14 -2 -1
    14 -2 -1
    -14 -2 1
    14 -2 -1
    -14 2 1
    14 2 -1
    -14 2 1
    14 2 -1
    13 -2 -1
    -13 -2 1
    13 -2 -1
    13 -2 -1
    -13 -2 1
    -13 2 1
    -13 2 1
    13 2 -1
    -13 2 1
    13 2 -1
    -12 -2 1
    12 -2 -1
    12 -2 -1
    -12 -2 1
    12 -2 -1
    -12 2 1
    12 2 -1
    -12 2 1
    -12 2 1
    -11 -2 1
    11 -2 -1
    -11 -2 1
    11 -2 -1
    11 -2 -1
    -11 -2 1
    -11 2 1
    -11 2 1
    11 2 -1
    -11 2 1
    -10 -2 1
    -10 -2 1
    -10 -2 1
    10 -2 -1
    -10 2 1
    -10 2 1
    10 2 -1
    -10 2 1
    -9 -2 1
    9 -2 -1
    -9 -2 1
    9 2 -1
    -9 2 1
    -9 2 1
    -9 2 1
    -8 -2 1
    8 -2 -1
    -8 -2 1
    -8 -2 1
    -8 2 1
    -8 2 1
    8 2 -1
    -8 2 1
    -7 -2 1
    7 -2 -1
    -7 -2 1
    -7 -2 1
    -7 2 1
    -7 2 1
    7 2 -1
    -7 2 1
    -6 -2 1
    -6 -2 1
    -6 -2 1
    -6 2 1
    -6 2 1
    6 2 -1
    -6 2 1
    -5 -2 1
    -5 -2 1
    -5 -2 1
    -5 2 1
    -5 2 1
    -5 2 1
    5 2 -1
    -4 -2 1
    -4 -2 1
    4 -2 -1
    -4 -2 1
    4 2 -1
    -4 2 1
    -4 2 1
    -4 2 1
    -3 -2 1
    3 -2 -1
    -3 -2 1
    -3 -2 1
    -3 2 1
    -3 2 1
    3 2 -1
    -3 2 1
    2 -2 -1
    -2 -2 1
    2 -2 -1
    2 -2 -1
    -2 -2 1
    -2 2 1
    2 2 -1
    -2 2 1
    -2 2 1
    2 2 -1
    -2 2 1
    1 -2 -1
    -1 -2 1
    -1 -2 1
    1 -2 -1
    -1 -2 1
    -1 -2 1
    -1 -2 1
    1 2 -1
    1 2 -1
    1 2 -1
    -1 2 1
    -1 2 1
    0 -2 -1
    0 -2 1
    0 -2 -1
    0 -2 1
    0 -2 1
    0 -2 -1
    0 2 -1
    0 2 1
    0 2 -1
    0 2 1
    0 2 -1
    0 2 1
    1 -2 1
    -1 -2 -1
    -1 -2 -1
    -1 -2 -1
    1 -2 1
    1 2 1
    -1 2 -1
    -1 2 -1
    1 2 1
    -1 2 -1
    1 2 1
    -2 -2 -1
    2 -2 1
    -2 -2 -1
    -2 -2 -1
    -2 2 -1
    -2 2 -1
    2 2 1
    -2 2 -1
    -3 -2 -1
    -3 -2 -1
    3 -2 1
    -3 -2 -1
    -3 2 -1
    -3 2 -1
    -3 2 -1
    3 2 1
    4 -2 1
    -4 -2 -1
    -4 -2 -1
    -4 -2 -1
    -4 2 -1
    -4 2 -1
    -4 2 -1
    -5 -2 -1
    5 -2 1
    -5 -2 -1
    -5 -2 -1
    -5 2 -1
    -5 2 -1
    -5 2 -1
    6 -2 1
    -6 -2 -1
    -6 -2 -1
    -6 -2 -1
    -6 2 -1
    -6 2 -1
    -6 2 -1
    -7 -2 -1
    -7 -2 -1
    -7 -2 -1
    7 -2 1
    -7 2 -1
    -7 2 -1
    -7 2 -1
    7 2 1
    8 -2 1
    -8 -2 -1
    -8 -2 -1
    8 -2 1
    -8 2 -1
    -8 2 -1
    -8 2 -1
    8 2 1
    -9 -2 -1
    9 -2 1
    -9 -2 -1
    9 -2 1
    -9 2 -1
    -9 2 -1
    -9 2 -1
    10 -2 1
    -10 -2 -1
    -10 -2 -1
    10 -2 1
    -10 -2 -1
    10 2 1
    -10 2 -1
    -10 2 -1
    -10 2 -1
    10 2 1
    -11 -2 -1
    11 -2 1
    -11 -2 -1
    11 -2 1
    -11 -2 -1
    -11 2 -1
    -11 2 -1
    11 2 1
    11 2 1
    -11 2 -1
    -12 -2 -1
    12 -2 1
    12 -2 1
    -12 -2 -1
    -12 -2 -1
    -12 2 -1
    -12 2 -1
    -12 2 -1
    12 2 1
    12 2 1
    -13 -2 -1
    -13 -2 -1
    13 -2 1
    13 -2 1
    13 2 1
    13 2 1
    -13 2 -1
    -13 2 -1
    -13 2 -1
    -14 -2 -1
    -14 -2 -1
    14 -2 1
    14 -2 1
    -14 2 -1
    14 2 1
    14 2 1
    -14 2 -1
    15 -2 1
    -15 -2 -1
    15 -2 1
    -15 -2 -1
    -15 2 -1
    15 2 1
    15 2 1
    -15 2 -1
    16 -2 1
    16 -2 1
    -16 -2 -1
    -16 -2 -1
    16 -2 1
    -16 2 -1
    16 2 1
    -16 2 -1
    16 2 1
    16 2 1
    17 -3 -1
    -17 -3 1
    17 -3 -1
    -17 -3 1
    17 -3 -1
    -17 3 1
    17 3 -1
    17 3 -1
    17 3 -1
    -17 3 1
    -16 -3 1
    -16 -3 1
    16 -3 -1
    16 -3 -1
    16 -3 -1
    -16 3 1
    16 3 -1
    -16 3 1
    16 3 -1
    16 3 -1
    -15 -3 1
    -15 -3 1
    15 -3 -1
    15 -3 -1
    15 -3 -1
    -15 3 1
    15 3 -1
    15 3 -1
    -15 3 1
    14 -3 -1
    14 -3 -1
    -14 -3 1
    14 -3 -1
    -14 -3 1
    -14 3 1
    14 3 -1
    14 3 -1
    -14 3 1
    -13 -3 1
    13 -3 -1
    -13 -3 1
    13 -3 -1
    13 -3 -1
    -13 3 1
    13 3 -1
    13 3 -1
    -13 3 1
    -13 3 1
    12 -3 -1
    12 -3 -1
    -12 -3 1
    12 -3 -1
    -12 -3 1
    -12 3 1
    12 3 -1
    -12 3 1
    -12 3 1
    -11 -3 1
    11 -3 -1
    -11 -3 1
    -11 -3 1
    11 -3 -1
    11 -3 -1
    -11 3 1
    -11 3 1
    11 3 -1
    -11 3 1
    10 -3 -1
    10 -3 -1
    -10 -3 1
    -10 -3 1
    10 -3 -1
    -10 3 1
    10 3 -1
    -10 3 1
    -10 3 1
    -9 -3 1
    -9 -3 1
    9 -3 -1
    -9 -3 1
    9 -3 -1
    -9 3 1
    -9 3 1
    -9 3 1
    9 3 -1
    8 -3 -1
    -8 -3 1
    8 -3 -1
    -8 -3 1
    -8 -3 1
    -8 3 1
    -8 3 1
    -8 3 1
    8 3 -1
    -7 -3 1
    -7 -3 1
    -7 -3 1
    -7 3 1
    -7 3 1
    7 3 -1
    -7 3 1
    -6 -3 1
    -6 -3 1
    -6 -3 1
    -6 3 1
    -6 3 1
    -6 3 1
    6 3 -1
    -5 -3 1
    -5 -3 1
    -5 -3 1
    5 -3 -1
    -5 3 1
    -5 3 1
    5 3 -1
    -4 -3 1
    4 -3 -1
    -4 -3 1
    -4 -3 1
    -4 3 1
    -4 3 1
    4 3 -1
    -4 3 1
    3 -3 -1
    -3 -3 1
    -3 -3 1
    3 -3 -1
    3 3 -1
    -3 3 1
    -3 3 1
    -3 3 1
    2 -3 -1
    2 -3 -1
    -2 -3 1
    2 -3 -1
    -2 -3 1
    2 -3 -1
    2 3 -1
    -2 3 1
    -2 3 1
    -2 3 1
    1 -3 -1
    -1 -3 1
    -1 -3 1
    1 -3 -1
    -1 -3 1
    1 3 -1
    -1 3 1
    1 3 -1
    -1 3 1
    1 3 -1
    0 -3 1
    0 -3 1
    0 -3 -1
    0 -3 -1
    0 -3 -1
    0 3 1
    0 3 1
    0 3 -1
    0 3 1
    0 3 -1
    0 3 -1
    -1 -3 -1
    1 -3 1
    -1 -3 -1
    1 -3 1
    1 3 1
    -1 3 -1
    1 3 1
    -1 3 -1
    -1 3 -1
    2 -3 1
    -2 -3 -1
    -2 -3 -1
    -2 3 -1
    -2 3 -1
    2 3 1
    -3 -3 -1
    -3 -3 -1
    3 -3 1
    -3 -3 -1
    -3 3 -1
    -3 3 -1
    -3 3 -1
    3 3 1
    -4 -3 -1
    -4 -3 -1
    4 -3 1
    -4 -3 -1
    -4 3 -1
    -4 3 -1
    -4 3 -1
    4 3 1
    -5 -3 -1
    5 -3 1
    -5 -3 -1
    -5 -3 -1
    -5 3 -1
    -5 3 -1
    5 3 1
    -5 3 -1
    -6 -3 -1
    6 -3 1
    -6 -3 -1
    -6 -3 -1
    -6 3 -1
    -6 3 -1
    -6 3 -1
    -7 -3 -1
    -7 -3 -1
    -7 -3 -1
    7 -3 1
    -7 3 -1
    -7 3 -1
    -7 3 -1
    -8 -3 -1
    -8 -3 -1
    -8 -3 -1
    8 -3 1
    -8 3 -1
    -8 3 -1
    -8 3 -1
    -9 -3 -1
    -9 -3 -1
    9 -3 1
    -9 3 -1
    -9 3 -1
    -9 3 -1
    10 -3 1
    -10 -3 -1
    -10 -3 -1
    10 -3 1
    -10 -3 -1
    -10 3 -1
    -10 3 -1
    -10 3 -1
    10 3 1
    -11 -3 -1
    -11 -3 -1
    -11 -3 -1
    11 -3 1
    11 -3 1
    11 3 1
    -11 3 -1
    -11 3 -1
    -11 3 -1
    11 3 1
    -12 -3 -1
    -12 -3 -1
    -12 -3 -1
    12 -3 1
    12 -3 1
    12 3 1
    12 3 1
    -12 3 -1
    -12 3 -1
    -12 3 -1
    -13 -3 -1
    13 -3 1
    -13 -3 -1
    13 -3 1
    -13 3 -1
    13 3 1
    13 3 1
    -13 3 -1
    -13 3 -1
    -14 -3 -1
    14 -3 1
    -14 -3 -1
    14 -3 1
    14 3 1
    -14 3 -1
    -14 3 -1
    -14 3 -1
    14 3 1
    -15 -3 -1
    15 -3 1
    -15 -3 -1
    15 -3 1
    15 -3 1
    -15 3 -1
    15 3 1
    -15 3 -1
    15 3 1
    16 -3 1
    -16 -3 -1
    16 -3 1
    16 -3 1
    -16 -3 -1
    16 3 1
    -16 3 -1
    -16 3 -1
    16 3 1
    16 3 1
    17 -4 -1
    -17 -4 1
    17 -4 -1
    17 -4 -1
    -17 -4 1
    17 4 -1
    17 4 -1
    -17 4 1
    -17 4 1
    17 4 -1
    -16 -4 1
    16 -4 -1
    -16 -4 1
    16 -4 -1
    16 -4 -1
    -16 4 1
    16 4 -1
    -16 4 1
    16 4 -1
    16 4 -1
    -15 -4 1
    15 -4 -1
    15 -4 -1
    15 -4 -1
    -15 -4 1
    -15 4 1
    15 4 -1
    -15 4 1
    15 4 -1
    14 -4 -1
    -14 -4 1
    -14 -4 1
    14 -4 -1
    14 -4 -1
    14 4 -1
    -14 4 1
    -14 4 1
    -14 4 1
    14 4 -1
    13 -4 -1
    -13 -4 1
    13 -4 -1
    13 -4 -1
    -13 -4 1
    -13 4 1
    13 4 -1
    -13 4 1
    13 4 -1
    -13 4 1
    -12 -4 1
    12 -4 -1
    12 -4 -1
    12 -4 -1
    -12 -4 1
    -12 4 1
    12 4 -1
    -12 4 1
    12 4 -1
    -12 4 1
    -11 -4 1
    11 -4 -1
    11 -4 -1
    11 -4 -1
    -11 -4 1
    11 4 -1
    -11 4 1
    -11 4 1
    -11 4 1
    -10 -4 1
    -10 -4 1
    10 -4 -1
    10 -4 -1
    10 -4 -1
    -10 -4 1
    10 4 -1
    -10 4 1
    -10 4 1
    -10 4 1
    -9 -4 1
    9 -4 -1
    -9 -4 1
    9 -4 -1
    -9 -4 1
    -9 4 1
    -9 4 1
    9 4 -1
    -9 4 1
    -8 -4 1
    8 -4 -1
    -8 -4 1
    8 -4 -1
    -8 -4 1
    -8 4 1
    -8 4 1
    -8 4 1
    8 4 -1
    -7 -4 1
    7 -4 -1
    -7 -4 1
    -7 -4 1
    7 -4 -1
    7 4 -1
    -7 4 1
    -7 4 1
    -7 4 1
    6 -4 -1
    -6 -4 1
    -6 -4 1
    6 -4 -1
    -6 -4 1
    -6 4 1
    -6 4 1
    6 4 -1
    -6 4 1
    -5 -4 1
    -5 -4 1
    5 -4 -1
    -5 -4 1
    5 -4 -1
    -5 4 1
    -5 4 1
    5 4 -1
    -5 4 1
    4 -4 -1
    -4 -4 1
    -4 -4 1
    4 -4 -1
    -4 4 1
    -4 4 1
    -4 4 1
    3 -4 -1
    3 -4 -1
    -3 -4 1
    -3 -4 1
    -3 4 1
    -3 4 1
    -3 4 1
    3 4 -1
    2 -4 -1
    -2 -4 1
    -2 -4 1
    2 -4 -1
    2 -4 -1
    2 -4 -1
    -2 4 1
    -2 4 1
    2 4 -1
    -2 4 1
    2 4 -1
    1 -4 -1
    -1 -4 1
    -1 -4 1
    1 -4 -1
    1 4 -1
    -1 4 1
    1 4 -1
    -1 4 1
    1 4 -1
    -1 4 1
    1 4 -1
    0 -4 1
    0 -4 1
    0 -4 -1
    0 -4 -1
    0 4 1
    0 4 1
    0 4 -1
    0 4 1
    0 4 -1
    0 4 -1
    1 -4 1
    -1 -4 -1
    -1 -4 -1
    1 -4 1
    -1 4 -1
    1 4 1
    -1 4 -1
    -1 4 -1
    -2 -4 -1
    -2 -4 -1
    2 -4 1
    2 -4 1
    -2 4 -1
    -2 4 -1
    2 4 1
    -2 4 -1
    3 -4 1
    -3 -4 -1
    -3 -4 -1
    -3 4 -1
    -3 4 -1
    -4 -4 -1
    -4 -4 -1
    4 -4 1
    -4 -4 -1
    -4 4 -1
    -4 4 -1
    4 4 1
    -4 4 -1
    -5 -4 -1
    -5 -4 -1
    5 -4 1
    -5 -4 -1
    -5 4 -1
    5 4 1
    -5 4 -1
    -6 -4 -1
    -6 -4 -1
    6 -4 1
    -6 4 -1
    -6 4 -1
    -6 4 -1
    6 4 1
    -7 -4 -1
    -7 -4 -1
    -7 -4 -1
    7 -4 1
    7 4 1
    -7 4 -1
    -7 4 -1
    -7 4 -1
    -8 -4 -1
    -8 -4 -1
    -8 -4 -1
    8 -4 1
    -8 4 -1
    -8 4 -1
    -8 4 -1
    -9 -4 -1
    -9 -4 -1
    9 -4 1
    -9 -4 -1
    -9 4 -1
    9 4 1
    -9 4 -1
    -9 4 -1
    -10 -4 -1
    -10 -4 -1
    10 -4 1
    -10 -4 -1
    10 4 1
    -10 4 -1
    -10 4 -1
    -10 4 -1
    -11 -4 -1
    -11 -4 -1
    11 -4 1
    -11 -4 -1
    11 -4 1
    11 4 1
    -11 4 -1
    -11 4 -1
    -11 4 -1
    -12 -4 -1
    12 -4 1
    -12 -4 -1
    12 -4 1
    -12 4 -1
    -12 4 -1
    -12 4 -1
    12 4 1
    12 4 1
    -13 -4 -1
    -13 -4 -1
    13 -4 1
    13 -4 1
    -13 4 -1
    -13 4 -1
    13 4 1
    -13 4 -1
    13 4 1
    14 -4 1
    -14 -4 -1
    -14 -4 -1
    14 -4 1
    -14 4 -1
    -14 4 -1
    14 4 1
    -14 4 -1
    14 4 1
    15 -4 1
    15 -4 1
    -15 -4 -1
    -15 -4 -1
    15 -4 1
    15 4 1
    -15 4 -1
    -15 4 -1
    15 4 1
    -16 -4 -1
    -16 -4 -1
    16 -4 1
    16 -4 1
    16 -4 1
    16 4 1
    -16 4 -1
    -16 4 -1
    16 4 1
    16 4 1
    17 -5 -1
    17 -5 -1
    -17 -5 1
    17 -5 -1
    -17 -5 1
    17 5 -1
    17 5 -1
    -17 5 1
    -17 5 1
    17 5 -1
    -16 -5 1
    -16 -5 1
    16 -5 -1
    16 -5 -1
    16 -5 -1
    16 5 -1
    -16 5 1
    -16 5 1
    16 5 -1
    15 -5 -1
    -15 -5 1
    15 -5 -1
    15 -5 -1
    -15 -5 1
    15 5 -1
    -15 5 1
    15 5 -1
    -15 5 1
    14 -5 -1
    14 -5 -1
    14 -5 -1
    -14 -5 1
    -14 -5 1
    14 5 -1
    -14 5 1
    14 5 -1
    -14 5 1
    -14 5 1
    13 -5 -1
    -13 -5 1
    13 -5 -1
    13 -5 -1
    -13 -5 1
    -13 5 1
    -13 5 1
    13 5 -1
    13 5 -1
    -13 5 1
    12 -5 -1
    -12 -5 1
    12 -5 -1
    -12 -5 1
    12 -5 -1
    -12 5 1
    -12 5 1
    -12 5 1
    12 5 -1
    12 5 -1
    -11 -5 1
    11 -5 -1
    11 -5 -1
    -11 -5 1
    11 -5 -1
    -11 5 1
    -11 5 1
    11 5 -1
    -11 5 1
    -10 -5 1
    10 -5 -1
    -10 -5 1
    -10 -5 1
    10 -5 -1
    -10 5 1
    -10 5 1
    10 5 -1
    -10 5 1
    -9 -5 1
    -9 -5 1
    9 -5 -1
    -9 -5 1
    9 -5 -1
    9 5 -1
    -9 5 1
    -9 5 1
    -9 5 1
    -8 -5 1
    -8 -5 1
    8 -5 -1
    -8 -5 1
    8 -5 -1
    -8 5 1
    8 5 -1
    -8 5 1
    -8 5 1
    -7 -5 1
    7 -5 -1
    -7 -5 1
    7 -5 -1
    -7 -5 1
    -7 5 1
    7 5 -1
    -7 5 1
    -7 5 1
    6 -5 -1
    -6 -5 1
    6 -5 -1
    -6 -5 1
    -6 -5 1
    -6 5 1
    -6 5 1
    -6 5 1
    -5 -5 1
    5 -5 -1
    -5 -5 1
    5 -5 -1
    -5 5 1
    -5 5 1
    -5 5 1
    4 -5 -1
    -4 -5 1
    -4 -5 1
    4 -5 -1
    -4 5 1
    -4 5 1
    -4 5 1
    -3 -5 1
    3 -5 -1
    3 -5 -1
    -3 -5 1
    -3 5 1
    -3 5 1
    3 5 -1
    3 5 -1
    2 -5 -1
    2 -5 -1
    2 -5 -1
    2 -5 -1
    -2 -5 1
    -2 -5 1
    -2 5 1
    2 5 -1
    -2 5 1
    -2 5 1
    -2 5 1
    2 5 -1
    -1 -5 1
    1 -5 -1
    -1 -5 1
    1 -5 -1
    1 5 -1
    1 5 -1
    1 5 -1
    -1 5 1
    1 5 -1
    -1 5 1
    -1 5 1
    0 -5 1
    0 -5 -1
    0 -5 1
    0 -5 -1
    0 5 -1
    0 5 1
    0 5 -1
    0 5 1
    0 5 1
    0 5 -1
    0 5 -1
    1 -5 1
    1 -5 1
    -1 -5 -1
    -1 -5 -1
    -1 5 -1
    -1 5 -1
    -1 5 -1
    1 5 1
    -2 -5 -1
    2 -5 1
    -2 -5 -1
    2 -5 1
    -2 5 -1
    -2 5 -1
    -2 5 -1
    2 5 1
    -3 -5 -1
    -3 -5 -1
    3 -5 1
    -3 5 -1
    3 5 1
    -3 5 -1
    -4 -5 -1
    4 -5 1
    -4 -5 -1
    -4 5 -1
    -4 5 -1
    4 5 1
    5 -5 1
    -5 -5 -1
    -5 -5 -1
    -5 -5 -1
    -5 5 -1
    5 5 1
    -5 5 -1
    6 -5 1
    -6 -5 -1
    -6 -5 -1
    -6 -5 -1
    -6 5 -1
    -6 5 -1
    6 5 1
    -6 5 -1
    7 -5 1
    -7 -5 -1
    -7 -5 -1
    -7 5 -1
    7 5 1
    -7 5 -1
    -7 5 -1
    8 -5 1
    -8 -5 -1
    -8 -5 -1
    -8 -5 -1
    -8 5 -1
    -8 5 -1
    -8 5 -1
    -9 -5 -1
    -9 -5 -1
    9 -5 1
    -9 -5 -1
    -9 5 -1
    9 5 1
    -9 5 -1
    -9 5 -1
    10 -5 1
    -10 -5 -1
    -10 -5 -1
    -10 -5 -1
    -10 5 -1
    -10 5 -1
    -10 5 -1
    10 5 1
    -11 -5 -1
    11 -5 1
    -11 -5 -1
    -11 -5 -1
    11 5 1
    -11 5 -1
    -11 5 -1
    -11 5 -1
    12 -5 1
    -12 -5 -1
    12 -5 1
    -12 -5 -1
    12 5 1
    -12 5 -1
    -12 5 -1
    -12 5 -1
    -13 -5 -1
    13 -5 1
    13 -5 1
    -13 -5 -1
    13 5 1
    -13 5 -1
    13 5 1
    -13 5 -1
    -13 5 -1
    -14 -5 -1
    14 -5 1
    14 -5 1
    14 -5 1
    -14 -5 -1
    14 5 1
    -14 5 -1
    -14 5 -1
    -14 5 -1
    14 5 1
    -15 -5 -1
    15 -5 1
    15 -5 1
    15 -5 1
    -15 -5 -1
    15 5 1
    -15 5 -1
    15 5 1
    -15 5 -1
    16 -5 1
    -16 -5 -1
    -16 -5 -1
    16 -5 1
    16 -5 1
    16 5 1
    16 5 1
    16 5 1
    -16 5 -1
    -16 5 -1
    16 -6 -1
    16 -6 -1
    -16 -6 1
    -16 -6 1
    16 -6 -1
    16 6 -1
    16 6 -1
    -16 6 1
    -16 6 1
    15 -6 -1
    15 -6 -1
    15 -6 -1
    -15 -6 1
    -15 -6 1
    15 6 -1
    15 6 -1
    -15 6 1
    -15 6 1
    14 -6 -1
    -14 -6 1
    14 -6 -1
    -14 -6 1
    14 -6 -1
    14 6 -1
    14 6 -1
    -14 6 1
    -14 6 1
    -14 6 1
    13 -6 -1
    -13 -6 1
    13 -6 -1
    -13 -6 1
    13 -6 -1
    -13 6 1
    -13 6 1
    13 6 -1
    13 6 -1
    -13 6 1
    12 -6 -1
    12 -6 -1
    -12 -6 1
    12 -6 -1
    -12 -6 1
    12 6 -1
    -12 6 1
    -12 6 1
    -12 6 1
    12 6 -1
    -11 -6 1
    -11 -6 1
    11 -6 -1
    11 -6 -1
    11 6 -1
    -11 6 1
    -11 6 1
    -11 6 1
    11 6 -1
    -10 -6 1
    10 -6 -1
    -10 -6 1
    10 -6 -1
    10 6 -1
    -10 6 1
    -10 6 1
    -10 6 1
    9 -6 -1
    9 -6 -1
    -9 -6 1
    -9 -6 1
    -9 -6 1
    -9 6 1
    -9 6 1
    9 6 -1
    -9 6 1
    -8 -6 1
    8 -6 -1
    -8 -6 1
    8 -6 -1
    -8 -6 1
    -8 6 1
    -8 6 1
    -8 6 1
    -7 -6 1
    7 -6 -1
    -7 -6 1
    -7 -6 1
    7 -6 -1
    -7 6 1
    -7 6 1
    7 6 -1
    -7 6 1
    6 -6 -1
    -6 -6 1
    -6 -6 1
    -6 -6 1
    6 -6 -1
    -6 6 1
    -6 6 1
    6 6 -1
    -6 6 1
    -5 -6 1
    -5 -6 1
    5 -6 -1
    5 -6 -1
    -5 6 1
    5 6 -1
    -5 6 1
    -5 6 1
    4 -6 -1
    -4 -6 1
    4 -6 -1
    -4 -6 1
    -4 6 1
    -4 6 1
    4 6 -1
    3 -6 -1
    3 -6 -1
    -3 -6 1
    -3 -6 1
    3 -6 -1
    3 6 -1
    -3 6 1
    -3 6 1
    3 6 -1
    2 -6 -1
    2 -6 -1
    2 -6 -1
    -2 -6 1
    2 -6 -1
    -2 -6 1
    -2 6 1
    2 6 -1
    2 6 -1
    -2 6 1
    -2 6 1
    1 -6 -1
    -1 -6 1
    1 -6 -1
    1 6 -1
    -1 6 1
    -1 6 1
    -1 6 1
    1 6 -1
    1 6 -1
    0 -6 -1
    0 -6 1
    0 -6 -1
    0 6 -1
    0 6 1
    0 6 -1
    0 6 1
    -1 -6 -1
    -1 -6 -1
    1 -6 1
    -1 6 -1
    -1 6 -1
    2 -6 1
    -2 -6 -1
    -2 -6 -1
    2 -6 1
    2 6 1
    -2 6 -1
    -2 6 -1
    -2 6 -1
    -3 -6 -1
    3 -6 1
    -3 -6 -1
    3 6 1
    -3 6 -1
    -3 6 -1
    4 -6 1
    -4 -6 -1
    -4 -6 -1
    -4 6 -1
    4 6 1
    -4 6 -1
    -5 -6 -1
    5 -6 1
    -5 -6 -1
    -5 6 -1
    5 6 1
    -5 6 -1
    -6 -6 -1
    -6 -6 -1
    6 -6 1
    -6 -6 -1
    6 6 1
    -6 6 -1
    -6 6 -1
    7 -6 1
    -7 -6 -1
    -7 -6 -1
    -7 -6 -1
    -7 6 -1
    -7 6 -1
    7 6 1
    -7 6 -1
    -8 -6 -1
    -8 -6 -1
    8 -6 1
    -8 -6 -1
    -8 6 -1
    -8 6 -1
    8 6 1
    -8 6 -1
    -9 -6 -1
    -9 -6 -1
    9 -6 1
    -9 -6 -1
    -9 6 -1
    -9 6 -1
    -9 6 -1
    9 6 1
    10 -6 1
    -10 -6 -1
    -10 -6 -1
    -10 -6 -1
    -10 6 -1
    -10 6 -1
    -10 6 -1
    10 6 1
    -11 -6 -1
    11 -6 1
    -11 -6 -1
    11 6 1
    -11 6 -1
    -11 6 -1
    -11 6 -1
    12 -6 1
    -12 -6 -1
    -12 -6 -1
    -12 6 -1
    -12 6 -1
    -12 6 -1
    12 6 1
    13 -6 1
    -13 -6 -1
    13 -6 1
    -13 -6 -1
    13 -6 1
    -13 6 -1
    13 6 1
    -13 6 -1
    -13 6 -1
    13 6 1
    -14 -6 -1
    14 -6 1
    -14 -6 -1
    14 -6 1
    14 -6 1
    -14 6 -1
    -14 6 -1
    -14 6 -1
    14 6 1
    14 6 1
    -15 -6 -1
    -15 -6 -1
    15 -6 1
    15 -6 1
    15 -6 1
    -15 6 -1
    15 6 1
    -15 6 -1
    -15 6 -1
    15 6 1
    16 -6 1
    16 -6 1
    -16 -6 -1
    16 -6 1
    -16 -6 -1
    -16 6 -1
    16 6 1
    -16 6 -1
    16 6 1
    16 6 1
    16 -7 -1
    -16 -7 1
    -16 -7 1
    16 -7 -1
    16 -7 -1
    16 7 -1
    -16 7 1
    -16 7 1
    16 7 -1
    -15 -7 1
    15 -7 -1
    -15 -7 1
    15 -7 -1
    15 -7 -1
    -15 7 1
    -15 7 1
    15 7 -1
    15 7 -1
    -14 -7 1
    -14 -7 1
    14 -7 -1
    14 -7 -1
    14 -7 -1
    14 7 -1
    14 7 -1
    -14 7 1
    -14 7 1
    -14 7 1
    13 -7 -1
    13 -7 -1
    -13 -7 1
    -13 -7 1
    13 -7 -1
    -13 7 1
    -13 7 1
    -13 7 1
    13 7 -1
    13 7 -1
    -12 -7 1
    12 -7 -1
    12 -7 -1
    -12 -7 1
    -12 7 1
    12 7 -1
    -12 7 1
    -12 7 1
    12 7 -1
    -11 -7 1
    -11 -7 1
    11 -7 -1
    11 -7 -1
    -11 7 1
    -11 7 1
    11 7 -1
    11 7 -1
    -11 7 1
    -10 -7 1
    -10 -7 1
    10 -7 -1
    10 -7 -1
    -10 7 1
    10 7 -1
    -10 7 1
    10 7 -1
    -10 7 1
    -9 -7 1
    9 -7 -1
    -9 -7 1
    -9 -7 1
    9 -7 -1
    -9 7 1
    -9 7 1
    -9 7 1
    9 7 -1
    -8 -7 1
    8 -7 -1
    -8 -7 1
    -8 -7 1
    8 -7 -1
    -8 7 1
    -8 7 1
    -8 7 1
    -7 -7 1
    7 -7 -1
    7 -7 -1
    -7 -7 1
    -7 -7 1
    -7 7 1
    -7 7 1
    -7 7 1
    -6 -7 1
    6 -7 -1
    -6 -7 1
    6 -7 -1
    -6 7 1
    -6 7 1
    6 7 -1
    5 -7 -1
    -5 -7 1
    5 -7 -1
    -5 -7 1
    -5 7 1
    -5 7 1
    5 7 -1
    -4 -7 1
    4 -7 -1
    4 -7 -1
    -4 -7 1
    4 7 -1
    -4 7 1
    -3 -7 1
    3 -7 -1
    3 -7 -1
    -3 -7 1
    3 -7 -1
    -3 7 1
    3 7 -1
    -3 7 1
    3 7 -1
    2 -7 -1
    -2 -7 1
    -2 -7 1
    2 -7 -1
    2 -7 -1
    2 7 -1
    2 7 -1
    -1 -7 1
    1 -7 -1
    1 -7 -1
    1 7 -1
    -1 7 1
    1 7 -1
    1 7 -1
    -1 7 1
    0 -7 1
    0 -7 -1
    0 -7 -1
    0 7 -1
    0 7 -1
    0 7 1
    -1 -7 -1
    1 -7 1
    -1 -7 -1
    -1 7 -1
    -1 7 -1
    1 7 1
    2 -7 1
    -2 -7 -1
    2 -7 1
    -2 -7 -1
    -2 7 -1
    -2 7 -1
    2 7 1
    -2 7 -1
    -3 -7 -1
    -3 -7 -1
    3 -7 1
    3 7 1
    -3 7 -1
    -3 7 -1
    -3 7 -1
    4 -7 1
    -4 -7 -1
    -4 -7 -1
    -4 7 -1
    4 7 1
    -4 7 -1
    5 -7 1
    -5 -7 -1
    -5 -7 -1
    -5 7 -1
    -5 7 -1
    5 7 1
    -6 -7 -1
    -6 -7 -1
    -6 -7 -1
    6 -7 1
    -6 7 -1
    -6 7 -1
    6 7 1
    -7 -7 -1
    -7 -7 -1
    7 -7 1
    -7 -7 -1
    -7 7 -1
    7 7 1
    -7 7 -1
    -8 -7 -1
    -8 -7 -1
    -8 -7 -1
    8 -7 1
    -8 7 -1
    8 7 1
    -8 7 -1
    -9 -7 -1
    9 -7 1
    -9 -7 -1
    -9 -7 -1
    9 7 1
    -9 7 -1
    -9 7 -1
    -9 7 -1
    -10 -7 -1
    10 -7 1
    -10 -7 -1
    -10 -7 -1
    -10 7 -1
    10 7 1
    -10 7 -1
    -10 7 -1
    -11 -7 -1
    11 -7 1
    -11 -7 -1
    -11 7 -1
    11 7 1
    -11 7 -1
    -11 7 -1
    12 -7 1
    12 -7 1
    -12 -7 -1
    -12 -7 -1
    -12 7 -1
    -12 7 -1
    -12 7 -1
    12 7 1
    13 -7 1
    13 -7 1
    -13 -7 -1
    13 -7 1
    -13 -7 -1
    -13 7 -1
    13 7 1
    -13 7 -1
    -13 7 -1
    14 -7 1
    -14 -7 -1
    14 -7 1
    -14 -7 -1
    14 -7 1
    14 7 1
    -14 7 -1
    14 7 1
    -14 7 -1
    -14 7 -1
    -15 -7 -1
    -15 -7 -1
    15 -7 1
    15 -7 1
    15 -7 1
    -15 7 -1
    -15 7 -1
    -15 7 -1
    15 7 1
    15 7 1
    -16 -8 1
    16 -8 -1
    16 -8 -1
    -16 -8 1
    -16 8 1
    16 8 -1
    16 8 -1
    15 -8 -1
    -15 -8 1
    15 -8 -1
    15 -8 -1
    -15 -8 1
    -15 8 1
    15 8 -1
    15 8 -1
    -15 8 1
    -14 -8 1
    14 -8 -1
    14 -8 -1
    -14 -8 1
    14 -8 -1
    -14 8 1
    -14 8 1
    14 8 -1
    14 8 -1
    -14 8 1
    -13 -8 1
    13 -8 -1
    13 -8 -1
    13 -8 -1
    -13 -8 1
    13 8 -1
    13 8 -1
    -13 8 1
    -13 8 1
    -13 8 1
    12 -8 -1
    -12 -8 1
    12 -8 -1
    -12 -8 1
    12 8 -1
    -12 8 1
    -12 8 1
    -12 8 1
    12 8 -1
    -11 -8 1
    11 -8 -1
    11 -8 -1
    -11 -8 1
    -11 8 1
    11 8 -1
    -11 8 1
    -11 8 1
    11 8 -1
    10 -8 -1
    -10 -8 1
    -10 -8 1
    10 -8 -1
    -10 8 1
    10 8 -1
    -10 8 1
    -10 8 1
    10 8 -1
    -9 -8 1
    9 -8 -1
    9 -8 -1
    -9 -8 1
    -9 -8 1
    -9 8 1
    9 8 -1
    -9 8 1
    9 8 -1
    -9 8 1
    -8 -8 1
    8 -8 -1
    8 -8 -1
    -8 -8 1
    -8 -8 1
    8 8 -1
    -8 8 1
    -8 8 1
    -8 8 1
    -7 -8 1
    7 -8 -1
    -7 -8 1
    7 -8 -1
    7 8 -1
    -7 8 1
    -7 8 1
    -6 -8 1
    6 -8 -1
    -6 -8 1
    6 -8 -1
    -6 8 1
    6 8 -1
    6 8 -1
    5 -8 -1
    -5 -8 1
    5 -8 -1
    -5 -8 1
    -5 8 1
    -5 8 1
    5 8 -1
    5 8 -1
    -4 -8 1
    -4 -8 1
    4 -8 -1
    4 -8 -1
    -4 8 1
    4 8 -1
    4 8 -1
    -3 -8 1
    3 -8 -1
    -3 -8 1
    3 -8 -1
    3 -8 -1
    3 8 -1
    -3 8 1
    -3 8 1
    3 8 -1
    -2 -8 1
    -2 -8 1
    2 -8 -1
    2 8 -1
    -2 8 1
    2 8 -1
    1 -8 -1
    -1 -8 1
    -1 8 1
    1 8 -1
    1 8 -1
    1 8 -1
    0 -8 -1
    0 -8 -1
    0 -8 1
    0 8 1
    0 8 1
    0 8 -1
    0 8 -1
    -1 -8 -1
    1 -8 1
    -1 -8 -1
    -1 8 -1
    -1 8 -1
    1 8 1
    -2 -8 -1
    -2 -8 -1
    2 -8 1
    2 8 1
    -2 8 -1
    -2 8 -1
    3 -8 1
    -3 -8 -1
    -3 -8 -1
    3 -8 1
    3 -8 1
    -3 8 -1
    3 8 1
    -3 8 -1
    -3 8 -1
    -4 -8 -1
    -4 -8 -1
    4 -8 1
    4 8 1
    -4 8 -1
    -4 8 -1
    -5 -8 -1
    -5 -8 -1
    5 -8 1
    5 8 1
    -5 8 -1
    -5 8 -1
    -6 -8 -1
    6 -8 1
    -6 -8 -1
    -6 8 -1
    6 8 1
    -6 8 -1
    -7 -8 -1
    7 -8 1
    -7 -8 -1
    -7 -8 -1
    -7 8 -1
    7 8 1
    -7 8 -1
    -8 -8 -1
    -8 -8 -1
    -8 -8 -1
    8 -8 1
    8 8 1
    -8 8 -1
    -8 8 -1
    -9 -8 -1
    9 -8 1
    -9 -8 -1
    -9 -8 -1
    -9 8 -1
    9 8 1
    -9 8 -1
    -10 -8 -1
    -10 -8 -1
    10 -8 1
    -10 8 -1
    -10 8 -1
    10 8 1
    -11 -8 -1
    11 -8 1
    11 -8 1
    -11 -8 -1
    11 8 1
    -11 8 -1
    -11 8 -1
    12 -8 1
    -12 -8 -1
    12 -8 1
    -12 -8 -1
    12 8 1
    -12 8 -1
    -12 8 -1
    -13 -8 -1
    13 -8 1
    -13 -8 -1
    13 -8 1
    -13 8 -1
    -13 8 -1
    13 8 1
    14 -8 1
    -14 -8 -1
    14 -8 1
    -14 -8 -1
    14 -8 1
    14 8 1
    14 8 1
    -14 8 -1
    -15 -8 -1
    15 -8 1
    15 -8 1
    -15 -8 -1
    15 8 1
    15 8 1
    -15 8 -1
    15 8 1
    15 -9 -1
    -15 -9 1
    -15 -9 1
    15 9 -1
    15 9 -1
    -15 9 1
    14 -9 -1
    -14 -9 1
    14 -9 -1
    -14 -9 1
    14 9 -1
    14 9 -1
    -14 9 1
    -14 9 1
    -13 -9 1
    13 -9 -1
    -13 -9 1
    13 9 -1
    -13 9 1
    -13 9 1
    13 9 -1
    -12 -9 1
    12 -9 -1
    12 -9 -1
    -12 -9 1
    -12 9 1
    -12 9 1
    12 9 -1
    12 9 -1
    -11 -9 1
    11 -9 -1
    -11 -9 1
    11 -9 -1
    11 9 -1
    -11 9 1
    11 9 -1
    -11 9 1
    -10 -9 1
    10 -9 -1
    10 -9 -1
    -10 -9 1
    -10 9 1
    -10 9 1
    10 9 -1
    10 9 -1
    -9 -9 1
    -9 -9 1
    9 -9 -1
    9 -9 -1
    9 9 -1
    9 9 -1
    -9 9 1
    -9 9 1
    8 -9 -1
    -8 -9 1
    8 -9 -1
    -8 -9 1
    -8 -9 1
    -8 9 1
    -8 9 1
    8 9 -1
    8 9 -1
    -7 -9 1
    7 -9 -1
    7 -9 -1
    -7 -9 1
    -7 9 1
    7 9 -1
    -7 9 1
    7 9 -1
    -6 -9 1
    6 -9 -1
    -6 -9 1
    6 -9 -1
    -6 9 1
    6 9 -1
    -6 9 1
    6 9 -1
    -5 -9 1
    -5 -9 1
    5 -9 -1
    5 -9 -1
    -5 9 1
    5 9 -1
    5 9 -1
    4 -9 -1
    4 -9 -1
    -4 -9 1
    4 -9 -1
    -4 -9 1
    4 9 -1
    -4 9 1
    -4 9 1
    4 9 -1
    3 -9 -1
    -3 -9 1
    -3 -9 1
    -3 9 1
    3 9 -1
    3 9 -1
    -2 -9 1
    -2 -9 1
    2 -9 -1
    2 9 -1
    -2 9 1
    2 9 -1
    1 -9 -1
    -1 -9 1
    1 9 -1
    1 9 -1
    1 9 -1
    -1 9 1
    0 -9 -1
    0 -9 1
    0 -9 -1
    0 9 1
    0 9 -1
    0 9 1
    -1 -9 -1
    -1 -9 -1
    1 -9 1
    -1 9 -1
    -1 9 -1
    1 9 1
    -2 -9 -1
    -2 -9 -1
    2 -9 1
    2 9 1
    -2 9 -1
    -2 9 -1
    -3 -9 -1
    3 -9 1
    -3 -9 -1
    3 -9 1
    -3 9 -1
    3 9 1
    -3 9 -1
    -3 9 -1
    4 -9 1
    -4 -9 -1
    4 -9 1
    -4 -9 -1
    -4 9 -1
    -4 9 -1
    4 9 1
    -5 -9 -1
    5 -9 1
    5 -9 1
    -5 -9 -1
    -5 9 -1
    5 9 1
    -5 9 -1
    -6 -9 -1
    6 -9 1
    -6 -9 -1
    6 -9 1
    6 9 1
    -6 9 -1
    -6 9 -1
    -7 -9 -1
    7 -9 1
    -7 -9 -1
    7 -9 1
    -7 -9 -1
    -7 9 -1
    7 9 1
    -7 9 -1
    8 -9 1
    -8 -9 -1
    -8 -9 -1
    8 -9 1
    -8 -9 -1
    -8 9 -1
    8 9 1
    -8 9 -1
    -9 -9 -1
    -9 -9 -1
    9 -9 1
    9 -9 1
    -9 -9 -1
    9 9 1
    -9 9 -1
    -9 9 -1
    10 -9 1
    -10 -9 -1
    -10 -9 -1
    10 -9 1
    -10 9 -1
    -10 9 -1
    10 9 1
    11 -9 1
    -11 -9 -1
    -11 -9 -1
    11 -9 1
    -11 9 -1
    11 9 1
    -12 -9 -1
    -12 -9 -1
    12 -9 1
    -12 9 -1
    12 9 1
    -13 -9 -1
    -13 -9 -1
    13 -9 1
    -13 9 -1
    13 9 1
    14 -9 1
    -14 -9 -1
    -14 -9 -1
    14 -9 1
    14 9 1
    -14 9 -1
    14 9 1
    -15 -9 -1
    -15 -9 -1
    15 -9 1
    15 -9 1
    15 9 1
    -15 9 -1
    15 9 1
    15 9 1
    -15 -10 1
    -15 -10 1
    15 10 -1
    15 10 -1
    -15 10 1
    -14 -10 1
    -14 -10 1
    14 -10 -1
    14 10 -1
    14 10 -1
    -14 10 1
    -13 -10 1
    -13 -10 1
    -13 10 1
    13 10 -1
    13 10 -1
    -12 -10 1
    -12 -10 1
    12 10 -1
    -12 10 1
    12 10 -1
    -11 -10 1
    11 -10 -1
    -11 -10 1
    11 10 -1
    11 10 -1
    -11 10 1
    -10 -10 1
    -10 -10 1
    10 -10 -1
    10 10 -1
    10 10 -1
    -10 10 1
    -9 -10 1
    -9 -10 1
    9 -10 -1
    -9 10 1
    9 10 -1
    9 10 -1
    8 -10 -1
    -8 -10 1
    -8 -10 1
    -8 -10 1
    8 10 -1
    8 10 -1
    -8 10 1
    7 -10 -1
    -7 -10 1
    7 -10 -1
    -7 -10 1
    -7 10 1
    7 10 -1
    7 10 -1
    -6 -10 1
    -6 -10 1
    6 -10 -1
    6 -10 -1
    -6 10 1
    6 10 -1
    6 10 -1
    5 -10 -1
    -5 -10 1
    -5 -10 1
    5 -10 -1
    5 10 -1
    -5 10 1
    5 10 -1
    4 -10 -1
    -4 -10 1
    -4 -10 1
    4 -10 -1
    4 10 -1
    -4 10 1
    4 10 -1
    -4 10 1
    -3 -10 1
    -3 -10 1
    3 -10 -1
    -3 10 1
    3 10 -1
    3 10 -1
    -2 -10 1
    2 -10 -1
    2 10 -1
    -2 10 1
    2 10 -1
    -1 -10 1
    1 -10 -1
    1 10 -1
    1 10 -1
    -1 10 1
    1 10 -1
    0 -10 -1
    0 -10 -1
    0 -10 1
    0 10 1
    0 10 1
    0 10 -1
    0 10 1
    1 -10 1
    -1 -10 -1
    -1 -10 -1
    1 10 1
    -1 10 -1
    -1 10 -1
    -2 -10 -1
    2 -10 1
    -2 -10 -1
    -2 10 -1
    -2 10 -1
    2 10 1
    3 -10 1
    -3 -10 -1
    -3 -10 -1
    -3 10 -1
    3 10 1
    -3 10 -1
    -4 -10 -1
    4 -10 1
    4 -10 1
    -4 -10 -1
    -4 10 -1
    -4 10 -1
    4 10 1
    5 -10 1
    -5 -10 -1
    5 -10 1
    -5 -10 -1
    5 10 1
    -5 10 -1
    -5 10 -1
    -6 -10 -1
    6 -10 1
    -6 -10 -1
    6 -10 1
    6 10 1
    -6 10 -1
    -7 -10 -1
    -7 -10 -1
    7 -10 1
    7 10 1
    -7 10 -1
    -8 -10 -1
    -8 -10 -1
    -8 -10 -1
    8 -10 1
    8 10 1
    -8 10 -1
    9 -10 1
    -9 -10 -1
    -9 -10 -1
    -9 -10 -1
    -9 10 -1
    9 10 1
    10 -10 1
    -10 -10 -1
    -10 -10 -1
    10 10 1
    -10 10 -1
    -11 -10 -1
    11 -10 1
    -11 -10 -1
    -11 10 -1
    11 10 1
    -12 -10 -1
    12 -10 1
    -12 -10 -1
    -12 10 -1
    12 10 1
    13 -10 1
    -13 -10 -1
    -13 -10 -1
    13 10 1
    -13 10 -1
    -14 -10 -1
    -14 -10 -1
    14 10 1
    14 10 1
    -14 10 -1
    14 10 1
    -14 -11 1
    -14 -11 1
    -14 11 1
    14 11 -1
    14 11 -1
    -13 -11 1
    -13 -11 1
    -13 11 1
    13 11 -1
    13 11 -1
    -12 -11 1
    -12 -11 1
    12 11 -1
    -12 11 1
    12 11 -1
    -11 -11 1
    -11 -11 1
    -11 11 1
    11 11 -1
    11 11 -1
    -10 -11 1
    -10 -11 1
    10 11 -1
    -10 11 1
    10 11 -1
    -9 -11 1
    -9 -11 1
    9 11 -1
    -9 11 1
    9 11 -1
    -8 -11 1
    -8 -11 1
    8 11 -1
    8 11 -1
    -8 11 1
    -7 -11 1
    -7 -11 1
    -7 11 1
    7 11 -1
    7 11 -1
    -6 -11 1
    -6 -11 1
    6 -11 -1
    -6 11 1
    6 11 -1
    6 11 -1
    -5 -11 1
    5 -11 -1
    -5 -11 1
    -5 11 1
    5 11 -1
    5 11 -1
    4 -11 -1
    -4 -11 1
    -4 -11 1
    4 11 -1
    -4 11 1
    4 11 -1
    -3 -11 1
    3 -11 -1
    -3 -11 1
    3 11 -1
    3 11 -1
    -3 11 1
    2 -11 -1
    -2 -11 1
    -2 11 1
    2 11 -1
    2 11 -1
    1 -11 -1
    -1 -11 1
    -1 11 1
    1 11 -1
    0 -11 1
    0 -11 -1
    0 11 -1
    0 11 1
    -1 -11 -1
    -1 -11 -1
    1 -11 1
    -1 11 -1
    1 11 1
    2 -11 1
    -2 -11 -1
    -2 -11 -1
    2 11 1
    -2 11 -1
    -2 11 -1
    -3 -11 -1
    3 -11 1
    -3 -11 -1
    -3 11 -1
    -3 11 -1
    3 11 1
    4 -11 1
    -4 -11 -1
    -4 -11 -1
    4 11 1
    -4 11 -1
    5 -11 1
    -5 -11 -1
    -5 -11 -1
    -5 11 -1
    5 11 1
    6 -11 1
    -6 -11 -1
    -6 -11 -1
    6 11 1
    -6 11 -1
    -7 -11 -1
    -7 -11 -1
    7 -11 1
    -7 11 -1
    7 11 1
    -8 -11 -1
    -8 -11 -1
    8 -11 1
    -8 -11 -1
    -8 11 -1
    8 11 1
    9 -11 1
    -9 -11 -1
    -9 -11 -1
    -9 11 -1
    9 11 1
    10 -11 1
    -10 -11 -1
    -10 -11 -1
    10 11 1
    -10 11 -1
    -11 -11 -1
    -11 -11 -1
    -11 11 -1
    11 11 1
    -12 -11 -1
    -12 -11 -1
    12 11 1
    -12 11 -1
    -13 -11 -1
    -13 -11 -1
    13 11 1
    -13 11 -1
    13 11 1
    -14 -11 -1
    -14 -11 -1
    14 11 1
    -14 11 -1
    14 11 1
    14 11 1
    -14 -12 1
    -14 -12 1
    -14 12 1
    14 12 -1
    14 12 -1
    -13 -12 1
    -13 -12 1
    -13 12 1
    13 12 -1
    13 12 -1
    -12 -12 1
    -12 -12 1
    12 12 -1
    12 12 -1
    -12 12 1
    -11 -12 1
    -11 -12 1
    11 12 -1
    -11 12 1
    11 12 -1
    -10 -12 1
    -10 -12 1
    10 12 -1
    -10 12 1
    10 12 -1
    -9 -12 1
    -9 -12 1
    9 12 -1
    9 12 -1
    -9 12 1
    -8 -12 1
    -8 -12 1
    8 12 -1
    8 12 -1
    -8 12 1
    -7 -12 1
    -7 -12 1
    7 12 -1
    -7 12 1
    7 12 -1
    -6 -12 1
    -6 -12 1
    -6 12 1
    6 12 -1
    6 12 -1
    -5 -12 1
    -5 -12 1
    5 12 -1
    5 12 -1
    -4 -12 1
    -4 -12 1
    4 12 -1
    4 12 -1
    -4 12 1
    -3 -12 1
    3 12 -1
    -3 12 1
    -2 -12 1
    2 12 -1
    -2 12 1
    -1 -12 1
    1 12 -1
    -1 12 1
    0 -12 -1
    0 -12 1
    0 12 1
    0 12 -1
    -1 -12 -1
    1 -12 1
    1 12 1
    -1 12 -1
    -2 -12 -1
    2 -12 1
    -2 12 -1
    -2 12 -1
    2 12 1
    -3 -12 -1
    3 -12 1
    -3 -12 -1
    -3 12 -1
    -3 12 -1
    3 12 1
    4 -12 1
    -4 -12 -1
    -4 -12 -1
    -4 12 -1
    -4 12 -1
    4 12 1
    5 -12 1
    -5 -12 -1
    -5 -12 -1
    5 12 1
    -5 12 -1
    -6 -12 -1
    -6 -12 -1
    6 -12 1
    -6 12 -1
    6 12 1
    -7 -12 -1
    -7 -12 -1
    7 12 1
    -7 12 -1
    -8 -12 -1
    -8 -12 -1
    -8 -12 -1
    8 12 1
    -8 12 -1
    -9 -12 -1
    -9 -12 -1
    -9 12 -1
    9 12 1
    -10 -12 -1
    -10 -12 -1
    10 12 1
    -10 12 -1
    -11 -12 -1
    -11 -12 -1
    -11 12 -1
    11 12 1
    -12 -12 -1
    -12 -12 -1
    12 12 1
    -12 12 -1
    12 12 1
    -13 -12 -1
    -13 -12 -1
    -13 12 -1
    13 12 1
    13 12 1
    -13 -13 1
    -13 -13 1
    13 13 -1
    -13 13 1
    13 13 -1
    -12 -13 1
    -12 -13 1
    12 13 -1
    12 13 -1
    -12 13 1
    -11 -13 1
    -11 -13 1
    -11 13 1
    11 13 -1
    11 13 -1
    -10 -13 1
    -10 -13 1
    10 13 -1
    -10 13 1
    10 13 -1
    -9 -13 1
    -9 -13 1
    9 13 -1
    -9 13 1
    9 13 -1
    -8 -13 1
    -8 -13 1
    8 13 -1
    -8 13 1
    8 13 -1
    -7 -13 1
    -7 -13 1
    -7 13 1
    7 13 -1
    -6 -13 1
    6 13 -1
    -5 -13 1
    5 13 -1
    -4 -13 1
    -4 13 1
    4 13 -1
    -3 -13 1
    -3 13 1
    3 13 -1
    -2 -13 1
    -2 13 1
    2 13 -1
    -1 -13 1
    1 13 -1
    -1 13 1
    0 -13 1
    0 13 -1
    0 13 1
    1 -13 1
    1 13 1
    -1 13 -1
    -2 13 -1
    2 13 1
    -3 -13 -1
    3 13 1
    -3 13 -1
    -3 13 -1
    -4 -13 -1
    4 13 1
    -4 13 -1
    -4 13 -1
    -5 -13 -1
    5 13 1
    -5 13 -1
    -6 -13 -1
    -6 -13 -1
    -6 13 -1
    6 13 1
    -7 -13 -1
    -7 -13 -1
    7 13 1
    -7 13 -1
    -8 -13 -1
    -8 -13 -1
    -8 13 -1
    8 13 1
    -9 -13 -1
    -9 -13 -1
    9 13 1
    9 13 1
    -9 13 -1
    -10 -13 -1
    -10 -13 -1
    10 13 1
    10 13 1
    -10 13 -1
    -11 -13 -1
    -11 -13 -1
    11 13 1
    11 13 1
    -11 13 -1
    -12 -13 -1
    -12 -13 -1
    12 13 1
    -12 13 -1
    12 13 1
    -13 -13 -1
    -13 -13 -1
    -13 13 -1
    13 13 1
    -13 14 1
    -12 -14 1
    -12 14 1
    -11 -14 1
    -11 14 1
    11 14 -1
    -10 -14 1
    -10 14 1
    10 14 -1
    -9 -14 1
    -9 14 1
    9 14 -1
    -8 -14 1
    8 14 -1
    -7 -14 1
    7 14 -1
    -6 -14 1
    6 14 -1
    -5 -14 1
    5 14 -1
    -4 -14 1
    -4 14 1
    4 14 -1
    -3 -14 1
    3 14 -1
    -3 14 1
    -2 14 1
    2 14 -1
    1 14 -1
    -1 14 1
    0 14 -1
    0 14 1
    -1 14 -1
    1 14 1
    -2 14 -1
    2 14 1
    3 14 1
    -3 14 -1
    -4 14 -1
    4 14 1
    -4 14 -1
    -5 14 -1
    5 14 1
    -6 14 -1
    6 14 1
    7 14 1
    -7 14 -1
    8 14 1
    -8 14 -1
    -9 -14 -1
    -9 14 -1
    9 14 1
    -10 -14 -1
    10 14 1
    -10 14 -1
    -11 -14 -1
    11 14 1
    -11 14 -1
    -12 -14 -1
    -12 14 -1
    12 14 1
    12 15 -1
    11 15 -1
    10 15 -1
    9 15 -1
    8 15 -1
    7 15 -1
    6 15 -1
    5 15 -1
    -4 15 1
    4 15 -1
    3 15 -1
    -3 15 1
    2 15 -1
    -2 15 1
    1 15 -1
    -1 15 1
    0 15 -1
    0 15 1
    -1 15 -1
    1 15 1
    2 15 1
    -2 15 -1
    -3 15 -1
    3 15 1
    -4 15 -1
    4 15 1
    5 15 1
    -5 15 -1
    6 15 1
    -6 15 -1
    -7 15 -1
    7 15 1
    8 15 1
    -8 15 -1
    -9 15 -1
    9 15 1
    -10 15 -1
    10 15 1
    -11 15 -1
    11 15 1
    10 16 -1
    9 16 -1
    8 16 -1
    7 16 -1
    6 16 -1
    5 16 -1
    -4 16 1
    4 16 -1
    -3 16 1
    3 16 -1
    -2 16 1
    2 16 -1
    1 16 -1
    -1 16 1
    0 16 -1
    0 16 1
    -1 16 -1
    1 16 1
    -2 16 -1
    2 16 1
    -3 16 -1
    3 16 1
    -4 16 -1
    4 16 1
    5 16 1
    6 16 1
    -7 16 -1
    7 16 1
    -8 16 -1
    8 16 1
    -9 16 -1
    9 16 1
    -10 16 -1
    10 16 1
    10 17 -1
    9 17 -1
    8 17 -1
    7 17 -1
    6 17 -1
    5 17 -1
    4 17 -1
    -4 17 1
    3 17 -1
    -3 17 1
    -2 17 1
    2 17 -1
    1 17 -1
    -1 17 1
    0 17 -1
    0 17 1
    1 17 1
    -1 17 -1
    -2 17 -1
    2 17 1
    3 17 1
    -3 17 -1
    4 17 1
    -4 17 -1
    5 17 1
    6 17 1
    7 17 1
    8 17 1
    9 17 1
    -9 17 -1
    8 18 -1
    7 18 -1
    6 18 -1
    5 18 -1
    4 18 -1
    3 18 -1
    -3 18 1
    2 18 -1
    -2 18 1
    1 18 -1
    -1 18 1
    0 18 1
    0 18 -1
    1 18 1
    -1 18 -1
    2 18 1
    -2 18 -1
    3 18 1
    -3 18 -1
    4 18 1
    5 18 1
    6 18 1
    7 18 1
    8 18 1
    5 19 -1
    4 19 -1
    3 19 -1
    2 19 -1
    -1 19 1
    1 19 -1
    0 19 1
    0 19 -1
    1 19 1
    -1 19 -1
    -2 19 -1
    2 19 1
    -3 19 -1
    3 19 1
    4 19 1
    5 19 1
    6 19 1
    4 20 -1
    3 20 -1
    2 20 -1
    1 20 -1
    0 20 -1
    -1 20 -1
    1 20 1
    2 20 1
    -2 20 -1
    3 20 1
    -3 20 -1
    -17 0 2
    17 0 -2
    -17 0 2
    17 0 -2
    17 0 -2
    16 0 -2
    16 0 -2
    -16 0 2
    -16 0 2
    16 0 -2
    15 0 -2
    -15 0 2
    -15 0 2
    15 0 -2
    15 0 -2
    -14 0 2
    14 0 -2
    -14 0 2
    14 0 -2
    13 0 -2
    -13 0 2
    -13 0 2
    13 0 -2
    -12 0 2
    12 0 -2
    -12 0 2
    -12 0 2
    12 0 -2
    11 0 -2
    -11 0 2
    -11 0 2
    -11 0 2
    11 0 -2
    10 0 -2
    -10 0 2
    -10 0 2
    10 0 -2
    -10 0 2
    -9 0 2
    9 0 -2
    9 0 -2
    -9 0 2
    -9 0 2
    -8 0 2
    -8 0 2
    -8 0 2
    8 0 -2
    8 0 -2
    -7 0 2
    -7 0 2
    -7 0 2
    7 0 -2
    7 0 -2
    -6 0 2
    -6 0 2
    6 0 -2
    -6 0 2
    6 0 -2
    -5 0 2
    -5 0 2
    5 0 -2
    -5 0 2
    5 0 -2
    4 0 -2
    -4 0 2
    4 0 -2
    -4 0 2
    -4 0 2
    4 0 -2
    3 0 -2
    3 0 -2
    3 0 -2
    -3 0 2
    -3 0 2
    2 0 -2
    -2 0 2
    -2 0 2
    -1 0 2
    1 0 -2
    -1 0 2
    1 0 -2
    1 0 -2
    -1 0 2
    1 0 -2
    0 0 2
    0 0 -2
    0 0 2
    -1 0 -2
    -1 0 -2
    1 0 2
    -2 0 -2
    -2 0 -2
    2 0 2
    -2 0 -2
    -3 0 -2
    -3 0 -2
    -3 0 -2
    3 0 2
    -4 0 -2
    -4 0 -2
    -4 0 -2
    4 0 2
    -5 0 -2
    5 0 2
    5 0 2
    -5 0 -2
    -5 0 -2
    6 0 2
    -6 0 -2
    -6 0 -2
    -6 0 -2
    6 0 2
    -7 0 -2
    7 0 2
    7 0 2
    -7 0 -2
    -7 0 -2
    8 0 2
    -8 0 -2
    8 0 2
    -8 0 -2
    -8 0 -2
    -9 0 -2
    -9 0 -2
    -9 0 -2
    9 0 2
    9 0 2
    -10 0 -2
    10 0 2
    -10 0 -2
    -10 0 -2
    10 0 2
    11 0 2
    -11 0 -2
    -11 0 -2
    11 0 2
    -11 0 -2
    12 0 2
    -12 0 -2
    -12 0 -2
    12 0 2
    -12 0 -2
    -13 0 -2
    13 0 2
    13 0 2
    -13 0 -2
    -13 0 -2
    14 0 2
    -14 0 -2
    14 0 2
    -14 0 -2
    15 0 2
    -15 0 -2
    -15 0 -2
    15 0 2
    16 0 2
    -16 0 -2
    -16 0 -2
    16 0 2
    -17 -1 2
    17 -1 -2
    17 -1 -2
    17 -1 -2
    -17 -1 2
    -17 1 2
    17 1 -2
    17 1 -2
    -17 1 2
    17 1 -2
    16 -1 -2
    -16 -1 2
    16 -1 -2
    -16 -1 2
    16 -1 -2
    16 1 -2
    -16 1 2
    -16 1 2
    16 1 -2
    16 1 -2
    15 -1 -2
    -15 -1 2
    15 -1 -2
    -15 -1 2
    15 -1 -2
    15 1 -2
    -15 1 2
    -15 1 2
    15 1 -2
    -14 -1 2
    14 -1 -2
    -14 -1 2
    14 -1 -2
    -14 1 2
    -14 1 2
    14 1 -2
    14 1 -2
    13 -1 -2
    -13 -1 2
    13 -1 -2
    -13 -1 2
    -13 1 2
    13 1 -2
    13 1 -2
    -13 1 2
    12 -1 -2
    -12 -1 2
    -12 -1 2
    12 -1 -2
    -12 1 2
    12 1 -2
    -12 1 2
    12 1 -2
    -12 1 2
    11 -1 -2
    -11 -1 2
    -11 -1 2
    -11 -1 2
    11 -1 -2
    11 1 -2
    -11 1 2
    -11 1 2
    -11 1 2
    11 1 -2
    -10 -1 2
    10 -1 -2
    -10 -1 2
    10 -1 -2
    -10 1 2
    -10 1 2
    10 1 -2
    -10 1 2
    9 -1 -2
    9 -1 -2
    -9 -1 2
    -9 -1 2
    -9 -1 2
    9 1 -2
    -9 1 2
    -9 1 2
    -9 1 2
    9 1 -2
    -8 -1 2
    8 -1 -2
    -8 -1 2
    -8 -1 2
    8 -1 -2
    8 1 -2
    -8 1 2
    -8 1 2
    8 1 -2
    -8 1 2
    -7 -1 2
    7 -1 -2
    7 -1 -2
    -7 -1 2
    -7 -1 2
    7 1 -2
    -7 1 2
    -7 1 2
    -7 1 2
    6 -1 -2
    -6 -1 2
    -6 -1 2
    6 -1 -2
    -6 1 2
    -6 1 2
    -6 1 2
    6 1 -2
    -5 -1 2
    -5 -1 2
    -5 -1 2
    5 -1 -2
    5 -1 -2
    5 1 -2
    -5 1 2
    -5 1 2
    -5 1 2
    5 1 -2
    5 1 -2
    -4 -1 2
    -4 -1 2
    4 -1 -2
    4 -1 -2
    -4 -1 2
    4 1 -2
    -4 1 2
    -4 1 2
    -4 1 2
    4 1 -2
    3 -1 -2
    -3 -1 2
    3 -1 -2
    -3 -1 2
    -3 1 2
    3 1 -2
    -3 1 2
    3 1 -2
    -2 -1 2
    2 -1 -2
    -2 -1 2
    2 -1 -2
    2 -1 -2
    -2 1 2
    2 1 -2
    2 1 -2
    2 1 -2
    -2 1 2
    -1 -1 2
    -1 -1 2
    1 -1 -2
    -1 -1 2
    1 -1 -2
    -1 -1 2
    1 1 -2
    1 1 -2
    -1 1 2
    1 1 -2
    0 -1 -2
    0 -1 2
    0 -1 2
    0 -1 -2
    0 -1 2
    0 1 -2
    0 1 2
    0 1 2
    0 1 -2
    0 1 -2
    -1 -1 -2
    -1 -1 -2
    1 -1 2
    -1 -1 -2
    -1 1 -2
    1 1 2
    -1 1 -2
    2 -1 2
    -2 -1 -2
    -2 -1 -2
    -2 -1 -2
    2 1 2
    -2 1 -2
    -2 1 -2
    -2 1 -2
    2 1 2
    -3 -1 -2
    3 -1 2
    -3 -1 -2
    3 1 2
    -3 1 -2
    -3 1 -2
    3 1 2
    -3 1 -2
    4 -1 2
    -4 -1 -2
    -4 -1 -2
    -4 -1 -2
    4 1 2
    -4 1 -2
    -4 1 -2
    4 1 2
    -4 1 -2
    5 -1 2
    -5 -1 -2
    -5 -1 -2
    -5 -1 -2
    -5 1 -2
    5 1 2
    -5 1 -2
    -5 1 -2
    5 1 2
    -6 -1 -2
    -6 -1 -2
    6 -1 2
    -6 -1 -2
    -6 1 -2
    6 1 2
    -6 1 -2
    -6 1 -2
    7 -1 2
    -7 -1 -2
    7 -1 2
    -7 -1 -2
    -7 -1 -2
    -7 1 -2
    -7 1 -2
    7 1 2
    -7 1 -2
    7 1 2
    -8 -1 -2
    8 -1 2
    -8 -1 -2
    -8 -1 -2
    8 -1 2
    -8 1 -2
    -8 1 -2
    -8 1 -2
    8 1 2
    9 -1 2
    -9 -1 -2
    9 -1 2
    -9 -1 -2
    -9 -1 -2
    9 1 2
    -9 1 -2
    -9 1 -2
    -9 1 -2
    -10 -1 -2
    10 -1 2
    -10 -1 -2
    10 -1 2
    -10 -1 -2
    -10 1 -2
    -10 1 -2
    10 1 2
    -10 1 -2
    10 1 2
    11 -1 2
    11 -1 2
    -11 -1 -2
    -11 -1 -2
    -11 -1 -2
    11 1 2
    -11 1 -2
    11 1 2
    -11 1 -2
    -11 1 -2
    12 -1 2
    -12 -1 -2
    -12 -1 -2
    -12 -1 -2
    12 -1 2
    -12 1 -2
    12 1 2
    -12 1 -2
    -12 1 -2
    12 1 2
    -13 -1 -2
    -13 -1 -2
    -13 -1 -2
    13 -1 2
    13 -1 2
    -13 1 -2
    13 1 2
    13 1 2
    -13 1 -2
    -13 1 -2
    -14 -1 -2
    14 -1 2
    14 -1 2
    -14 -1 -2
    14 1 2
    14 1 2
    -14 1 -2
    -14 1 -2
    -15 -1 -2
    -15 -1 -2
    15 -1 2
    15 -1 2
    -15 1 -2
    15 1 2
    -15 1 -2
    15 1 2
    -16 -1 -2
    16 -1 2
    16 -1 2
    -16 -1 -2
    16 1 2
    -16 1 -2
    -16 1 -2
    16 1 2
    -17 -2 2
    -17 -2 2
    17 -2 -2
    17 -2 -2
    17 -2 -2
    17 2 -2
    17 2 -2
    -17 2 2
    17 2 -2
    -17 2 2
    -16 -2 2
    16 -2 -2
    16 -2 -2
    16 -2 -2
    -16 -2 2
    -16 2 2
    -16 2 2
    16 2 -2
    16 2 -2
    15 -2 -2
    -15 -2 2
    15 -2 -2
    -15 -2 2
    15 -2 -2
    -15 2 2
    -15 2 2
    15 2 -2
    15 2 -2
    -14 -2 2
    14 -2 -2
    -14 -2 2
    14 -2 -2
    14 -2 -2
    14 2 -2
    -14 2 2
    -14 2 2
    14 2 -2
    13 -2 -2
    13 -2 -2
    -13 -2 2
    -13 -2 2
    13 -2 -2
    -13 2 2
    -13 2 2
    13 2 -2
    13 2 -2
    -13 2 2
    12 -2 -2
    -12 -2 2
    12 -2 -2
    -12 -2 2
    12 2 -2
    12 2 -2
    -12 2 2
    -12 2 2
    -12 2 2
    -11 -2 2
    11 -2 -2
    11 -2 -2
    -11 -2 2
    -11 -2 2
    11 2 -2
    -11 2 2
    11 2 -2
    -11 2 2
    -11 2 2
    -10 -2 2
    10 -2 -2
    -10 -2 2
    10 -2 -2
    10 2 -2
    -10 2 2
    -10 2 2
    -10 2 2
    -9 -2 2
    9 -2 -2
    -9 -2 2
    9 -2 -2
    -9 2 2
    -9 2 2
    9 2 -2
    -9 2 2
    8 -2 -2
    8 -2 -2
    -8 -2 2
    -8 -2 2
    -8 -2 2
    8 2 -2
    -8 2 2
    -8 2 2
    -8 2 2
    8 2 -2
    -7 -2 2
    -7 -2 2
    7 -2 -2
    -7 -2 2
    7 -2 -2
    -7 2 2
    -7 2 2
    7 2 -2
    -7 2 2
    7 2 -2
    -6 -2 2
    -6 -2 2
    6 -2 -2
    -6 -2 2
    6 -2 -2
    6 2 -2
    -6 2 2
    -6 2 2
    6 2 -2
    -6 2 2
    5 -2 -2
    -5 -2 2
    -5 -2 2
    5 -2 -2
    -5 -2 2
    -5 2 2
    5 2 -2
    5 2 -2
    -5 2 2
    -4 -2 2
    -4 -2 2
    -4 -2 2
    4 -2 -2
    -4 2 2
    -4 2 2
    -4 2 2
    4 2 -2
    4 2 -2
    -3 -2 2
    3 -2 -2
    -3 -2 2
    -3 -2 2
    -3 2 2
    3 2 -2
    3 2 -2
    -3 2 2
    2 -2 -2
    -2 -2 2
    2 -2 -2
    -2 -2 2
    2 -2 -2
    -2 2 2
    2 2 -2
    2 2 -2
    2 2 -2
    -1 -2 2
    -1 -2 2
    1 -2 -2
    -1 -2 2
    1 -2 -2
    1 -2 -2
    1 2 -2
    1 2 -2
    1 2 -2
    -1 2 2
    -1 2 2
    -1 2 2
    0 -2 -2
    0 -2 2
    0 -2 2
    0 -2 -2
    0 -2 -2
    0 2 -2
    0 2 2
    0 2 2
    0 2 2
    0 2 -2
    0 2 -2
    -1 -2 -2
    -1 -2 -2
    1 -2 2
    1 2 2
    -1 2 -2
    -1 2 -2
    1 2 2
    2 -2 2
    -2 -2 -2
    -2 -2 -2
    -2 -2 -2
    2 2 2
    -2 2 -2
    2 2 2
    -2 2 -2
    3 -2 2
    -3 -2 -2
    -3 -2 -2
    -3 -2 -2
    3 2 2
    3 2 2
    -3 2 -2
    -3 2 -2
    -3 2 -2
    -4 -2 -2
    -4 -2 -2
    -4 -2 -2
    4 -2 2
    4 2 2
    4 2 2
    -4 2 -2
    -4 2 -2
    -5 -2 -2
    -5 -2 -2
    5 -2 2
    -5 -2 -2
    -5 2 -2
    -5 2 -2
    5 2 2
    5 2 2
    -5 2 -2
    6 -2 2
    -6 -2 -2
    -6 -2 -2
    -6 -2 -2
    6 2 2
    6 2 2
    -6 2 -2
    -6 2 -2
    -6 2 -2
    7 -2 2
    -7 -2 -2
    -7 -2 -2
    -7 2 -2
    -7 2 -2
    7 2 2
    -7 2 -2
    -8 -2 -2
    -8 -2 -2
    8 -2 2
    -8 2 -2
    -8 2 -2
    8 2 2
    -8 2 -2
    -9 -2 -2
    9 -2 2
    9 -2 2
    -9 -2 -2
    -9 2 -2
    9 2 2
    -9 2 -2
    -9 2 -2
    10 -2 2
    -10 -2 -2
    -10 -2 -2
    10 -2 2
    -10 -2 -2
    -10 2 -2
    10 2 2
    -10 2 -2
    -10 2 -2
    10 2 2
    -11 -2 -2
    -11 -2 -2
    11 -2 2
    -11 -2 -2
    11 -2 2
    11 2 2
    -11 2 -2
    -11 2 -2
    11 2 2
    -11 2 -2
    -12 -2 -2
    -12 -2 -2
    -12 -2 -2
    12 -2 2
    12 -2 2
    -12 2 -2
    -12 2 -2
    12 2 2
    12 2 2
    -12 2 -2
    -13 -2 -2
    13 -2 2
    13 -2 2
    -13 -2 -2
    13 2 2
    -13 2 -2
    -13 2 -2
    13 2 2
    -13 2 -2
    14 -2 2
    -14 -2 -2
    -14 -2 -2
    14 -2 2
    14 2 2
    -14 2 -2
    -14 2 -2
    -14 2 -2
    14 2 2
    15 -2 2
    -15 -2 -2
    -15 -2 -2
    15 -2 2
    -15 2 -2
    15 2 2
    -15 2 -2
    15 2 2
    -16 -2 -2
    16 -2 2
    16 -2 2
    -16 -2 -2
    -16 2 -2
    16 2 2
    -16 2 -2
    16 2 2
    17 -3 -2
    -17 -3 2
    17 -3 -2
    17 -3 -2
    -17 -3 2
    -17 3 2
    17 3 -2
    17 3 -2
    -17 3 2
    17 3 -2
    16 -3 -2
    -16 -3 2
    16 -3 -2
    16 -3 -2
    -16 -3 2
    -16 3 2
    16 3 -2
    16 3 -2
    -16 3 2
    15 -3 -2
    15 -3 -2
    15 -3 -2
    -15 -3 2
    -15 -3 2
    -15 3 2
    -15 3 2
    15 3 -2
    15 3 -2
    14 -3 -2
    -14 -3 2
    14 -3 -2
    14 -3 -2
    -14 -3 2
    14 3 -2
    14 3 -2
    -14 3 2
    -14 3 2
    -13 -3 2
    -13 -3 2
    13 -3 -2
    13 -3 -2
    13 -3 -2
    -13 3 2
    13 3 -2
    -13 3 2
    -13 3 2
    13 3 -2
    12 -3 -2
    -12 -3 2
    12 -3 -2
    12 -3 -2
    -12 -3 2
    12 3 -2
    -12 3 2
    -12 3 2
    -12 3 2
    12 3 -2
    -11 -3 2
    11 -3 -2
    11 -3 -2
    -11 -3 2
    -11 3 2
    11 3 -2
    11 3 -2
    -11 3 2
    -11 3 2
    10 -3 -2
    -10 -3 2
    10 -3 -2
    -10 -3 2
    -10 -3 2
    -10 3 2
    -10 3 2
    -10 3 2
    10 3 -2
    10 3 -2
    9 -3 -2
    -9 -3 2
    9 -3 -2
    -9 -3 2
    -9 -3 2
    -9 3 2
    9 3 -2
    -9 3 2
    -9 3 2
    9 3 -2
    -8 -3 2
    8 -3 -2
    -8 -3 2
    8 -3 -2
    -8 -3 2
    -8 3 2
    8 3 -2
    -8 3 2
    -8 3 2
    8 3 -2
    7 -3 -2
    7 -3 -2
    -7 -3 2
    -7 -3 2
    -7 -3 2
    -7 3 2
    7 3 -2
    -7 3 2
    -7 3 2
    7 3 -2
    -6 -3 2
    -6 -3 2
    -6 -3 2
    6 -3 -2
    6 3 -2
    6 3 -2
    -6 3 2
    -6 3 2
    -6 3 2
    -5 -3 2
    -5 -3 2
    5 -3 -2
    -5 -3 2
    -5 3 2
    -5 3 2
    5 3 -2
    5 3 -2
    -5 3 2
    4 -3 -2
    -4 -3 2
    -4 -3 2
    -4 3 2
    4 3 -2
    4 3 -2
    -4 3 2
    -4 3 2
    3 -3 -2
    -3 -3 2
    -3 -3 2
    -3 -3 2
    3 -3 -2
    -3 3 2
    3 3 -2
    3 3 -2
    2 -3 -2
    -2 -3 2
    -2 -3 2
    2 -3 -2
    2 -3 -2
    -2 3 2
    2 3 -2
    2 3 -2
    2 3 -2
    -2 3 2
    1 -3 -2
    -1 -3 2
    1 -3 -2
    -1 -3 2
    1 -3 -2
    -1 3 2
    1 3 -2
    -1 3 2
    1 3 -2
    1 3 -2
    -1 3 2
    0 -3 -2
    0 -3 2
    0 -3 -2
    0 -3 -2
    0 -3 2
    0 3 2
    0 3 2
    0 3 2
    0 3 -2
    0 3 -2
    1 -3 2
    -1 -3 -2
    -1 -3 -2
    -1 3 -2
    1 3 2
    -1 3 -2
    1 3 2
    2 -3 2
    -2 -3 -2
    -2 -3 -2
    -2 3 -2
    -2 3 -2
    2 3 2
    2 3 2
    -3 -3 -2
    -3 -3 -2
    -3 -3 -2
    3 -3 2
    -3 3 -2
    -3 3 -2
    4 -3 2
    -4 -3 -2
    -4 -3 -2
    -4 -3 -2
    4 3 2
    -4 3 -2
    -4 3 -2
    -5 -3 -2
    -5 -3 -2
    5 -3 2
    -5 -3 -2
    -5 3 -2
    -5 3 -2
    -5 3 -2
    5 3 2
    -6 -3 -2
    -6 -3 -2
    -6 -3 -2
    6 -3 2
    6 3 2
    -6 3 -2
    -6 3 -2
    -6 3 -2
    7 -3 2
    -7 -3 -2
    -7 -3 -2
    -7 -3 -2
    7 3 2
    -7 3 -2
    -7 3 -2
    -7 3 -2
    7 3 2
    -8 -3 -2
    8 -3 2
    -8 -3 -2
    -8 -3 -2
    8 3 2
    -8 3 -2
    -8 3 -2
    -8 3 -2
    8 3 2
    -9 -3 -2
    -9 -3 -2
    9 -3 2
    -9 -3 -2
    -9 3 -2
    9 3 2
    -9 3 -2
    -9 3 -2
    9 3 2
    -10 -3 -2
    -10 -3 -2
    10 -3 2
    -10 -3 -2
    10 -3 2
    -10 3 -2
    -10 3 -2
    -10 3 -2
    10 3 2
    10 3 2
    -11 -3 -2
    11 -3 2
    11 -3 2
    -11 -3 -2
    -11 -3 -2
    -11 3 -2
    -11 3 -2
    11 3 2
    11 3 2
    -11 3 -2
    -12 -3 -2
    -12 -3 -2
    12 -3 2
    12 -3 2
    -12 -3 -2
    12 3 2
    -12 3 -2
    -12 3 -2
    12 3 2
    -12 3 -2
    13 -3 2
    13 -3 2
    -13 -3 -2
    -13 -3 -2
    -13 3 -2
    13 3 2
    -13 3 -2
    13 3 2
    -13 3 -2
    -14 -3 -2
    -14 -3 -2
    14 -3 2
    14 -3 2
    14 3 2
    -14 3 -2
    -14 3 -2
    14 3 2
    -14 3 -2
    -15 -3 -2
    15 -3 2
    15 -3 2
    -15 -3 -2
    -15 3 -2
    15 3 2
    -15 3 -2
    15 3 2
    -16 -3 -2
    16 -3 2
    16 -3 2
    -16 -3 -2
    16 3 2
    -16 3 -2
    -16 3 -2
    16 3 2
    -17 -4 2
    17 -4 -2
    17 -4 -2
    -17 -4 2
    17 -4 -2
    -17 4 2
    17 4 -2
    17 4 -2
    -17 4 2
    16 -4 -2
    16 -4 -2
    16 -4 -2
    -16 -4 2
    -16 -4 2
    -16 4 2
    16 4 -2
    16 4 -2
    -16 4 2
    15 -4 -2
    -15 -4 2
    15 -4 -2
    15 -4 -2
    -15 -4 2
    -15 4 2
    15 4 -2
    15 4 -2
    -15 4 2
    -14 -4 2
    14 -4 -2
    14 -4 -2
    14 -4 -2
    -14 -4 2
    14 4 -2
    14 4 -2
    -14 4 2
    -14 4 2
    13 -4 -2
    13 -4 -2
    13 -4 -2
    -13 -4 2
    -13 -4 2
    -13 4 2
    13 4 -2
    13 4 -2
    -13 4 2
    -13 4 2
    -12 -4 2
    12 -4 -2
    12 -4 -2
    -12 -4 2
    12 -4 -2
    12 4 -2
    -12 4 2
    -12 4 2
    -12 4 2
    12 4 -2
    -11 -4 2
    11 -4 -2
    11 -4 -2
    11 -4 -2
    -11 -4 2
    -11 4 2
    -11 4 2
    11 4 -2
    11 4 -2
    -11 4 2
    -10 -4 2
    10 -4 -2
    10 -4 -2
    -10 -4 2
    10 -4 -2
    -10 -4 2
    -10 4 2
    -10 4 2
    10 4 -2
    10 4 -2
    -10 4 2
    -9 -4 2
    9 -4 -2
    9 -4 -2
    -9 -4 2
    -9 -4 2
    -9 4 2
    9 4 -2
    9 4 -2
    -9 4 2
    -9 4 2
    -8 -4 2
    -8 -4 2
    -8 -4 2
    8 -4 -2
    8 4 -2
    -8 4 2
    8 4 -2
    -8 4 2
    -8 4 2
    -7 -4 2
    -7 -4 2
    -7 -4 2
    7 -4 -2
    7 4 -2
    -7 4 2
    -7 4 2
    -7 4 2
    7 4 -2
    -6 -4 2
    6 -4 -2
    -6 -4 2
    -6 -4 2
    6 4 -2
    -6 4 2
    -6 4 2
    -6 4 2
    6 4 -2
    5 -4 -2
    -5 -4 2
    -5 -4 2
    -5 4 2
    5 4 -2
    -5 4 2
    -5 4 2
    5 4 -2
    4 -4 -2
    -4 -4 2
    -4 -4 2
    -4 4 2
    -4 4 2
    -4 4 2
    4 4 -2
    4 4 -2
    -3 -4 2
    3 -4 -2
    -3 -4 2
    3 4 -2
    3 4 -2
    -3 4 2
    2 -4 -2
    2 -4 -2
    2 -4 -2
    -2 -4 2
    2 -4 -2
    2 4 -2
    -2 4 2
    2 4 -2
    -2 4 2
    -1 -4 2
    1 -4 -2
    -1 -4 2
    -1 4 2
    -1 4 2
    1 4 -2
    1 4 -2
    0 -4 -2
    0 -4 -2
    0 -4 2
    0 -4 2
    0 4 -2
    0 4 2
    0 4 2
    0 4 2
    0 4 -2
    1 -4 2
    -1 -4 -2
    1 -4 2
    -1 -4 -2
    1 4 2
    -1 4 -2
    -1 4 -2
    2 -4 2
    -2 -4 -2
    -2 -4 -2
    2 4 2
    -2 4 -2
    -2 4 -2
    3 -4 2
    -3 -4 -2
    -3 -4 -2
    -3 4 -2
    3 4 2
    -3 4 -2
    -4 -4 -2
    4 -4 2
    -4 -4 -2
    -4 -4 -2
    -4 4 -2
    4 4 2
    -5 -4 -2
    5 -4 2
    -5 -4 -2
    -5 -4 -2
    -5 4 -2
    5 4 2
    -5 4 -2
    -5 4 -2
    -6 -4 -2
    -6 -4 -2
    -6 -4 -2
    6 -4 2
    -6 4 -2
    6 4 2
    -6 4 -2
    -6 4 -2
    -7 -4 -2
    -7 -4 -2
    -7 -4 -2
    7 -4 2
    -7 4 -2
    -7 4 -2
    -7 4 -2
    7 4 2
    8 -4 2
    -8 -4 -2
    -8 -4 -2
    -8 -4 -2
    -8 4 -2
    -8 4 -2
    -8 4 -2
    9 -4 2
    -9 -4 -2
    -9 -4 -2
    -9 -4 -2
    -9 4 -2
    9 4 2
    -9 4 -2
    -9 4 -2
    -10 -4 -2
    -10 -4 -2
    -10 -4 -2
    10 -4 2
    -10 4 -2
    -10 4 -2
    10 4 2
    -10 4 -2
    10 4 2
    11 -4 2
    -11 -4 -2
    11 -4 2
    -11 -4 -2
    -11 -4 -2
    -11 4 -2
    -11 4 -2
    11 4 2
    -11 4 -2
    11 4 2
    -12 -4 -2
    12 -4 2
    12 -4 2
    -12 -4 -2
    -12 -4 -2
    12 4 2
    12 4 2
    -12 4 -2
    -12 4 -2
    -12 4 -2
    -13 -4 -2
    13 -4 2
    -13 -4 -2
    13 -4 2
    13 4 2
    -13 4 -2
    13 4 2
    -13 4 -2
    -13 4 -2
    14 -4 2
    -14 -4 -2
    14 -4 2
    -14 -4 -2
    -14 4 -2
    -14 4 -2
    -14 4 -2
    14 4 2
    14 4 2
    -15 -4 -2
    -15 -4 -2
    15 -4 2
    15 -4 2
    -15 4 -2
    15 4 2
    -15 4 -2
    15 4 2
    -16 -4 -2
    16 -4 2
    16 -4 2
    -16 -4 -2
    16 -4 2
    -16 4 -2
    16 4 2
    -16 4 -2
    16 4 2
    17 -5 -2
    -17 -5 2
    17 -5 -2
    -17 -5 2
    17 -5 -2
    -17 5 2
    17 5 -2
    -17 5 2
    17 5 -2
    -16 -5 2
    -16 -5 2
    16 -5 -2
    16 -5 -2
    16 -5 -2
    -16 5 2
    -16 5 2
    16 5 -2
    16 5 -2
    -15 -5 2
    15 -5 -2
    -15 -5 2
    15 -5 -2
    15 -5 -2
    15 5 -2
    -15 5 2
    15 5 -2
    -15 5 2
    14 -5 -2
    14 -5 -2
    -14 -5 2
    -14 -5 2
    14 -5 -2
    -14 5 2
    -14 5 2
    14 5 -2
    -14 5 2
    14 5 -2
    -13 -5 2
    13 -5 -2
    13 -5 -2
    13 -5 -2
    -13 -5 2
    13 5 -2
    -13 5 2
    -13 5 2
    -13 5 2
    13 5 -2
    -12 -5 2
    12 -5 -2
    12 -5 -2
    12 -5 -2
    -12 -5 2
    -12 5 2
    -12 5 2
    12 5 -2
    12 5 -2
    -12 5 2
    -11 -5 2
    11 -5 -2
    -11 -5 2
    11 -5 -2
    11 -5 -2
    -11 5 2
    -11 5 2
    11 5 -2
    11 5 -2
    -11 5 2
    10 -5 -2
    10 -5 -2
    10 -5 -2
    -10 -5 2
    -10 -5 2
    -10 5 2
    -10 5 2
    10 5 -2
    10 5 -2
    -10 5 2
    -9 -5 2
    -9 -5 2
    9 -5 -2
    9 -5 -2
    -9 -5 2
    -9 5 2
    -9 5 2
    9 5 -2
    9 5 -2
    -9 5 2
    8 -5 -2
    -8 -5 2
    -8 -5 2
    8 -5 -2
    -8 -5 2
    8 5 -2
    -8 5 2
    -8 5 2
    8 5 -2
    -8 5 2
    -7 -5 2
    7 -5 -2
    -7 -5 2
    -7 -5 2
    7 -5 -2
    -7 5 2
    7 5 -2
    -7 5 2
    -7 5 2
    7 5 -2
    6 -5 -2
    6 -5 -2
    -6 -5 2
    -6 -5 2
    -6 -5 2
    -6 5 2
    6 5 -2
    -6 5 2
    -6 5 2
    6 5 -2
    5 -5 -2
    5 -5 -2
    -5 -5 2
    -5 -5 2
    -5 5 2
    -5 5 2
    -5 5 2
    5 5 -2
    5 5 -2
    4 -5 -2
    4 -5 -2
    -4 -5 2
    -4 -5 2
    -4 5 2
    -4 5 2
    4 5 -2
    3 -5 -2
    -3 -5 2
    -3 -5 2
    3 -5 -2
    3 -5 -2
    -3 5 2
    3 5 -2
    2 -5 -2
    -2 -5 2
    -2 5 2
    -2 5 2
    2 5 -2
    2 5 -2
    1 -5 -2
    -1 -5 2
    -1 -5 2
    1 5 -2
    -1 5 2
    1 5 -2
    1 5 -2
    -1 5 2
    0 -5 2
    0 -5 -2
    0 -5 2
    0 -5 -2
    0 5 -2
    0 5 -2
    0 5 2
    0 5 2
    0 5 -2
    1 -5 2
    -1 -5 -2
    1 -5 2
    -1 -5 -2
    -1 5 -2
    1 5 2
    -1 5 -2
    -2 -5 -2
    2 -5 2
    -2 -5 -2
    -2 5 -2
    -2 5 -2
    -2 5 -2
    -3 -5 -2
    3 -5 2
    -3 -5 -2
    -3 5 -2
    -3 5 -2
    3 5 2
    4 -5 2
    -4 -5 -2
    -4 -5 -2
    -4 -5 -2
    -4 5 -2
    4 5 2
    -4 5 -2
    -5 -5 -2
    -5 -5 -2
    -5 -5 -2
    5 -5 2
    -5 5 -2
    5 5 2
    -5 5 -2
    -6 -5 -2
    -6 -5 -2
    6 -5 2
    -6 -5 -2
    -6 5 -2
    -6 5 -2
    6 5 2
    -7 -5 -2
    -7 -5 -2
    7 -5 2
    -7 -5 -2
    7 5 2
    -7 5 -2
    -7 5 -2
    -7 5 -2
    -8 -5 -2
    8 -5 2
    -8 -5 -2
    -8 -5 -2
    -8 5 -2
    8 5 2
    -8 5 -2
    -8 5 -2
    -9 -5 -2
    9 -5 2
    -9 -5 -2
    -9 -5 -2
    -9 5 -2
    -9 5 -2
    -9 5 -2
    9 5 2
    -10 -5 -2
    10 -5 2
    -10 -5 -2
    -10 -5 -2
    -10 5 -2
    10 5 2
    -10 5 -2
    10 5 2
    -10 5 -2
    11 -5 2
    -11 -5 -2
    -11 -5 -2
    -11 -5 -2
    -11 5 -2
    -11 5 -2
    -11 5 -2
    11 5 2
    11 5 2
    -12 -5 -2
    -12 -5 -2
    12 -5 2
    12 -5 2
    12 5 2
    -12 5 -2
    -12 5 -2
    12 5 2
    -12 5 -2
    -13 -5 -2
    13 -5 2
    -13 -5 -2
    13 -5 2
    -13 5 -2
    13 5 2
    -13 5 -2
    -13 5 -2
    13 5 2
    14 -5 2
    -14 -5 -2
    -14 -5 -2
    14 -5 2
    -14 5 -2
    14 5 2
    14 5 2
    -14 5 -2
    -14 5 -2
    15 -5 2
    15 -5 2
    -15 -5 -2
    -15 -5 -2
    -15 5 -2
    -15 5 -2
    -15 5 -2
    15 5 2
    15 5 2
    16 -5 2
    -17 -6 2
    17 -6 -2
    17 -6 -2
    17 -6 -2
    -17 -6 2
    -17 6 2
    17 6 -2
    -17 6 2
    17 6 -2
    -16 -6 2
    16 -6 -2
    16 -6 -2
    16 -6 -2
    -16 -6 2
    16 6 -2
    -16 6 2
    -16 6 2
    16 6 -2
    15 -6 -2
    15 -6 -2
    -15 -6 2
    15 -6 -2
    -15 -6 2
    -15 6 2
    -15 6 2
    15 6 -2
    15 6 -2
    14 -6 -2
    -14 -6 2
    -14 -6 2
    14 -6 -2
    14 -6 -2
    14 6 -2
    -14 6 2
    -14 6 2
    14 6 -2
    -14 6 2
    13 -6 -2
    13 -6 -2
    -13 -6 2
    13 -6 -2
    -13 -6 2
    13 6 -2
    -13 6 2
    -13 6 2
    13 6 -2
    -13 6 2
    12 -6 -2
    12 -6 -2
    12 -6 -2
    -12 -6 2
    -12 -6 2
    -12 6 2
    12 6 -2
    12 6 -2
    -12 6 2
    -12 6 2
    11 -6 -2
    -11 -6 2
    -11 -6 2
    11 -6 -2
    11 -6 -2
    11 6 -2
    -11 6 2
    11 6 -2
    -11 6 2
    -11 6 2
    10 -6 -2
    10 -6 -2
    -10 -6 2
    -10 -6 2
    10 6 -2
    -10 6 2
    -10 6 2
    10 6 -2
    -10 6 2
    -9 -6 2
    9 -6 -2
    -9 -6 2
    -9 -6 2
    9 -6 -2
    9 6 -2
    -9 6 2
    9 6 -2
    -9 6 2
    -9 6 2
    8 -6 -2
    -8 -6 2
    8 -6 -2
    -8 -6 2
    -8 -6 2
    -8 6 2
    8 6 -2
    -8 6 2
    -8 6 2
    8 6 -2
    -7 -6 2
    -7 -6 2
    7 -6 -2
    -7 -6 2
    7 -6 -2
    -7 6 2
    7 6 -2
    -7 6 2
    7 6 -2
    -7 6 2
    6 -6 -2
    -6 -6 2
    -6 -6 2
    6 -6 -2
    -6 6 2
    -6 6 2
    6 6 -2
    -6 6 2
    6 6 -2
    5 -6 -2
    -5 -6 2
    5 -6 -2
    -5 -6 2
    5 6 -2
    -5 6 2
    -5 6 2
    -5 6 2
    5 6 -2
    -4 -6 2
    4 -6 -2
    4 -6 -2
    -4 -6 2
    -4 6 2
    -4 6 2
    -3 -6 2
    -3 -6 2
    3 -6 -2
    3 -6 -2
    3 -6 -2
    3 6 -2
    3 6 -2
    -3 6 2
    2 -6 -2
    -2 -6 2
    -2 6 2
    -2 6 2
    2 6 -2
    2 6 -2
    2 6 -2
    -1 -6 2
    1 -6 -2
    -1 -6 2
    -1 6 2
    1 6 -2
    1 6 -2
    1 6 -2
    -1 6 2
    1 6 -2
    0 -6 -2
    0 -6 2
    0 -6 2
    0 -6 -2
    0 6 -2
    0 6 -2
    0 6 -2
    0 6 2
    0 6 2
    1 -6 2
    -1 -6 -2
    -1 -6 -2
    1 -6 2
    -1 6 -2
    -1 6 -2
    -1 6 -2
    2 -6 2
    -2 -6 -2
    -2 -6 -2
    2 6 2
    -2 6 -2
    -2 6 -2
    -2 6 -2
    -3 -6 -2
    -3 -6 -2
    3 -6 2
    -3 6 -2
    -3 6 -2
    3 6 2
    -4 -6 -2
    -4 -6 -2
    4 -6 2
    4 6 2
    -4 6 -2
    -4 6 -2
    -5 -6 -2
    5 -6 2
    -5 -6 -2
    -5 -6 -2
    -5 6 -2
    -5 6 -2
    5 6 2
    6 -6 2
    -6 -6 -2
    -6 -6 -2
    -6 -6 -2
    -6 6 -2
    -6 6 -2
    6 6 2
    7 -6 2
    -7 -6 -2
    -7 -6 -2
    -7 -6 -2
    7 6 2
    -7 6 -2
    -7 6 -2
    8 -6 2
    -8 -6 -2
    -8 -6 -2
    -8 -6 -2
    -8 6 -2
    -8 6 -2
    8 6 2
    -9 -6 -2
    -9 -6 -2
    9 -6 2
    -9 -6 -2
    -9 6 -2
    -9 6 -2
    9 6 2
    -9 6 -2
    -10 -6 -2
    -10 -6 -2
    10 -6 2
    -10 -6 -2
    -10 6 -2
    -10 6 -2
    -10 6 -2
    10 6 2
    -11 -6 -2
    -11 -6 -2
    11 -6 2
    -11 -6 -2
    -11 6 -2
    11 6 2
    11 6 2
    -11 6 -2
    -11 6 -2
    -12 -6 -2
    -12 -6 -2
    12 -6 2
    12 6 2
    -12 6 -2
    12 6 2
    -12 6 -2
    -12 6 -2
    13 -6 2
    -13 -6 -2
    13 -6 2
    -13 -6 -2
    13 6 2
    -13 6 -2
    -13 6 -2
    13 6 2
    -13 6 -2
    14 -6 2
    -14 -6 -2
    14 -6 2
    -14 -6 -2
    -14 6 -2
    14 6 2
    -14 6 -2
    -14 6 -2
    14 6 2
    15 -6 2
    15 -6 2
    -15 -6 -2
    15 -6 2
    -15 -6 -2
    -15 6 -2
    15 6 2
    -15 6 -2
    -15 6 -2
    15 6 2
    -16 -7 2
    -16 -7 2
    16 -7 -2
    16 -7 -2
    16 -7 -2
    16 7 -2
    -16 7 2
    16 7 -2
    -16 7 2
    -15 -7 2
    15 -7 -2
    15 -7 -2
    -15 -7 2
    15 -7 -2
    15 7 -2
    -15 7 2
    15 7 -2
    -15 7 2
    14 -7 -2
    -14 -7 2
    -14 -7 2
    14 -7 -2
    14 -7 -2
    -14 7 2
    -14 7 2
    14 7 -2
    14 7 -2
    -14 7 2
    13 -7 -2
    -13 -7 2
    13 -7 -2
    -13 -7 2
    13 -7 -2
    13 7 -2
    13 7 -2
    -13 7 2
    -13 7 2
    -13 7 2
    -12 -7 2
    12 -7 -2
    12 -7 -2
    12 -7 -2
    -12 -7 2
    12 7 -2
    12 7 -2
    -12 7 2
    -12 7 2
    -12 7 2
    11 -7 -2
    -11 -7 2
    -11 -7 2
    11 -7 -2
    11 7 -2
    -11 7 2
    -11 7 2
    11 7 -2
    -11 7 2
    -10 -7 2
    10 -7 -2
    10 -7 -2
    -10 -7 2
    -10 7 2
    10 7 -2
    -10 7 2
    -10 7 2
    10 7 -2
    9 -7 -2
    -9 -7 2
    9 -7 -2
    -9 -7 2
    -9 -7 2
    9 7 -2
    -9 7 2
    -9 7 2
    9 7 -2
    -9 7 2
    -8 -7 2
    8 -7 -2
    8 -7 -2
    -8 -7 2
    -8 -7 2
    -8 7 2
    8 7 -2
    -8 7 2
    -8 7 2
    8 7 -2
    7 -7 -2
    -7 -7 2
    7 -7 -2
    -7 -7 2
    -7 -7 2
    -7 7 2
    -7 7 2
    -7 7 2
    7 7 -2
    -6 -7 2
    -6 -7 2
    6 -7 -2
    6 -7 -2
    -6 7 2
    -6 7 2
    -6 7 2
    6 7 -2
    6 7 -2
    5 -7 -2
    -5 -7 2
    -5 -7 2
    5 -7 -2
    5 7 -2
    5 7 -2
    -5 7 2
    -5 7 2
    -4 -7 2
    4 -7 -2
    4 -7 -2
    -4 -7 2
    4 7 -2
    -3 -7 2
    3 -7 -2
    3 -7 -2
    -3 -7 2
    3 -7 -2
    3 7 -2
    3 7 -2
    -3 7 2
    -2 -7 2
    2 -7 -2
    -2 7 2
    2 7 -2
    -2 7 2
    2 7 -2
    -1 -7 2
    1 -7 -2
    1 7 -2
    -1 7 2
    -1 7 2
    1 7 -2
    1 7 -2
    0 -7 -2
    0 -7 2
    0 -7 2
    0 -7 -2
    0 7 -2
    0 7 2
    0 7 -2
    0 7 -2
    0 7 -2
    1 -7 2
    -1 -7 -2
    -1 -7 -2
    1 -7 2
    -1 7 -2
    -1 7 -2
    1 7 2
    -1 7 -2
    2 -7 2
    -2 -7 -2
    -2 -7 -2
    -2 7 -2
    -2 7 -2
    2 7 2
    -2 7 -2
    -3 -7 -2
    3 -7 2
    -3 -7 -2
    -3 7 -2
    3 7 2
    -3 7 -2
    -4 -7 -2
    -4 -7 -2
    4 -7 2
    4 7 2
    -4 7 -2
    -4 7 -2
    -5 -7 -2
    5 -7 2
    -5 -7 -2
    -5 7 -2
    -5 7 -2
    5 7 2
    -6 -7 -2
    6 -7 2
    -6 -7 -2
    -6 -7 -2
    6 7 2
    -6 7 -2
    -6 7 -2
    -7 -7 -2
    -7 -7 -2
    -7 -7 -2
    7 -7 2
    -7 7 -2
    -7 7 -2
    7 7 2
    -8 -7 -2
    -8 -7 -2
    -8 -7 -2
    8 -7 2
    -8 7 -2
    8 7 2
    -8 7 -2
    -9 -7 -2
    -9 -7 -2
    -9 -7 -2
    9 -7 2
    9 7 2
    -9 7 -2
    -9 7 -2
    -10 -7 -2
    -10 -7 -2
    10 -7 2
    -10 -7 -2
    10 7 2
    -10 7 -2
    -10 7 -2
    -11 -7 -2
    -11 -7 -2
    11 -7 2
    11 7 2
    -11 7 -2
    -11 7 -2
    11 7 2
    -12 -7 -2
    -12 -7 -2
    12 -7 2
    -12 7 -2
    12 7 2
    -12 7 -2
    12 7 2
    -13 -7 -2
    13 -7 2
    13 -7 2
    -13 -7 -2
    13 7 2
    -13 7 -2
    -13 7 -2
    13 7 2
    -14 -7 -2
    14 -7 2
    14 -7 2
    -14 -7 -2
    14 -7 2
    -14 7 -2
    14 7 2
    14 7 2
    -14 7 -2
    -15 -7 -2
    -15 -7 -2
    15 -7 2
    15 -7 2
    15 -7 2
    15 7 2
    -15 7 -2
    -15 7 -2
    15 7 2
    -16 -8 2
    -16 -8 2
    16 8 -2
    16 8 -2
    -15 -8 2
    -15 -8 2
    15 -8 -2
    15 -8 -2
    15 -8 -2
    15 8 -2
    -15 8 2
    -15 8 2
    15 8 -2
    14 -8 -2
    14 -8 -2
    14 -8 -2
    -14 -8 2
    -14 -8 2
    -14 8 2
    -14 8 2
    14 8 -2
    14 8 -2
    -14 8 2
    -13 -8 2
    13 -8 -2
    -13 -8 2
    13 -8 -2
    13 -8 -2
    -13 8 2
    -13 8 2
    -13 8 2
    13 8 -2
    13 8 -2
    -12 -8 2
    -12 -8 2
    12 -8 -2
    12 -8 -2
    -12 8 2
    -12 8 2
    -12 8 2
    12 8 -2
    12 8 -2
    -11 -8 2
    11 -8 -2
    11 -8 -2
    -11 -8 2
    11 8 -2
    -11 8 2
    11 8 -2
    -11 8 2
    -11 8 2
    -10 -8 2
    -10 -8 2
    10 -8 -2
    10 -8 -2
    -10 8 2
    -10 8 2
    -10 8 2
    10 8 -2
    10 8 -2
    9 -8 -2
    9 -8 -2
    -9 -8 2
    -9 -8 2
    9 8 -2
    9 8 -2
    -9 8 2
    -9 8 2
    -9 8 2
    8 -8 -2
    -8 -8 2
    8 -8 -2
    -8 -8 2
    -8 -8 2
    -8 8 2
    -8 8 2
    -8 8 2
    8 8 -2
    8 8 -2
    7 -8 -2
    -7 -8 2
    -7 -8 2
    7 -8 -2
    -7 8 2
    7 8 -2
    -7 8 2
    -7 8 2
    6 -8 -2
    -6 -8 2
    6 -8 -2
    -6 -8 2
    6 8 -2
    -6 8 2
    6 8 -2
    5 -8 -2
    -5 -8 2
    -5 -8 2
    5 -8 -2
    5 8 -2
    -5 8 2
    5 8 -2
    4 -8 -2
    -4 -8 2
    4 -8 -2
    -4 -8 2
    4 8 -2
    3 -8 -2
    3 -8 -2
    3 -8 -2
    3 -8 -2
    -3 -8 2
    -3 -8 2
    3 8 -2
    3 8 -2
    -3 8 2
    2 -8 -2
    -2 -8 2
    2 8 -2
    2 8 -2
    -2 8 2
    -1 -8 2
    1 -8 -2
    1 -8 -2
    1 8 -2
    1 8 -2
    -1 8 2
    1 8 -2
    -1 8 2
    1 8 -2
    -1 8 2
    0 -8 2
    0 -8 -2
    0 -8 -2
    0 8 -2
    0 8 2
    0 8 -2
    0 8 -2
    0 8 -2
    1 -8 2
    -1 -8 -2
    -1 -8 -2
    1 -8 2
    1 8 2
    -1 8 -2
    -1 8 -2
    -1 8 -2
    -2 -8 -2
    -2 -8 -2
    2 -8 2
    2 -8 2
    2 8 2
    -2 8 -2
    -2 8 -2
    -2 8 -2
    3 -8 2
    -3 -8 -2
    -3 -8 -2
    -3 8 -2
    3 8 2
    -3 8 -2
    -3 8 -2
    4 -8 2
    -4 -8 -2
    -4 -8 -2
    -4 8 -2
    4 8 2
    -4 8 -2
    -5 -8 -2
    5 -8 2
    -5 -8 -2
    -5 8 -2
    5 8 2
    -5 8 -2
    6 -8 2
    -6 -8 -2
    -6 -8 -2
    -6 -8 -2
    -6 8 -2
    -6 8 -2
    6 8 2
    7 -8 2
    -7 -8 -2
    -7 -8 -2
    -7 -8 -2
    -7 8 -2
    -7 8 -2
    7 8 2
    -8 -8 -2
    -8 -8 -2
    8 -8 2
    -8 -8 -2
    -8 8 -2
    -8 8 -2
    8 8 2
    -9 -8 -2
    -9 -8 -2
    -9 -8 -2
    9 -8 2
    -9 8 -2
    9 8 2
    -9 8 -2
    -10 -8 -2
    -10 -8 -2
    -10 -8 -2
    10 -8 2
    -10 8 -2
    10 8 2
    -10 8 -2
    11 -8 2
    -11 -8 -2
    -11 -8 -2
    11 8 2
    11 8 2
    -11 8 -2
    -11 8 -2
    -12 -8 -2
    -12 -8 -2
    12 -8 2
    -12 8 -2
    12 8 2
    12 8 2
    -12 8 -2
    -13 -8 -2
    13 -8 2
    -13 -8 -2
    13 -8 2
    13 8 2
    13 8 2
    -13 8 -2
    -13 8 -2
    14 -8 2
    -14 -8 -2
    14 -8 2
    -14 -8 -2
    14 8 2
    -14 8 -2
    14 8 2
    15 -8 2
    -15 -8 -2
    -15 -8 -2
    15 -8 2
    15 8 2
    -15 8 -2
    15 8 2
    -16 -9 2
    -16 -9 2
    16 9 -2
    16 9 -2
    -15 -9 2
    -15 -9 2
    -15 9 2
    15 9 -2
    15 9 -2
    -14 -9 2
    14 -9 -2
    -14 -9 2
    -14 9 2
    14 9 -2
    14 9 -2
    -13 -9 2
    13 -9 -2
    13 -9 -2
    -13 -9 2
    -13 9 2
    13 9 -2
    13 9 -2
    12 -9 -2
    -12 -9 2
    12 -9 -2
    -12 -9 2
    12 9 -2
    -12 9 2
    12 9 -2
    -12 9 2
    -12 9 2
    -11 -9 2
    11 -9 -2
    11 -9 -2
    -11 -9 2
    11 9 -2
    -11 9 2
    -11 9 2
    11 9 -2
    -11 9 2
    -10 -9 2
    10 -9 -2
    -10 -9 2
    10 -9 -2
    10 9 -2
    -10 9 2
    10 9 -2
    -10 9 2
    -10 9 2
    9 -9 -2
    -9 -9 2
    9 -9 -2
    -9 -9 2
    9 9 -2
    9 9 -2
    -9 9 2
    -9 9 2
    -9 9 2
    -8 -9 2
    -8 -9 2
    -8 -9 2
    8 -9 -2
    8 -9 -2
    8 9 -2
    -8 9 2
    -8 9 2
    8 9 -2
    7 -9 -2
    -7 -9 2
    -7 -9 2
    7 -9 -2
    7 9 -2
    7 9 -2
    -7 9 2
    6 -9 -2
    6 -9 -2
    -6 -9 2
    -6 -9 2
    -6 9 2
    6 9 -2
    6 9 -2
    -5 -9 2
    5 -9 -2
    -5 -9 2
    5 -9 -2
    5 9 -2
    5 9 -2
    -4 -9 2
    4 -9 -2
    4 -9 -2
    -4 -9 2
    -4 9 2
    4 9 -2
    4 9 -2
    -3 -9 2
    3 -9 -2
    3 -9 -2
    3 -9 -2
    3 -9 -2
    -3 9 2
    3 9 -2
    3 9 -2
    2 -9 -2
    2 -9 -2
    -2 -9 2
    -2 9 2
    -2 9 2
    2 9 -2
    2 9 -2
    1 -9 -2
    -1 -9 2
    1 -9 -2
    -1 9 2
    1 9 -2
    1 9 -2
    -1 9 2
    1 9 -2
    -1 9 2
    1 9 -2
    0 -9 -2
    0 -9 -2
    0 -9 2
    0 9 -2
    0 9 -2
    0 9 2
    -1 -9 -2
    1 -9 2
    -1 -9 -2
    1 9 2
    -1 9 -2
    -1 9 -2
    2 -9 2
    2 -9 2
    -2 -9 -2
    -2 -9 -2
    -2 9 -2
    2 9 2
    -2 9 -2
    -2 9 -2
    -3 -9 -2
    3 -9 2
    -3 -9 -2
    -3 9 -2
    -3 9 -2
    3 9 2
    -3 9 -2
    -4 -9 -2
    4 -9 2
    -4 -9 -2
    4 9 2
    -4 9 -2
    -4 9 -2
    -5 -9 -2
    5 -9 2
    -5 -9 -2
    5 9 2
    -5 9 -2
    -5 9 -2
    -6 -9 -2
    -6 -9 -2
    6 -9 2
    6 9 2
    -6 9 -2
    -6 9 -2
    -7 -9 -2
    7 -9 2
    -7 -9 -2
    -7 -9 -2
    -7 9 -2
    -7 9 -2
    7 9 2
    -8 -9 -2
    8 -9 2
    -8 -9 -2
    -8 -9 -2
    -8 9 -2
    -8 9 -2
    8 9 2
    -9 -9 -2
    -9 -9 -2
    9 -9 2
    -9 -9 -2
    9 9 2
    -9 9 -2
    -9 9 -2
    -10 -9 -2
    -10 -9 -2
    10 -9 2
    10 9 2
    -10 9 -2
    -10 9 -2
    11 -9 2
    -11 -9 -2
    -11 -9 -2
    11 9 2
    -11 9 -2
    -12 -9 -2
    12 -9 2
    -12 -9 -2
    -12 9 -2
    12 9 2
    12 9 2
    -13 -9 -2
    13 -9 2
    -13 -9 -2
    13 9 2
    13 9 2
    -13 9 -2
    -14 -9 -2
    14 -9 2
    -14 -9 -2
    14 9 2
    -14 9 -2
    14 9 2
    -15 -10 2
    -15 -10 2
    -15 10 2
    15 10 -2
    15 10 -2
    -14 -10 2
    -14 -10 2
    14 10 -2
    14 10 -2
    -14 10 2
    -13 -10 2
    -13 -10 2
    -13 10 2
    13 10 -2
    13 10 -2
    -12 -10 2
    -12 -10 2
    -12 10 2
    12 10 -2
    12 10 -2
    -11 -10 2
    -11 -10 2
    11 10 -2
    -11 10 2
    11 10 -2
    -10 -10 2
    -10 -10 2
    10 10 -2
    10 10 -2
    -10 10 2
    9 -10 -2
    -9 -10 2
    -9 -10 2
    9 10 -2
    -9 10 2
    9 10 -2
    8 -10 -2
    -8 -10 2
    -8 -10 2
    8 -10 -2
    -8 10 2
    8 10 -2
    8 10 -2
    7 -10 -2
    7 -10 -2
    -7 -10 2
    -7 -10 2
    7 10 -2
    -7 10 2
    7 10 -2
    6 -10 -2
    -6 -10 2
    -6 -10 2
    6 -10 -2
    6 10 -2
    6 10 -2
    -6 10 2
    -5 -10 2
    5 -10 -2
    5 -10 -2
    -5 -10 2
    5 10 -2
    5 10 -2
    4 -10 -2
    -4 -10 2
    -4 -10 2
    4 -10 -2
    4 10 -2
    4 10 -2
    -4 10 2
    3 -10 -2
    3 -10 -2
    -3 -10 2
    -3 10 2
    3 10 -2
    3 10 -2
    -2 -10 2
    2 10 -2
    -2 10 2
    2 10 -2
    -1 -10 2
    1 -10 -2
    1 -10 -2
    -1 10 2
    1 10 -2
    -1 10 2
    1 10 -2
    1 10 -2
    -1 10 2
    0 -10 2
    0 -10 -2
    0 -10 -2
    0 10 2
    0 10 -2
    0 10 -2
    -1 -10 -2
    1 -10 2
    -1 -10 -2
    -1 10 -2
    -1 10 -2
    1 10 2
    2 -10 2
    -2 -10 -2
    -2 -10 -2
    -2 10 -2
    -2 10 -2
    2 10 2
    3 -10 2
    3 -10 2
    -3 -10 -2
    -3 -10 -2
    3 10 2
    -3 10 -2
    -3 10 -2
    -3 10 -2
    -4 -10 -2
    -4 -10 -2
    4 -10 2
    -4 10 -2
    4 10 2
    -4 10 -2
    -5 -10 -2
    -5 -10 -2
    5 -10 2
    5 10 2
    -5 10 -2
    -6 -10 -2
    6 -10 2
    -6 -10 -2
    6 10 2
    -6 10 -2
    -7 -10 -2
    -7 -10 -2
    7 -10 2
    -7 -10 -2
    7 10 2
    -7 10 -2
    -8 -10 -2
    8 -10 2
    -8 -10 -2
    -8 -10 -2
    -8 10 -2
    8 10 2
    -9 -10 -2
    9 -10 2
    -9 -10 -2
    -9 -10 -2
    9 10 2
    -9 10 -2
    -10 -10 -2
    -10 -10 -2
    10 -10 2
    -10 10 -2
    10 10 2
    -11 -10 -2
    -11 -10 -2
    11 -10 2
    -11 10 -2
    11 10 2
    12 -10 2
    -12 -10 -2
    -12 -10 -2
    -12 10 -2
    12 10 2
    12 10 2
    -13 -10 -2
    13 -10 2
    -13 -10 -2
    13 10 2
    -13 10 -2
    13 10 2
    -14 -10 -2
    14 -10 2
    -14 -10 -2
    14 10 2
    14 10 2
    -14 10 -2
    -15 -11 2
    -15 -11 2
    -15 11 2
    15 11 -2
    15 11 -2
    -14 -11 2
    -14 -11 2
    -14 11 2
    14 11 -2
    14 11 -2
    -13 -11 2
    -13 -11 2
    13 11 -2
    13 11 -2
    -13 11 2
    -12 -11 2
    -12 -11 2
    -12 11 2
    12 11 -2
    12 11 -2
    -11 -11 2
    -11 -11 2
    -11 11 2
    11 11 -2
    11 11 -2
    -10 -11 2
    -10 -11 2
    10 11 -2
    -10 11 2
    10 11 -2
    -9 -11 2
    -9 -11 2
    -9 11 2
    9 11 -2
    9 11 -2
    -8 -11 2
    -8 -11 2
    8 11 -2
    8 11 -2
    -8 11 2
    -7 -11 2
    -7 -11 2
    7 11 -2
    7 11 -2
    -7 11 2
    -6 -11 2
    -6 -11 2
    6 11 -2
    6 11 -2
    -5 -11 2
    -5 -11 2
    5 11 -2
    5 11 -2
    -4 -11 2
    -4 -11 2
    4 11 -2
    4 11 -2
    -4 11 2
    -3 -11 2
    -3 11 2
    3 11 -2
    3 11 -2
    -2 -11 2
    2 11 -2
    2 11 -2
    -2 11 2
    1 -11 -2
    -1 -11 2
    1 11 -2
    -1 11 2
    0 -11 2
    0 -11 -2
    0 -11 -2
    0 11 2
    0 11 -2
    0 11 -2
    -1 -11 -2
    -1 -11 -2
    1 -11 2
    1 11 2
    -1 11 -2
    -1 11 -2
    -2 -11 -2
    -2 -11 -2
    2 -11 2
    -2 11 -2
    -2 11 -2
    2 11 2
    3 -11 2
    -3 -11 -2
    -3 -11 -2
    -3 11 -2
    3 11 2
    -3 11 -2
    -4 -11 -2
    -4 -11 -2
    4 -11 2
    -4 11 -2
    4 11 2
    -5 -11 -2
    -5 -11 -2
    5 -11 2
    -5 11 -2
    5 11 2
    -6 -11 -2
    6 -11 2
    -6 -11 -2
    6 11 2
    -6 11 -2
    7 -11 2
    -7 -11 -2
    -7 -11 -2
    -7 -11 -2
    -7 11 -2
    7 11 2
    -8 -11 -2
    8 -11 2
    -8 -11 -2
    -8 -11 -2
    8 11 2
    -8 11 -2
    9 -11 2
    -9 -11 -2
    -9 -11 -2
    -9 -11 -2
    -9 11 -2
    9 11 2
    10 -11 2
    -10 -11 -2
    -10 -11 -2
    10 11 2
    -10 11 -2
    -11 -11 -2
    -11 -11 -2
    11 -11 2
    11 11 2
    -11 11 -2
    -12 -11 -2
    -12 -11 -2
    12 11 2
    12 11 2
    -12 11 -2
    -13 -11 -2
    -13 -11 -2
    13 11 2
    13 11 2
    -13 11 -2
    -14 -12 2
    -14 -12 2
    14 12 -2
    14 12 -2
    -14 12 2
    -13 -12 2
    -13 -12 2
    13 12 -2
    -13 12 2
    13 12 -2
    -12 -12 2
    -12 -12 2
    -12 12 2
    12 12 -2
    12 12 -2
    -11 -12 2
    -11 -12 2
    -11 12 2
    11 12 -2
    11 12 -2
    -10 -12 2
    -10 -12 2
    10 12 -2
    -10 12 2
    10 12 -2
    -9 -12 2
    -9 -12 2
    9 12 -2
    -9 12 2
    9 12 -2
    -8 -12 2
    -8 -12 2
    8 12 -2
    8 12 -2
    -7 -12 2
    -7 -12 2
    7 12 -2
    7 12 -2
    -6 -12 2
    -6 -12 2
    6 12 -2
    6 12 -2
    -5 -12 2
    -5 -12 2
    5 12 -2
    5 12 -2
    -4 -12 2
    4 12 -2
    -4 12 2
    -3 -12 2
    -3 12 2
    3 12 -2
    -2 -12 2
    2 12 -2
    -2 12 2
    -1 -12 2
    -1 12 2
    1 12 -2
    0 -12 2
    0 12 2
    0 12 -2
    1 -12 2
    -1 12 -2
    1 12 2
    -1 12 -2
    2 -12 2
    -2 -12 -2
    -2 -12 -2
    2 12 2
    -2 12 -2
    -2 12 -2
    -3 -12 -2
    -3 -12 -2
    3 -12 2
    3 12 2
    -3 12 -2
    -3 12 -2
    4 -12 2
    -4 -12 -2
    -4 -12 -2
    -4 12 -2
    4 12 2
    -5 -12 -2
    5 -12 2
    -5 -12 -2
    5 12 2
    -5 12 -2
    -6 -12 -2
    6 -12 2
    -6 -12 -2
    -6 12 -2
    6 12 2
    7 -12 2
    -7 -12 -2
    -7 -12 -2
    -7 12 -2
    7 12 2
    -8 -12 -2
    -8 -12 -2
    -8 -12 -2
    8 -12 2
    -8 12 -2
    8 12 2
    -9 -12 -2
    -9 -12 -2
    9 12 2
    -9 12 -2
    -10 -12 -2
    -10 -12 -2
    -10 12 -2
    10 12 2
    -11 -12 -2
    -11 -12 -2
    11 12 2
    -11 12 -2
    -12 -12 -2
    -12 -12 -2
    12 12 2
    -12 12 -2
    12 12 2
    -13 -12 -2
    -13 -12 -2
    -13 12 -2
    13 12 2
    13 12 2
    14 13 -2
    -13 -13 2
    -13 -13 2
    13 13 -2
    13 13 -2
    -13 13 2
    -12 -13 2
    -12 -13 2
    12 13 -2
    12 13 -2
    -12 13 2
    -11 -13 2
    -11 -13 2
    11 13 -2
    11 13 -2
    -11 13 2
    -10 -13 2
    -10 -13 2
    10 13 -2
    10 13 -2
    -9 -13 2
    -9 -13 2
    9 13 -2
    9 13 -2
    -8 -13 2
    -8 -13 2
    8 13 -2
    -7 -13 2
    7 13 -2
    -6 -13 2
    6 13 -2
    -5 -13 2
    5 13 -2
    -4 -13 2
    4 13 -2
    -4 13 2
    -3 -13 2
    3 13 -2
    -3 13 2
    -2 -13 2
    -2 13 2
    2 13 -2
    -1 -13 2
    -1 13 2
    1 13 -2
    0 -13 2
    0 13 2
    0 13 -2
    1 -13 2
    1 13 2
    -1 13 -2
    -1 13 -2
    2 -13 2
    -2 13 -2
    -2 13 -2
    2 13 2
    3 -13 2
    -3 13 -2
    -3 13 -2
    3 13 2
    4 -13 2
    -4 13 -2
    4 13 2
    -5 -13 -2
    -5 13 -2
    5 13 2
    -6 -13 -2
    -6 -13 -2
    -6 13 -2
    6 13 2
    -7 -13 -2
    -7 -13 -2
    7 13 2
    -7 13 -2
    -8 -13 -2
    -8 -13 -2
    -8 -13 -2
    8 13 2
    -8 13 -2
    -9 -13 -2
    -9 -13 -2
    -9 13 -2
    9 13 2
    -10 -13 -2
    -10 -13 -2
    -10 13 -2
    10 13 2
    -11 -13 -2
    -11 -13 -2
    -11 13 -2
    11 13 2
    11 13 2
    -12 -13 -2
    -12 -13 -2
    12 13 2
    -12 13 -2
    12 13 2
    -13 -14 2
    13 14 -2
    -12 -14 2
    12 14 -2
    -11 -14 2
    11 14 -2
    -10 -14 2
    10 14 -2
    -9 -14 2
    9 14 -2
    -8 -14 2
    8 14 -2
    -7 -14 2
    7 14 -2
    -6 -14 2
    6 14 -2
    -5 -14 2
    5 14 -2
    -4 -14 2
    -4 14 2
    4 14 -2
    -3 -14 2
    -3 14 2
    3 14 -2
    -2 -14 2
    -2 14 2
    2 14 -2
    -1 -14 2
    1 14 -2
    -1 14 2
    0 14 2
    0 14 -2
    -1 14 -2
    1 14 2
    -2 14 -2
    -2 14 -2
    2 14 2
    3 14 2
    -3 14 -2
    -3 14 -2
    4 14 2
    -4 14 -2
    -5 14 -2
    5 14 2
    -6 14 -2
    6 14 2
    7 14 2
    -7 14 -2
    -8 14 -2
    8 14 2
    -9 14 -2
    9 14 2
    -10 14 -2
    10 14 2
    -11 14 -2
    11 14 2
    -12 -15 2
    12 15 -2
    -11 -15 2
    11 15 -2
    -10 -15 2
    10 15 -2
    -9 -15 2
    9 15 -2
    -8 -15 2
    8 15 -2
    -7 -15 2
    7 15 -2
    -6 -15 2
    6 15 -2
    5 15 -2
    -4 15 2
    4 15 -2
    -3 15 2
    3 15 -2
    2 15 -2
    -2 15 2
    1 15 -2
    -1 15 2
    0 15 -2
    0 15 2
    1 15 2
    -1 15 -2
    2 15 2
    -2 15 -2
    3 15 2
    -3 15 -2
    -3 15 -2
    -4 15 -2
    4 15 2
    -5 15 -2
    5 15 2
    -6 15 -2
    6 15 2
    7 15 2
    -7 15 -2
    8 15 2
    -8 15 -2
    9 15 2
    -9 15 -2
    -10 15 -2
    10 15 2
    -11 15 -2
    11 16 -2
    10 16 -2
    9 16 -2
    8 16 -2
    7 16 -2
    6 16 -2
    5 16 -2
    -4 16 2
    4 16 -2
    3 16 -2
    -3 16 2
    -2 16 2
    2 16 -2
    -1 16 2
    1 16 -2
    0 16 -2
    0 16 2
    -1 16 -2
    1 16 2
    -2 16 -2
    2 16 2
    -3 16 -2
    3 16 2
    4 16 2
    -4 16 -2
    -5 16 -2
    5 16 2
    -6 16 -2
    6 16 2
    7 16 2
    -7 16 -2
    8 16 2
    -8 16 -2
    9 16 2
    -9 16 -2
    10 16 2
    -10 16 -2
    10 17 -2
    9 17 -2
    8 17 -2
    7 17 -2
    6 17 -2
    5 17 -2
    4 17 -2
    3 17 -2
    -3 17 2
    2 17 -2
    -2 17 2
    1 17 -2
    -1 17 2
    0 17 -2
    0 17 2
    -1 17 -2
    1 17 2
    2 17 2
    -2 17 -2
    3 17 2
    -3 17 -2
    4 17 2
    5 17 2
    -6 17 -2
    6 17 2
    7 17 2
    -7 17 -2
    -8 17 -2
    8 17 2
    8 18 -2
    7 18 -2
    6 18 -2
    5 18 -2
    4 18 -2
    3 18 -2
    2 18 -2
    -1 18 2
    1 18 -2
    0 18 -2
    0 18 2
    -1 18 -2
    1 18 2
    -2 18 -2
    2 18 2
    3 18 2
    -3 18 -2
    4 18 2
    5 18 2
    6 18 2
    7 18 2
    7 19 -2
    6 19 -2
    5 19 -2
    4 19 -2
    3 19 -2
    2 19 -2
    1 19 -2
    0 19 -2
    1 19 2
    -1 19 -2
    2 19 2
    -2 19 -2
    3 19 2
    -3 19 -2
    4 19 2
    5 19 2
    4 20 -2
    3 20 -2
    2 20 -2
    1 20 -2
    0 20 -2
    -1 20 -2
    -2 20 -2
    3 20 2
    -3 20 -2
    -18 0 3
    -18 0 3
    18 0 -3
    18 0 -3
    18 0 -3
    17 0 -3
    17 0 -3
    17 0 -3
    -17 0 3
    -17 0 3
    -16 0 3
    16 0 -3
    -16 0 3
    16 0 -3
    -15 0 3
    15 0 -3
    -15 0 3
    15 0 -3
    -14 0 3
    -14 0 3
    14 0 -3
    14 0 -3
    13 0 -3
    13 0 -3
    -13 0 3
    -13 0 3
    12 0 -3
    12 0 -3
    -12 0 3
    -12 0 3
    -11 0 3
    -11 0 3
    -11 0 3
    11 0 -3
    11 0 -3
    -10 0 3
    -10 0 3
    10 0 -3
    -10 0 3
    10 0 -3
    -9 0 3
    9 0 -3
    9 0 -3
    -9 0 3
    -9 0 3
    8 0 -3
    -8 0 3
    -8 0 3
    -8 0 3
    8 0 -3
    -7 0 3
    7 0 -3
    -7 0 3
    -7 0 3
    7 0 -3
    -6 0 3
    -6 0 3
    -6 0 3
    6 0 -3
    6 0 -3
    -5 0 3
    5 0 -3
    5 0 -3
    -4 0 3
    -4 0 3
    4 0 -3
    4 0 -3
    4 0 -3
    3 0 -3
    2 0 -3
    2 0 -3
    -2 0 3
    2 0 -3
    -2 0 3
    1 0 -3
    1 0 -3
    -1 0 3
    -1 0 3
    0 0 -3
    0 0 -3
    0 0 3
    1 0 3
    -1 0 -3
    -1 0 -3
    -2 0 -3
    -2 0 -3
    2 0 3
    -3 0 -3
    -3 0 -3
    3 0 3
    -4 0 -3
    4 0 3
    -4 0 -3
    -4 0 -3
    5 0 3
    -5 0 -3
    -5 0 -3
    -5 0 -3
    6 0 3
    -6 0 -3
    6 0 3
    -6 0 -3
    -6 0 -3
    -7 0 -3
    -7 0 -3
    -7 0 -3
    7 0 3
    8 0 3
    -8 0 -3
    8 0 3
    -8 0 -3
    -8 0 -3
    -9 0 -3
    -9 0 -3
    9 0 3
    9 0 3
    -9 0 -3
    -10 0 -3
    -10 0 -3
    10 0 3
    10 0 3
    -10 0 -3
    -11 0 -3
    -11 0 -3
    11 0 3
    -11 0 -3
    11 0 3
    12 0 3
    -12 0 -3
    12 0 3
    -12 0 -3
    -12 0 -3
    13 0 3
    -13 0 -3
    13 0 3
    -13 0 -3
    -13 0 -3
    14 0 3
    -14 0 -3
    14 0 3
    -14 0 -3
    -15 0 -3
    -15 0 -3
    15 0 3
    15 0 3
    -16 0 -3
    16 0 3
    -16 0 -3
    18 -1 -3
    18 -1 -3
    -18 -1 3
    -18 -1 3
    -18 1 3
    18 1 -3
    -18 1 3
    18 1 -3
    17 -1 -3
    -17 -1 3
    17 -1 -3
    -17 -1 3
    17 -1 -3
    -17 1 3
    17 1 -3
    17 1 -3
    -17 1 3
    -16 -1 3
    16 -1 -3
    16 -1 -3
    -16 -1 3
    16 -1 -3
    -16 1 3
    -16 1 3
    16 1 -3
    16 1 -3
    -15 -1 3
    15 -1 -3
    -15 -1 3
    15 -1 -3
    -15 1 3
    15 1 -3
    15 1 -3
    -15 1 3
    14 -1 -3
    14 -1 -3
    -14 -1 3
    -14 -1 3
    -14 1 3
    -14 1 3
    14 1 -3
    14 1 -3
    -13 -1 3
    13 -1 -3
    13 -1 -3
    -13 -1 3
    -13 1 3
    13 1 -3
    13 1 -3
    -13 1 3
    -12 -1 3
    12 -1 -3
    12 -1 -3
    -12 -1 3
    12 1 -3
    -12 1 3
    -12 1 3
    -12 1 3
    12 1 -3
    -11 -1 3
    11 -1 -3
    11 -1 -3
    -11 -1 3
    -11 -1 3
    11 1 -3
    -11 1 3
    11 1 -3
    -11 1 3
    -11 1 3
    -10 -1 3
    10 -1 -3
    10 -1 -3
    -10 -1 3
    -10 1 3
    -10 1 3
    -10 1 3
    10 1 -3
    9 -1 -3
    -9 -1 3
    9 -1 -3
    -9 -1 3
    -9 -1 3
    9 1 -3
    9 1 -3
    -9 1 3
    -9 1 3
    -9 1 3
    8 -1 -3
    -8 -1 3
    -8 -1 3
    8 -1 -3
    -8 -1 3
    8 1 -3
    -8 1 3
    -8 1 3
    8 1 -3
    -8 1 3
    7 -1 -3
    -7 -1 3
    7 -1 -3
    -7 -1 3
    -7 1 3
    -7 1 3
    -7 1 3
    7 1 -3
    -6 -1 3
    6 -1 -3
    6 -1 -3
    -6 -1 3
    6 1 -3
    -6 1 3
    -6 1 3
    6 1 -3
    -6 1 3
    5 -1 -3
    5 -1 -3
    -5 -1 3
    -5 1 3
    5 1 -3
    5 1 -3
    4 -1 -3
    -4 -1 3
    -4 -1 3
    4 -1 -3
    4 1 -3
    4 1 -3
    -4 1 3
    3 -1 -3
    -3 -1 3
    3 -1 -3
    -3 1 3
    3 1 -3
    3 1 -3
    3 1 -3
    -3 1 3
    -2 -1 3
    2 -1 -3
    -2 -1 3
    2 -1 -3
    2 1 -3
    2 1 -3
    2 1 -3
    -2 1 3
    -2 1 3
    -1 -1 3
    1 -1 -3
    1 1 -3
    1 1 -3
    -1 1 3
    1 1 -3
    0 -1 -3
    0 -1 3
    0 -1 -3
    0 1 3
    0 1 -3
    0 1 -3
    -1 -1 -3
    1 -1 3
    -1 -1 -3
    -1 1 -3
    1 1 3
    -1 1 -3
    -2 -1 -3
    2 -1 3
    -2 -1 -3
    2 1 3
    -2 1 -3
    -2 1 -3
    3 -1 3
    -3 -1 -3
    -3 -1 -3
    -3 1 -3
    3 1 3
    -3 1 -3
    -4 -1 -3
    4 -1 3
    -4 -1 -3
    -4 1 -3
    -4 1 -3
    4 1 3
    -4 1 -3
    4 1 3
    -5 -1 -3
    -5 -1 -3
    -5 -1 -3
    5 -1 3
    -5 1 -3
    5 1 3
    5 1 3
    -5 1 -3
    -5 1 -3
    6 -1 3
    -6 -1 -3
    -6 -1 -3
    -6 -1 -3
    -6 1 -3
    6 1 3
    -6 1 -3
    6 1 3
    -6 1 -3
    -7 -1 -3
    -7 -1 -3
    7 -1 3
    -7 -1 -3
    -7 1 -3
    -7 1 -3
    7 1 3
    7 1 3
    -7 1 -3
    -8 -1 -3
    -8 -1 -3
    -8 -1 -3
    8 -1 3
    -8 1 -3
    8 1 3
    -8 1 -3
    -8 1 -3
    -9 -1 -3
    9 -1 3
    9 -1 3
    -9 -1 -3
    -9 -1 -3
    -9 1 -3
    9 1 3
    -9 1 -3
    -9 1 -3
    -10 -1 -3
    -10 -1 -3
    10 -1 3
    10 -1 3
    -10 -1 -3
    -10 1 -3
    -10 1 -3
    10 1 3
    10 1 3
    -10 1 -3
    -11 -1 -3
    -11 -1 -3
    -11 -1 -3
    11 -1 3
    11 -1 3
    11 1 3
    -11 1 -3
    11 1 3
    -11 1 -3
    -11 1 -3
    -12 -1 -3
    12 -1 3
    12 -1 3
    -12 -1 -3
    -12 -1 -3
    -12 1 -3
    12 1 3
    12 1 3
    -12 1 -3
    -12 1 -3
    13 -1 3
    -13 -1 -3
    -13 -1 -3
    13 -1 3
    -13 -1 -3
    13 1 3
    -13 1 -3
    13 1 3
    -13 1 -3
    -13 1 -3
    -14 -1 -3
    -14 -1 -3
    14 -1 3
    14 -1 3
    -14 1 -3
    -14 1 -3
    14 1 3
    14 1 3
    -14 1 -3
    15 -1 3
    -15 -1 -3
    -15 -1 -3
    15 -1 3
    -15 1 -3
    15 1 3
    -15 1 -3
    15 1 3
    16 -1 3
    -16 -1 -3
    -16 -1 -3
    -16 1 -3
    -16 1 -3
    16 1 3
    18 -2 -3
    17 -2 -3
    -17 -2 3
    17 -2 -3
    -17 -2 3
    17 -2 -3
    -17 2 3
    17 2 -3
    17 2 -3
    -17 2 3
    16 -2 -3
    16 -2 -3
    16 -2 -3
    -16 -2 3
    -16 -2 3
    -16 2 3
    16 2 -3
    -16 2 3
    16 2 -3
    15 -2 -3
    -15 -2 3
    -15 -2 3
    15 -2 -3
    15 -2 -3
    15 2 -3
    -15 2 3
    -15 2 3
    15 2 -3
    -14 -2 3
    14 -2 -3
    14 -2 -3
    -14 -2 3
    -14 2 3
    14 2 -3
    14 2 -3
    -14 2 3
    13 -2 -3
    -13 -2 3
    13 -2 -3
    -13 -2 3
    -13 2 3
    13 2 -3
    -13 2 3
    13 2 -3
    -12 -2 3
    12 -2 -3
    12 -2 -3
    -12 -2 3
    -12 2 3
    -12 2 3
    -12 2 3
    12 2 -3
    12 2 -3
    11 -2 -3
    11 -2 -3
    -11 -2 3
    -11 2 3
    -11 2 3
    11 2 -3
    -11 2 3
    -10 -2 3
    -10 -2 3
    10 -2 -3
    10 -2 -3
    -10 2 3
    -10 2 3
    -10 2 3
    10 2 -3
    9 -2 -3
    9 -2 -3
    -9 -2 3
    -9 -2 3
    9 2 -3
    -9 2 3
    -9 2 3
    -9 2 3
    9 2 -3
    8 -2 -3
    -8 -2 3
    -8 -2 3
    -8 -2 3
    8 -2 -3
    -8 2 3
    8 2 -3
    8 2 -3
    -8 2 3
    -8 2 3
    7 -2 -3
    -7 -2 3
    -7 -2 3
    -7 -2 3
    7 -2 -3
    -7 2 3
    7 2 -3
    -7 2 3
    7 2 -3
    7 2 -3
    -7 2 3
    6 -2 -3
    6 -2 -3
    -6 -2 3
    -6 -2 3
    6 2 -3
    6 2 -3
    -6 2 3
    -6 2 3
    -6 2 3
    5 -2 -3
    5 -2 -3
    -5 -2 3
    -5 -2 3
    5 2 -3
    5 2 -3
    -5 2 3
    4 -2 -3
    -4 -2 3
    4 -2 -3
    -4 -2 3
    -4 2 3
    4 2 -3
    4 2 -3
    3 -2 -3
    -3 -2 3
    -3 -2 3
    3 -2 -3
    3 2 -3
    -3 2 3
    3 2 -3
    3 2 -3
    -2 -2 3
    2 -2 -3
    -2 -2 3
    2 2 -3
    -2 2 3
    2 2 -3
    2 2 -3
    -1 -2 3
    1 -2 -3
    -1 2 3
    1 2 -3
    -1 2 3
    1 2 -3
    1 2 -3
    0 -2 -3
    0 -2 3
    0 2 3
    0 2 -3
    0 2 3
    0 2 -3
    0 2 -3
    1 -2 3
    -1 -2 -3
    -1 -2 -3
    -1 -2 -3
    -1 2 -3
    -1 2 -3
    1 2 3
    1 2 3
    -2 -2 -3
    -2 -2 -3
    2 -2 3
    -2 -2 -3
    2 2 3
    -2 2 -3
    -2 2 -3
    2 2 3
    -3 -2 -3
    3 -2 3
    -3 -2 -3
    -3 -2 -3
    3 2 3
    3 2 3
    -3 2 -3
    4 -2 3
    -4 -2 -3
    -4 -2 -3
    -4 -2 -3
    4 2 3
    -4 2 -3
    -4 2 -3
    -4 2 -3
    4 2 3
    5 -2 3
    -5 -2 -3
    -5 -2 -3
    -5 -2 -3
    5 2 3
    -5 2 -3
    5 2 3
    -5 2 -3
    -5 2 -3
    -6 -2 -3
    6 -2 3
    -6 -2 -3
    -6 -2 -3
    6 2 3
    -6 2 -3
    -6 2 -3
    6 2 3
    -6 2 -3
    7 -2 3
    -7 -2 -3
    -7 -2 -3
    7 2 3
    -7 2 -3
    7 2 3
    -7 2 -3
    -7 2 -3
    -8 -2 -3
    -8 -2 -3
    -8 -2 -3
    8 -2 3
    8 2 3
    -8 2 -3
    -8 2 -3
    -8 2 -3
    -9 -2 -3
    -9 -2 -3
    -9 -2 -3
    9 -2 3
    9 -2 3
    9 2 3
    -9 2 -3
    9 2 3
    -9 2 -3
    -9 2 -3
    10 -2 3
    -10 -2 -3
    10 -2 3
    -10 -2 -3
    -10 -2 -3
    10 2 3
    -10 2 -3
    10 2 3
    -10 2 -3
    -10 2 -3
    -11 -2 -3
    -11 -2 -3
    11 -2 3
    11 -2 3
    -11 -2 -3
    11 2 3
    -11 2 -3
    11 2 3
    -11 2 -3
    -11 2 -3
    12 -2 3
    12 -2 3
    -12 -2 -3
    -12 -2 -3
    -12 -2 -3
    12 2 3
    -12 2 -3
    12 2 3
    -12 2 -3
    -12 2 -3
    -13 -2 -3
    13 -2 3
    -13 -2 -3
    -13 -2 -3
    13 -2 3
    13 2 3
    -13 2 -3
    -13 2 -3
    13 2 3
    -13 2 -3
    14 -2 3
    -14 -2 -3
    -14 -2 -3
    14 -2 3
    14 2 3
    14 2 3
    -14 2 -3
    -14 2 -3
    -14 2 -3
    15 -2 3
    -15 -2 -3
    15 -2 3
    -15 -2 -3
    -15 2 -3
    15 2 3
    15 2 3
    -15 2 -3
    -17 -3 3
    17 -3 -3
    17 -3 -3
    -17 -3 3
    17 -3 -3
    17 3 -3
    -17 3 3
    -17 3 3
    17 3 -3
    -16 -3 3
    16 -3 -3
    16 -3 -3
    -16 -3 3
    16 -3 -3
    16 3 -3
    -16 3 3
    -16 3 3
    16 3 -3
    15 -3 -3
    -15 -3 3
    15 -3 -3
    15 -3 -3
    -15 -3 3
    -15 3 3
    -15 3 3
    15 3 -3
    15 3 -3
    14 -3 -3
    14 -3 -3
    14 -3 -3
    -14 -3 3
    -14 -3 3
    -14 3 3
    -14 3 3
    14 3 -3
    14 3 -3
    13 -3 -3
    -13 -3 3
    -13 -3 3
    13 -3 -3
    -13 3 3
    -13 3 3
    13 3 -3
    13 3 -3
    -13 3 3
    12 -3 -3
    -12 -3 3
    12 -3 -3
    -12 -3 3
    -12 3 3
    -12 3 3
    -12 3 3
    12 3 -3
    12 3 -3
    -11 -3 3
    11 -3 -3
    11 -3 -3
    -11 -3 3
    11 3 -3
    -11 3 3
    11 3 -3
    -11 3 3
    -11 3 3
    -10 -3 3
    10 -3 -3
    -10 -3 3
    10 -3 -3
    10 3 -3
    -10 3 3
    10 3 -3
    -10 3 3
    -10 3 3
    -9 -3 3
    9 -3 -3
    -9 -3 3
    -9 -3 3
    9 -3 -3
    9 3 -3
    -9 3 3
    9 3 -3
    -9 3 3
    -9 3 3
    8 -3 -3
    8 -3 -3
    -8 -3 3
    -8 -3 3
    -8 -3 3
    8 3 -3
    8 3 -3
    -8 3 3
    -8 3 3
    -8 3 3
    7 -3 -3
    7 -3 -3
    -7 -3 3
    -7 -3 3
    -7 -3 3
    -7 3 3
    7 3 -3
    7 3 -3
    -7 3 3
    -7 3 3
    6 -3 -3
    6 -3 -3
    -6 -3 3
    -6 -3 3
    -6 3 3
    -6 3 3
    6 3 -3
    6 3 -3
    -6 3 3
    5 -3 -3
    -5 -3 3
    5 -3 -3
    -5 -3 3
    5 3 -3
    5 3 -3
    -5 3 3
    4 -3 -3
    -4 -3 3
    -4 -3 3
    -4 -3 3
    -4 3 3
    4 3 -3
    4 3 -3
    3 -3 -3
    2 -3 -3
    2 -3 -3
    2 -3 -3
    -2 -3 3
    2 3 -3
    -2 3 3
    2 3 -3
    2 3 -3
    -2 3 3
    1 -3 -3
    -1 -3 3
    1 -3 -3
    1 -3 -3
    1 3 -3
    1 3 -3
    -1 3 3
    -1 3 3
    1 3 -3
    0 -3 -3
    0 -3 3
    0 3 3
    0 3 -3
    0 3 -3
    0 3 -3
    0 3 3
    -1 -3 -3
    1 -3 3
    -1 -3 -3
    1 3 3
    -1 3 -3
    -1 3 -3
    1 3 3
    -2 -3 -3
    -2 -3 -3
    2 -3 3
    -2 -3 -3
    -2 3 -3
    2 3 3
    -2 3 -3
    2 3 3
    -3 -3 -3
    -3 -3 -3
    -3 -3 -3
    3 -3 3
    -3 3 -3
    3 3 3
    3 3 3
    -4 -3 -3
    4 -3 3
    -4 -3 -3
    -4 -3 -3
    -4 3 -3
    4 3 3
    -4 3 -3
    4 3 3
    -5 -3 -3
    -5 -3 -3
    -5 -3 -3
    5 -3 3
    5 3 3
    5 3 3
    -5 3 -3
    -5 3 -3
    -5 3 -3
    -6 -3 -3
    6 -3 3
    -6 -3 -3
    -6 -3 -3
    6 3 3
    -6 3 -3
    -6 3 -3
    6 3 3
    -6 3 -3
    -7 -3 -3
    -7 -3 -3
    -7 -3 -3
    7 -3 3
    -7 3 -3
    7 3 3
    7 3 3
    -7 3 -3
    -7 3 -3
    -8 -3 -3
    -8 -3 -3
    8 -3 3
    -8 -3 -3
    8 3 3
    -8 3 -3
    -8 3 -3
    8 3 3
    -8 3 -3
    -9 -3 -3
    -9 -3 -3
    9 -3 3
    -9 -3 -3
    9 3 3
    9 3 3
    -9 3 -3
    -9 3 -3
    -9 3 -3
    -10 -3 -3
    -10 -3 -3
    10 -3 3
    10 -3 3
    -10 -3 -3
    -10 3 -3
    -10 3 -3
    10 3 3
    -10 3 -3
    10 3 3
    11 -3 3
    -11 -3 -3
    11 -3 3
    -11 -3 -3
    -11 -3 -3
    11 3 3
    -11 3 -3
    11 3 3
    -11 3 -3
    -11 3 -3
    12 -3 3
    12 -3 3
    -12 -3 -3
    -12 -3 -3
    -12 -3 -3
    -12 3 -3
    12 3 3
    -12 3 -3
    12 3 3
    -12 3 -3
    -13 -3 -3
    13 -3 3
    13 -3 3
    -13 -3 -3
    -13 3 -3
    13 3 3
    -13 3 -3
    -13 3 -3
    13 3 3
    -14 -3 -3
    -14 -3 -3
    14 -3 3
    14 -3 3
    -14 3 -3
    14 3 3
    -14 3 -3
    -14 3 -3
    14 3 3
    -15 -3 -3
    -15 -3 -3
    15 -3 3
    15 -3 3
    15 3 3
    -15 3 -3
    15 3 3
    -15 3 -3
    17 -4 -3
    -17 -4 3
    17 -4 -3
    -17 -4 3
    17 -4 -3
    -17 4 3
    -17 4 3
    17 4 -3
    17 4 -3
    16 -4 -3
    16 -4 -3
    -16 -4 3
    16 -4 -3
    -16 -4 3
    16 4 -3
    -16 4 3
    16 4 -3
    -16 4 3
    -15 -4 3
    15 -4 -3
    -15 -4 3
    15 -4 -3
    15 -4 -3
    -15 4 3
    15 4 -3
    15 4 -3
    -15 4 3
    14 -4 -3
    14 -4 -3
    -14 -4 3
    -14 -4 3
    14 -4 -3
    14 4 -3
    -14 4 3
    -14 4 3
    14 4 -3
    13 -4 -3
    -13 -4 3
    -13 -4 3
    13 -4 -3
    13 -4 -3
    -13 4 3
    13 4 -3
    13 4 -3
    -13 4 3
    -13 4 3
    12 -4 -3
    -12 -4 3
    -12 -4 3
    12 -4 -3
    -12 4 3
    -12 4 3
    12 4 -3
    12 4 -3
    -12 4 3
    11 -4 -3
    -11 -4 3
    -11 -4 3
    11 -4 -3
    -11 4 3
    -11 4 3
    11 4 -3
    11 4 -3
    -11 4 3
    10 -4 -3
    -10 -4 3
    -10 -4 3
    10 -4 -3
    -10 4 3
    -10 4 3
    10 4 -3
    10 4 -3
    -10 4 3
    -9 -4 3
    -9 -4 3
    9 -4 -3
    9 -4 -3
    -9 -4 3
    -9 4 3
    9 4 -3
    -9 4 3
    9 4 -3
    -9 4 3
    8 -4 -3
    -8 -4 3
    -8 -4 3
    -8 -4 3
    8 -4 -3
    8 4 -3
    -8 4 3
    -8 4 3
    8 4 -3
    -8 4 3
    7 -4 -3
    -7 -4 3
    -7 -4 3
    -7 -4 3
    7 4 -3
    -7 4 3
    7 4 -3
    -7 4 3
    -7 4 3
    -6 -4 3
    -6 -4 3
    -6 -4 3
    -6 -4 3
    6 -4 -3
    6 4 -3
    -6 4 3
    6 4 -3
    -6 4 3
    -6 4 3
    -5 -4 3
    -5 -4 3
    5 -4 -3
    -5 -4 3
    5 4 -3
    -5 4 3
    5 4 -3
    -4 -4 3
    -4 -4 3
    4 -4 -3
    -4 -4 3
    4 4 -3
    -4 4 3
    3 -4 -3
    3 -4 -3
    -3 -4 3
    3 -4 -3
    3 4 -3
    -3 4 3
    3 4 -3
    3 4 -3
    2 -4 -3
    2 -4 -3
    -2 -4 3
    2 -4 -3
    -2 4 3
    2 4 -3
    2 4 -3
    2 4 -3
    -2 4 3
    1 -4 -3
    -1 -4 3
    1 -4 -3
    1 -4 -3
    -1 4 3
    1 4 -3
    1 4 -3
    -1 4 3
    1 4 -3
    -1 4 3
    0 -4 3
    0 -4 -3
    0 4 3
    0 4 -3
    0 4 -3
    0 4 -3
    0 4 3
    -1 -4 -3
    1 -4 3
    -1 -4 -3
    1 4 3
    -1 4 -3
    -1 4 -3
    1 4 3
    2 -4 3
    -2 -4 -3
    -2 -4 -3
    -2 4 -3
    2 4 3
    -2 4 -3
    2 4 3
    -3 -4 -3
    3 -4 3
    -3 -4 -3
    -3 -4 -3
    3 4 3
    3 4 3
    -3 4 -3
    -3 4 -3
    -4 -4 -3
    -4 -4 -3
    4 -4 3
    -4 -4 -3
    -4 4 -3
    4 4 3
    4 4 3
    -4 4 -3
    -5 -4 -3
    -5 -4 -3
    5 -4 3
    -5 -4 -3
    -5 4 -3
    5 4 3
    -5 4 -3
    5 4 3
    -6 -4 -3
    -6 -4 -3
    -6 -4 -3
    6 -4 3
    6 4 3
    -6 4 -3
    -6 4 -3
    6 4 3
    -7 -4 -3
    -7 -4 -3
    -7 -4 -3
    7 -4 3
    -7 4 -3
    7 4 3
    7 4 3
    -7 4 -3
    -7 4 -3
    -8 -4 -3
    -8 -4 -3
    -8 -4 -3
    8 -4 3
    8 4 3
    -8 4 -3
    8 4 3
    -8 4 -3
    -8 4 -3
    -9 -4 -3
    9 -4 3
    -9 -4 -3
    -9 -4 -3
    9 4 3
    -9 4 -3
    -9 4 -3
    -9 4 -3
    9 4 3
    -10 -4 -3
    10 -4 3
    -10 -4 -3
    -10 -4 -3
    10 4 3
    -10 4 -3
    -10 4 -3
    10 4 3
    -10 4 -3
    -11 -4 -3
    11 -4 3
    -11 -4 -3
    -11 -4 -3
    11 -4 3
    -11 4 -3
    11 4 3
    -11 4 -3
    11 4 3
    -11 4 -3
    -12 -4 -3
    12 -4 3
    -12 -4 -3
    -12 -4 -3
    12 -4 3
    -12 4 -3
    -12 4 -3
    12 4 3
    -12 4 -3
    12 4 3
    13 -4 3
    13 -4 3
    -13 -4 -3
    -13 -4 -3
    -13 4 -3
    -13 4 -3
    13 4 3
    13 4 3
    -13 4 -3
    14 -4 3
    -14 -4 -3
    -14 -4 -3
    14 -4 3
    14 4 3
    -14 4 -3
    -14 4 -3
    14 4 3
    -14 4 -3
    -15 -4 -3
    15 -4 3
    -15 -4 -3
    15 -4 3
    15 4 3
    15 4 3
    -15 4 -3
    -15 4 -3
    -15 4 -3
    -17 -5 3
    17 -5 -3
    17 -5 -3
    17 -5 -3
    -17 -5 3
    -17 5 3
    17 5 -3
    -17 5 3
    17 5 -3
    16 -5 -3
    16 -5 -3
    16 -5 -3
    -16 -5 3
    -16 -5 3
    -16 5 3
    -16 5 3
    16 5 -3
    16 5 -3
    -15 -5 3
    15 -5 -3
    15 -5 -3
    15 -5 -3
    -15 -5 3
    -15 5 3
    -15 5 3
    15 5 -3
    15 5 -3
    14 -5 -3
    -14 -5 3
    14 -5 -3
    -14 -5 3
    14 -5 -3
    -14 5 3
    -14 5 3
    14 5 -3
    14 5 -3
    13 -5 -3
    13 -5 -3
    13 -5 -3
    -13 -5 3
    -13 -5 3
    -13 5 3
    -13 5 3
    13 5 -3
    13 5 -3
    -13 5 3
    -12 -5 3
    -12 -5 3
    12 -5 -3
    12 -5 -3
    12 -5 -3
    -12 5 3
    -12 5 3
    12 5 -3
    12 5 -3
    -12 5 3
    11 -5 -3
    -11 -5 3
    11 -5 -3
    -11 -5 3
    11 -5 -3
    11 5 -3
    11 5 -3
    -11 5 3
    -11 5 3
    -11 5 3
    10 -5 -3
    10 -5 -3
    -10 -5 3
    -10 -5 3
    -10 5 3
    -10 5 3
    10 5 -3
    10 5 -3
    -10 5 3
    -9 -5 3
    9 -5 -3
    9 -5 -3
    -9 -5 3
    -9 -5 3
    9 5 -3
    -9 5 3
    -9 5 3
    9 5 -3
    -9 5 3
    -8 -5 3
    -8 -5 3
    -8 -5 3
    8 -5 -3
    -8 5 3
    -8 5 3
    -8 5 3
    8 5 -3
    8 5 -3
    -7 -5 3
    -7 -5 3
    7 -5 -3
    -7 -5 3
    7 5 -3
    7 5 -3
    -7 5 3
    -7 5 3
    -7 5 3
    6 -5 -3
    -6 -5 3
    -6 -5 3
    -6 5 3
    -6 5 3
    6 5 -3
    6 5 -3
    -5 -5 3
    -5 -5 3
    5 -5 -3
    5 5 -3
    5 5 -3
    -5 5 3
    -4 -5 3
    4 -5 -3
    -4 -5 3
    4 5 -3
    -4 5 3
    -3 -5 3
    3 -5 -3
    3 -5 -3
    -3 5 3
    3 5 -3
    3 5 -3
    -3 5 3
    3 5 -3
    2 -5 -3
    -2 -5 3
    -2 5 3
    2 5 -3
    2 5 -3
    2 5 -3
    1 -5 -3
    -1 -5 3
    1 5 -3
    -1 5 3
    1 5 -3
    -1 5 3
    -1 5 3
    0 -5 3
    0 -5 -3
    0 -5 -3
    0 5 3
    0 5 -3
    0 5 3
    0 5 -3
    1 -5 3
    -1 -5 -3
    -1 -5 -3
    -1 5 -3
    1 5 3
    -1 5 -3
    1 5 3
    -1 5 -3
    -2 -5 -3
    -2 -5 -3
    2 -5 3
    2 5 3
    -2 5 -3
    -2 5 -3
    -3 -5 -3
    3 -5 3
    -3 -5 -3
    -3 5 -3
    3 5 3
    -3 5 -3
    3 5 3
    -4 -5 -3
    -4 -5 -3
    -4 -5 -3
    4 -5 3
    -4 5 -3
    -4 5 -3
    4 5 3
    4 5 3
    5 -5 3
    -5 -5 -3
    -5 -5 -3
    -5 -5 -3
    5 5 3
    -5 5 -3
    5 5 3
    -5 5 -3
    6 -5 3
    -6 -5 -3
    -6 -5 -3
    -6 -5 -3
    -6 5 -3
    -6 5 -3
    6 5 3
    6 5 3
    -7 -5 -3
    -7 -5 -3
    7 -5 3
    -7 -5 -3
    7 5 3
    7 5 3
    -7 5 -3
    -7 5 -3
    8 -5 3
    -8 -5 -3
    -8 -5 -3
    -8 -5 -3
    -8 5 -3
    8 5 3
    8 5 3
    -8 5 -3
    -9 -5 -3
    9 -5 3
    -9 -5 -3
    -9 -5 -3
    -9 5 -3
    9 5 3
    -9 5 -3
    -9 5 -3
    9 5 3
    -10 -5 -3
    -10 -5 -3
    10 -5 3
    -10 -5 -3
    10 5 3
    -10 5 -3
    -10 5 -3
    -10 5 -3
    10 5 3
    -11 -5 -3
    11 -5 3
    -11 -5 -3
    -11 -5 -3
    11 5 3
    -11 5 -3
    11 5 3
    -11 5 -3
    -11 5 -3
    -12 -5 -3
    12 -5 3
    12 -5 3
    -12 -5 -3
    12 5 3
    -12 5 -3
    12 5 3
    -12 5 -3
    -12 5 -3
    -13 -5 -3
    -13 -5 -3
    13 -5 3
    13 -5 3
    -13 5 -3
    13 5 3
    -13 5 -3
    13 5 3
    -13 5 -3
    -14 -5 -3
    14 -5 3
    14 -5 3
    -14 -5 -3
    -14 5 -3
    -14 5 -3
    -14 5 -3
    14 5 3
    14 5 3
    -15 -5 -3
    15 -5 3
    -15 -5 -3
    15 -5 3
    15 5 3
    -15 5 -3
    -15 5 -3
    15 5 3
    17 -6 -3
    17 -6 -3
    -17 -6 3
    -17 -6 3
    17 6 -3
    17 6 -3
    -17 6 3
    -17 6 3
    16 -6 -3
    16 -6 -3
    -16 -6 3
    16 -6 -3
    -16 -6 3
    16 6 -3
    -16 6 3
    -16 6 3
    16 6 -3
    15 -6 -3
    -15 -6 3
    15 -6 -3
    -15 -6 3
    15 -6 -3
    15 6 -3
    -15 6 3
    -15 6 3
    15 6 -3
    -14 -6 3
    14 -6 -3
    14 -6 -3
    -14 -6 3
    14 -6 -3
    -14 6 3
    14 6 -3
    -14 6 3
    -14 6 3
    14 6 -3
    13 -6 -3
    13 -6 -3
    -13 -6 3
    13 -6 -3
    -13 -6 3
    13 6 -3
    -13 6 3
    13 6 -3
    -13 6 3
    -13 6 3
    -12 -6 3
    12 -6 -3
    12 -6 -3
    -12 -6 3
    12 -6 -3
    12 6 -3
    -12 6 3
    -12 6 3
    -12 6 3
    12 6 -3
    11 -6 -3
    11 -6 -3
    -11 -6 3
    11 -6 -3
    -11 -6 3
    -11 6 3
    -11 6 3
    -11 6 3
    11 6 -3
    11 6 -3
    10 -6 -3
    -10 -6 3
    10 -6 -3
    10 -6 -3
    -10 -6 3
    -10 6 3
    10 6 -3
    -10 6 3
    -10 6 3
    10 6 -3
    9 -6 -3
    -9 -6 3
    9 -6 -3
    -9 -6 3
    -9 6 3
    -9 6 3
    -9 6 3
    9 6 -3
    9 6 -3
    -8 -6 3
    8 -6 -3
    -8 -6 3
    -8 -6 3
    8 -6 -3
    -8 6 3
    -8 6 3
    8 6 -3
    -8 6 3
    8 6 -3
    -7 -6 3
    -7 -6 3
    7 -6 -3
    7 -6 -3
    -7 -6 3
    -7 6 3
    7 6 -3
    -7 6 3
    -7 6 3
    7 6 -3
    -6 -6 3
    6 -6 -3
    6 -6 -3
    -6 -6 3
    6 6 -3
    -6 6 3
    6 6 -3
    -6 6 3
    5 -6 -3
    -5 -6 3
    5 -6 -3
    -5 -6 3
    5 6 -3
    -5 6 3
    5 6 -3
    -4 -6 3
    4 -6 -3
    -4 -6 3
    4 -6 -3
    -4 6 3
    4 6 -3
    -3 -6 3
    3 -6 -3
    3 6 -3
    3 6 -3
    3 6 -3
    -3 6 3
    -2 -6 3
    2 -6 -3
    2 6 -3
    2 6 -3
    -2 6 3
    1 -6 -3
    -1 -6 3
    1 6 -3
    1 6 -3
    -1 6 3
    0 -6 -3
    0 -6 3
    0 -6 -3
    0 6 3
    0 6 -3
    0 6 -3
    0 6 -3
    0 6 3
    -1 -6 -3
    -1 -6 -3
    1 -6 3
    -1 6 -3
    -1 6 -3
    -1 6 -3
    1 6 3
    -2 -6 -3
    -2 -6 -3
    2 -6 3
    -2 6 -3
    -2 6 -3
    -2 6 -3
    2 6 3
    2 6 3
    -3 -6 -3
    3 -6 3
    -3 -6 -3
    -3 6 -3
    3 6 3
    -3 6 -3
    3 6 3
    4 -6 3
    -4 -6 -3
    -4 -6 -3
    -4 -6 -3
    -4 6 -3
    4 6 3
    4 6 3
    -5 -6 -3
    5 -6 3
    -5 -6 -3
    -5 -6 -3
    -5 6 -3
    5 6 3
    5 6 3
    -5 6 -3
    -6 -6 -3
    6 -6 3
    -6 -6 -3
    -6 -6 -3
    6 6 3
    -6 6 -3
    -6 6 -3
    6 6 3
    -7 -6 -3
    -7 -6 -3
    -7 -6 -3
    7 -6 3
    -7 6 -3
    7 6 3
    7 6 3
    -7 6 -3
    -8 -6 -3
    -8 -6 -3
    8 -6 3
    -8 -6 -3
    -8 6 -3
    8 6 3
    8 6 3
    -8 6 -3
    -9 -6 -3
    -9 -6 -3
    -9 -6 -3
    9 -6 3
    9 6 3
    -9 6 -3
    -9 6 -3
    9 6 3
    -10 -6 -3
    -10 -6 -3
    -10 -6 -3
    10 -6 3
    -10 6 -3
    -10 6 -3
    10 6 3
    10 6 3
    11 -6 3
    -11 -6 -3
    -11 -6 -3
    -11 -6 -3
    11 6 3
    11 6 3
    -11 6 -3
    -11 6 -3
    -12 -6 -3
    12 -6 3
    -12 -6 -3
    -12 6 -3
    12 6 3
    -12 6 -3
    12 6 3
    13 -6 3
    13 -6 3
    -13 -6 -3
    -13 -6 -3
    13 6 3
    13 6 3
    -13 6 -3
    -13 6 -3
    14 -6 3
    -14 -6 -3
    14 -6 3
    -14 -6 -3
    14 6 3
    -14 6 -3
    -14 6 -3
    14 6 3
    15 -6 3
    -15 -6 -3
    -15 -6 -3
    15 -6 3
    -15 6 -3
    15 6 3
    15 6 3
    -15 6 -3
    -17 -7 3
    17 -7 -3
    17 -7 -3
    -17 -7 3
    -17 7 3
    17 7 -3
    -17 7 3
    -16 -7 3
    -16 -7 3
    16 -7 -3
    16 -7 -3
    -16 7 3
    16 7 -3
    -16 7 3
    16 7 -3
    -15 -7 3
    15 -7 -3
    15 -7 -3
    -15 -7 3
    15 -7 -3
    -15 7 3
    15 7 -3
    15 7 -3
    -15 7 3
    14 -7 -3
    14 -7 -3
    14 -7 -3
    -14 -7 3
    -14 -7 3
    -14 7 3
    14 7 -3
    14 7 -3
    -14 7 3
    -14 7 3
    13 -7 -3
    -13 -7 3
    -13 -7 3
    13 -7 -3
    13 -7 -3
    -13 7 3
    13 7 -3
    -13 7 3
    -13 7 3
    13 7 -3
    12 -7 -3
    12 -7 -3
    -12 -7 3
    12 -7 -3
    -12 -7 3
    -12 7 3
    12 7 -3
    -12 7 3
    12 7 -3
    -12 7 3
    -11 -7 3
    11 -7 -3
    11 -7 -3
    11 -7 -3
    -11 -7 3
    -11 7 3
    -11 7 3
    11 7 -3
    11 7 -3
    -11 7 3
    10 -7 -3
    -10 -7 3
    -10 -7 3
    10 -7 -3
    -10 7 3
    -10 7 3
    -10 7 3
    10 7 -3
    10 7 -3
    9 -7 -3
    -9 -7 3
    9 -7 -3
    -9 -7 3
    9 7 -3
    -9 7 3
    9 7 -3
    -9 7 3
    -9 7 3
    -8 -7 3
    8 -7 -3
    8 -7 -3
    -8 -7 3
    -8 -7 3
    -8 7 3
    8 7 -3
    -8 7 3
    8 7 -3
    -8 7 3
    7 -7 -3
    -7 -7 3
    7 -7 -3
    -7 -7 3
    -7 7 3
    7 7 -3
    7 7 -3
    -7 7 3
    6 -7 -3
    -6 -7 3
    6 -7 -3
    -6 -7 3
    6 7 -3
    6 7 -3
    -6 7 3
    -5 -7 3
    -5 -7 3
    5 -7 -3
    5 -7 -3
    5 7 -3
    5 7 -3
    -5 7 3
    4 -7 -3
    -4 -7 3
    -4 -7 3
    4 -7 -3
    4 -7 -3
    -3 -7 3
    3 -7 -3
    3 7 -3
    -3 7 3
    3 7 -3
    2 -7 -3
    -2 -7 3
    -2 7 3
    2 7 -3
    2 7 -3
    2 7 -3
    -1 -7 3
    1 -7 -3
    1 7 -3
    -1 7 3
    1 7 -3
    1 7 -3
    0 -7 -3
    0 -7 3
    0 -7 -3
    0 7 3
    0 7 -3
    0 7 -3
    0 7 -3
    -1 -7 -3
    1 -7 3
    -1 -7 -3
    -1 7 -3
    -1 7 -3
    1 7 3
    -1 7 -3
    1 7 3
    -2 -7 -3
    2 -7 3
    -2 -7 -3
    -2 7 -3
    2 7 3
    -2 7 -3
    2 7 3
    -2 7 -3
    -3 -7 -3
    -3 -7 -3
    3 -7 3
    3 7 3
    -3 7 -3
    -3 7 -3
    -4 -7 -3
    -4 -7 -3
    4 -7 3
    -4 7 -3
    4 7 3
    -5 -7 -3
    -5 -7 -3
    -5 -7 -3
    5 -7 3
    -5 7 -3
    -5 7 -3
    5 7 3
    -6 -7 -3
    -6 -7 -3
    -6 -7 -3
    6 -7 3
    -6 7 -3
    6 7 3
    -6 7 -3
    7 -7 3
    -7 -7 -3
    -7 -7 -3
    -7 -7 -3
    7 7 3
    7 7 3
    -7 7 -3
    -7 7 -3
    -8 -7 -3
    -8 -7 -3
    -8 -7 -3
    8 -7 3
    -8 7 -3
    8 7 3
    -8 7 -3
    8 7 3
    -9 -7 -3
    9 -7 3
    -9 -7 -3
    -9 -7 -3
    -9 7 -3
    9 7 3
    -9 7 -3
    9 7 3
    -10 -7 -3
    -10 -7 -3
    10 -7 3
    -10 -7 -3
    -10 7 -3
    10 7 3
    -10 7 -3
    10 7 3
    11 -7 3
    -11 -7 -3
    -11 -7 -3
    -11 -7 -3
    -11 7 -3
    -11 7 -3
    11 7 3
    11 7 3
    -12 -7 -3
    12 -7 3
    -12 -7 -3
    -12 7 -3
    -12 7 -3
    12 7 3
    12 7 3
    -13 -7 -3
    13 -7 3
    -13 -7 -3
    13 7 3
    13 7 3
    -13 7 -3
    -13 7 -3
    -14 -7 -3
    14 -7 3
    14 -7 3
    -14 -7 -3
    -14 7 -3
    14 7 3
    14 7 3
    -14 7 -3
    15 -7 3
    -15 -7 -3
    15 7 3
    -15 7 -3
    -15 7 -3
    -16 -8 3
    -16 -8 3
    16 8 -3
    16 8 -3
    -15 -8 3
    15 -8 -3
    -15 -8 3
    15 8 -3
    -15 8 3
    15 8 -3
    14 -8 -3
    14 -8 -3
    14 -8 -3
    -14 -8 3
    -14 -8 3
    -14 8 3
    14 8 -3
    -14 8 3
    -14 8 3
    14 8 -3
    -13 -8 3
    -13 -8 3
    13 -8 -3
    13 -8 -3
    13 -8 -3
    13 8 -3
    -13 8 3
    -13 8 3
    13 8 -3
    -13 8 3
    -12 -8 3
    -12 -8 3
    12 -8 -3
    12 -8 -3
    12 -8 -3
    -12 8 3
    12 8 -3
    -12 8 3
    -12 8 3
    12 8 -3
    11 -8 -3
    11 -8 -3
    -11 -8 3
    -11 -8 3
    -11 8 3
    11 8 -3
    -11 8 3
    11 8 -3
    -11 8 3
    10 -8 -3
    -10 -8 3
    10 -8 -3
    -10 -8 3
    10 8 -3
    -10 8 3
    10 8 -3
    -10 8 3
    -10 8 3
    9 -8 -3
    9 -8 -3
    -9 -8 3
    -9 -8 3
    -9 8 3
    -9 8 3
    9 8 -3
    9 8 -3
    -9 8 3
    -8 -8 3
    8 -8 -3
    -8 -8 3
    8 -8 -3
    -8 -8 3
    -8 8 3
    8 8 -3
    8 8 -3
    -8 8 3
    7 -8 -3
    -7 -8 3
    -7 -8 3
    7 -8 -3
    7 8 -3
    -7 8 3
    6 -8 -3
    -6 -8 3
    -6 -8 3
    6 -8 -3
    -6 8 3
    6 8 -3
    5 -8 -3
    5 -8 -3
    -5 -8 3
    -5 -8 3
    5 8 -3
    4 -8 -3
    4 -8 -3
    -4 -8 3
    4 -8 -3
    4 8 -3
    4 8 -3
    -3 -8 3
    3 -8 -3
    -3 8 3
    3 8 -3
    3 8 -3
    -2 -8 3
    2 -8 -3
    2 8 -3
    2 8 -3
    2 8 -3
    -1 -8 3
    1 -8 -3
    1 8 -3
    1 8 -3
    1 8 -3
    0 -8 3
    0 -8 -3
    0 -8 -3
    0 8 3
    0 8 -3
    0 8 -3
    0 8 -3
    0 8 3
    -1 -8 -3
    1 -8 3
    -1 -8 -3
    -1 8 -3
    -1 8 -3
    1 8 3
    1 8 3
    -1 8 -3
    -2 -8 -3
    2 -8 3
    -2 -8 -3
    -2 8 -3
    -2 8 -3
    2 8 3
    -2 8 -3
    -3 -8 -3
    -3 -8 -3
    3 -8 3
    -3 8 -3
    3 8 3
    -3 8 -3
    -4 -8 -3
    4 -8 3
    -4 -8 -3
    -4 8 -3
    4 8 3
    -4 8 -3
    5 -8 3
    -5 -8 -3
    -5 -8 -3
    -5 8 -3
    5 8 3
    -5 8 -3
    -6 -8 -3
    -6 -8 -3
    -6 -8 -3
    6 -8 3
    6 8 3
    -6 8 -3
    -6 8 -3
    7 -8 3
    -7 -8 -3
    -7 -8 -3
    -7 -8 -3
    -7 8 -3
    -7 8 -3
    7 8 3
    -8 -8 -3
    -8 -8 -3
    8 -8 3
    -8 -8 -3
    8 8 3
    -8 8 -3
    -8 8 -3
    8 8 3
    9 -8 3
    -9 -8 -3
    -9 -8 -3
    -9 -8 -3
    9 8 3
    9 8 3
    -9 8 -3
    -9 8 -3
    -10 -8 -3
    -10 -8 -3
    -10 -8 -3
    10 -8 3
    -10 8 -3
    -10 8 -3
    10 8 3
    10 8 3
    -11 -8 -3
    11 -8 3
    -11 -8 -3
    -11 8 -3
    11 8 3
    -11 8 -3
    11 8 3
    12 -8 3
    -12 -8 -3
    -12 -8 -3
    -12 8 -3
    -12 8 -3
    12 8 3
    12 8 3
    -13 -8 -3
    -13 -8 -3
    13 -8 3
    -13 8 -3
    13 8 3
    13 8 3
    14 -8 3
    -14 -8 -3
    14 -8 3
    -14 -8 -3
    14 8 3
    14 8 3
    -14 8 -3
    -16 -9 3
    -16 -9 3
    16 9 -3
    16 9 -3
    -15 -9 3
    -15 -9 3
    15 9 -3
    15 9 -3
    -14 -9 3
    -14 -9 3
    -14 9 3
    14 9 -3
    14 9 -3
    -13 -9 3
    -13 -9 3
    13 -9 -3
    13 -9 -3
    13 9 -3
    -13 9 3
    13 9 -3
    -12 -9 3
    -12 -9 3
    12 -9 -3
    -12 9 3
    -12 9 3
    12 9 -3
    12 9 -3
    11 -9 -3
    -11 -9 3
    -11 -9 3
    11 -9 -3
    -11 9 3
    11 9 -3
    -11 9 3
    -11 9 3
    11 9 -3
    -10 -9 3
    10 -9 -3
    -10 -9 3
    10 -9 -3
    10 9 -3
    -10 9 3
    -10 9 3
    10 9 -3
    -9 -9 3
    -9 -9 3
    9 -9 -3
    9 -9 -3
    -9 9 3
    9 9 -3
    -9 9 3
    9 9 -3
    -8 -9 3
    -8 -9 3
    8 -9 -3
    8 -9 -3
    8 9 -3
    -8 9 3
    -8 9 3
    8 9 -3
    7 -9 -3
    7 -9 -3
    -7 -9 3
    -7 -9 3
    7 9 -3
    6 -9 -3
    -6 -9 3
    -6 -9 3
    6 -9 -3
    6 9 -3
    -5 -9 3
    5 -9 -3
    -5 -9 3
    5 -9 -3
    5 9 -3
    4 -9 -3
    -4 -9 3
    4 9 -3
    -4 9 3
    4 9 -3
    3 -9 -3
    -3 -9 3
    3 9 -3
    -3 9 3
    3 9 -3
    -2 -9 3
    2 -9 -3
    2 9 -3
    -2 9 3
    2 9 -3
    2 9 -3
    1 -9 -3
    -1 -9 3
    1 9 -3
    1 9 -3
    -1 9 3
    1 9 -3
    0 -9 -3
    0 -9 3
    0 -9 -3
    0 -9 3
    0 9 3
    0 9 3
    0 9 -3
    0 9 -3
    0 9 -3
    -1 -9 -3
    1 -9 3
    -1 -9 -3
    1 -9 3
    -1 9 -3
    1 9 3
    -1 9 -3
    -1 9 -3
    -2 -9 -3
    2 -9 3
    -2 -9 -3
    -2 9 -3
    -2 9 -3
    -2 9 -3
    2 9 3
    -3 -9 -3
    3 -9 3
    -3 -9 -3
    -3 9 -3
    -3 9 -3
    -3 9 -3
    3 9 3
    -4 -9 -3
    -4 -9 -3
    4 -9 3
    -4 9 -3
    4 9 3
    -4 9 -3
    -5 -9 -3
    -5 -9 -3
    5 -9 3
    -5 9 -3
    -5 9 -3
    5 9 3
    -6 -9 -3
    6 -9 3
    -6 -9 -3
    -6 -9 -3
    -6 9 -3
    6 9 3
    -6 9 -3
    -7 -9 -3
    -7 -9 -3
    7 -9 3
    -7 -9 -3
    7 9 3
    -7 9 -3
    -7 9 -3
    -8 -9 -3
    -8 -9 -3
    -8 -9 -3
    8 -9 3
    -8 9 -3
    -8 9 -3
    8 9 3
    8 9 3
    9 -9 3
    -9 -9 -3
    -9 -9 -3
    -9 -9 -3
    -9 9 -3
    9 9 3
    9 9 3
    -9 9 -3
    10 -9 3
    -10 -9 -3
    -10 -9 -3
    -10 -9 -3
    10 9 3
    10 9 3
    -10 9 -3
    11 -9 3
    -11 -9 -3
    -11 -9 -3
    11 9 3
    -11 9 -3
    11 9 3
    -12 -9 -3
    12 -9 3
    -12 -9 -3
    12 9 3
    -12 9 -3
    12 9 3
    -13 -9 -3
    -13 -9 -3
    13 -9 3
    -13 9 -3
    13 9 3
    13 9 3
    14 -9 3
    -14 -9 -3
    -14 -9 -3
    14 9 3
    -14 9 -3
    14 9 3
    -15 -10 3
    -15 -10 3
    15 10 -3
    15 10 -3
    -15 10 3
    -14 -10 3
    -14 -10 3
    14 10 -3
    -14 10 3
    14 10 -3
    -13 -10 3
    -13 -10 3
    13 10 -3
    13 10 -3
    -13 10 3
    -12 -10 3
    -12 -10 3
    -12 10 3
    12 10 -3
    12 10 -3
    -11 -10 3
    -11 -10 3
    -11 10 3
    11 10 -3
    11 10 -3
    -10 -10 3
    -10 -10 3
    10 10 -3
    -10 10 3
    10 10 -3
    -9 -10 3
    -9 -10 3
    9 10 -3
    9 10 -3
    -8 -10 3
    -8 -10 3
    8 -10 -3
    8 10 -3
    8 10 -3
    -7 -10 3
    7 -10 -3
    -7 -10 3
    7 10 -3
    7 10 -3
    -6 -10 3
    -6 -10 3
    6 -10 -3
    6 10 -3
    -5 -10 3
    5 -10 -3
    -5 -10 3
    5 10 -3
    -4 -10 3
    4 -10 -3
    4 10 -3
    -4 10 3
    4 10 -3
    -3 -10 3
    3 -10 -3
    3 10 -3
    3 10 -3
    -3 10 3
    2 -10 -3
    -2 -10 3
    2 10 -3
    -2 10 3
    2 10 -3
    2 10 -3
    1 -10 -3
    -1 -10 3
    1 10 -3
    -1 10 3
    1 10 -3
    1 10 -3
    0 -10 3
    0 -10 -3
    0 -10 -3
    0 10 -3
    0 10 -3
    0 10 3
    0 10 -3
    0 10 -3
    0 10 3
    -1 -10 -3
    1 -10 3
    -1 -10 -3
    -1 10 -3
    1 10 3
    -1 10 -3
    -1 10 -3
    -2 -10 -3
    2 -10 3
    -2 -10 -3
    -2 10 -3
    -2 10 -3
    -2 10 -3
    2 10 3
    -3 -10 -3
    3 -10 3
    -3 -10 -3
    -3 10 -3
    3 10 3
    -3 10 -3
    -3 10 -3
    -4 -10 -3
    -4 -10 -3
    4 -10 3
    4 10 3
    -4 10 -3
    -4 10 -3
    -5 -10 -3
    5 -10 3
    -5 -10 -3
    -5 10 -3
    5 10 3
    -6 -10 -3
    6 -10 3
    -6 -10 -3
    -6 -10 -3
    -6 10 -3
    6 10 3
    -7 -10 -3
    -7 -10 -3
    -7 -10 -3
    7 -10 3
    7 10 3
    -7 10 -3
    -8 -10 -3
    8 -10 3
    -8 -10 -3
    -8 -10 -3
    -8 10 -3
    8 10 3
    8 10 3
    -9 -10 -3
    -9 -10 -3
    -9 -10 -3
    9 -10 3
    9 10 3
    9 10 3
    -9 10 -3
    -10 -10 -3
    -10 -10 -3
    10 -10 3
    10 10 3
    10 10 3
    -10 10 -3
    -11 -10 -3
    -11 -10 -3
    11 -10 3
    11 10 3
    11 10 3
    -11 10 -3
    -12 -10 -3
    -12 -10 -3
    12 -10 3
    -12 10 -3
    12 10 3
    12 10 3
    13 -10 3
    -13 -10 -3
    -13 -10 -3
    13 10 3
    -13 10 -3
    13 10 3
    -15 -11 3
    -15 -11 3
    15 11 -3
    15 11 -3
    -14 -11 3
    -14 -11 3
    -14 11 3
    14 11 -3
    14 11 -3
    -13 -11 3
    -13 -11 3
    13 11 -3
    13 11 -3
    -13 11 3
    -12 -11 3
    -12 -11 3
    12 11 -3
    12 11 -3
    -12 11 3
    -11 -11 3
    -11 -11 3
    11 11 -3
    11 11 -3
    -10 -11 3
    -10 -11 3
    10 11 -3
    10 11 -3
    -9 -11 3
    -9 -11 3
    9 11 -3
    9 11 -3
    -8 -11 3
    -8 -11 3
    8 11 -3
    8 11 -3
    -7 -11 3
    -7 -11 3
    7 11 -3
    7 11 -3
    -6 -11 3
    -6 -11 3
    6 11 -3
    6 11 -3
    -5 -11 3
    5 11 -3
    5 11 -3
    -4 -11 3
    -4 11 3
    4 11 -3
    4 11 -3
    -3 -11 3
    -3 11 3
    3 11 -3
    3 11 -3
    -2 -11 3
    2 -11 -3
    2 11 -3
    2 11 -3
    -2 11 3
    1 -11 -3
    -1 -11 3
    1 11 -3
    -1 11 3
    1 11 -3
    0 -11 -3
    0 -11 3
    0 11 3
    0 11 -3
    0 11 -3
    -1 -11 -3
    1 -11 3
    -1 -11 -3
    -1 11 -3
    1 11 3
    -1 11 -3
    2 -11 3
    -2 -11 -3
    -2 11 -3
    2 11 3
    -2 11 -3
    3 -11 3
    -3 -11 -3
    -3 -11 -3
    -3 11 -3
    -3 11 -3
    3 11 3
    -4 -11 -3
    4 -11 3
    -4 -11 -3
    -4 11 -3
    4 11 3
    -5 -11 -3
    -5 -11 -3
    5 -11 3
    5 11 3
    -5 11 -3
    -6 -11 -3
    6 -11 3
    -6 -11 -3
    -6 11 -3
    6 11 3
    -7 -11 -3
    7 -11 3
    -7 -11 -3
    -7 -11 -3
    7 11 3
    -7 11 -3
    -8 -11 -3
    8 -11 3
    -8 -11 -3
    -8 -11 -3
    8 11 3
    -8 11 -3
    8 11 3
    -9 -11 -3
    -9 -11 -3
    9 -11 3
    -9 -11 -3
    -9 11 -3
    9 11 3
    9 11 3
    10 -11 3
    -10 -11 -3
    -10 -11 -3
    -10 11 -3
    10 11 3
    10 11 3
    -11 -11 -3
    -11 -11 -3
    11 -11 3
    11 11 3
    11 11 3
    -11 11 -3
    -12 -11 -3
    -12 -11 -3
    12 -11 3
    12 11 3
    -12 11 -3
    12 11 3
    -13 -11 -3
    -13 -11 -3
    -13 11 -3
    13 11 3
    13 11 3
    -14 -12 3
    -14 -12 3
    14 12 -3
    14 12 -3
    -13 -12 3
    -13 -12 3
    13 12 -3
    13 12 -3
    -12 -12 3
    -12 -12 3
    12 12 -3
    12 12 -3
    -11 -12 3
    -11 -12 3
    11 12 -3
    11 12 -3
    -10 -12 3
    -10 -12 3
    10 12 -3
    10 12 -3
    -9 -12 3
    -9 -12 3
    9 12 -3
    9 12 -3
    -8 -12 3
    -8 -12 3
    8 12 -3
    8 12 -3
    -7 -12 3
    -7 -12 3
    7 12 -3
    7 12 -3
    -6 -12 3
    6 12 -3
    6 12 -3
    -5 -12 3
    5 12 -3
    5 12 -3
    -4 -12 3
    4 12 -3
    -4 12 3
    -3 -12 3
    -3 12 3
    3 12 -3
    -2 -12 3
    2 12 -3
    -2 12 3
    -1 -12 3
    -1 12 3
    1 12 -3
    0 -12 3
    0 12 3
    0 12 -3
    0 12 -3
    1 -12 3
    1 12 3
    -1 12 -3
    -1 12 -3
    2 -12 3
    -2 -12 -3
    -2 12 -3
    2 12 3
    -2 12 -3
    -3 -12 -3
    3 -12 3
    -3 -12 -3
    -3 12 -3
    -3 12 -3
    3 12 3
    -4 -12 -3
    -4 -12 -3
    4 -12 3
    4 12 3
    -4 12 -3
    -5 -12 -3
    5 -12 3
    -5 -12 -3
    -5 12 -3
    5 12 3
    6 -12 3
    -6 -12 -3
    -6 -12 -3
    -6 12 -3
    6 12 3
    7 -12 3
    -7 -12 -3
    -7 -12 -3
    -7 -12 -3
    -7 12 -3
    7 12 3
    -8 -12 -3
    8 -12 3
    -8 -12 -3
    -8 -12 -3
    -8 12 -3
    8 12 3
    8 12 3
    -9 -12 -3
    -9 -12 -3
    9 -12 3
    -9 -12 -3
    9 12 3
    9 12 3
    -9 12 -3
    -10 -12 -3
    -10 -12 -3
    10 -12 3
    10 12 3
    -10 12 -3
    10 12 3
    -11 -12 -3
    -11 -12 -3
    11 12 3
    -11 12 -3
    11 12 3
    -12 -12 -3
    -12 -12 -3
    12 12 3
    -12 12 -3
    12 12 3
    -14 -13 3
    -14 -13 3
    14 13 -3
    14 13 -3
    -13 -13 3
    -13 -13 3
    13 13 -3
    13 13 -3
    -12 -13 3
    -12 -13 3
    12 13 -3
    12 13 -3
    -11 -13 3
    -11 -13 3
    11 13 -3
    11 13 -3
    -10 -13 3
    -10 -13 3
    10 13 -3
    10 13 -3
    -9 -13 3
    -9 -13 3
    9 13 -3
    -8 -13 3
    8 13 -3
    -7 -13 3
    7 13 -3
    -6 -13 3
    6 13 -3
    -5 -13 3
    5 13 -3
    -4 -13 3
    4 13 -3
    -4 13 3
    -3 -13 3
    -3 13 3
    3 13 -3
    -2 -13 3
    2 13 -3
    -2 13 3
    -1 -13 3
    1 13 -3
    -1 13 3
    0 -13 3
    0 13 -3
    0 13 -3
    0 13 3
    1 -13 3
    -1 13 -3
    1 13 3
    -1 13 -3
    2 -13 3
    -2 13 -3
    -2 13 -3
    2 13 3
    3 -13 3
    -3 13 -3
    -3 13 -3
    3 13 3
    4 -13 3
    -4 13 -3
    4 13 3
    5 -13 3
    -5 -13 -3
    5 13 3
    -5 13 -3
    -6 -13 -3
    6 -13 3
    6 13 3
    -6 13 -3
    -7 -13 -3
    -7 -13 -3
    7 13 3
    -7 13 -3
    -8 -13 -3
    -8 -13 -3
    8 13 3
    -8 13 -3
    -9 -13 -3
    -9 -13 -3
    -9 13 -3
    9 13 3
    -10 -13 -3
    -10 -13 -3
    10 13 3
    10 13 3
    -10 13 -3
    -11 -13 -3
    -11 -13 -3
    11 13 3
    -11 13 -3
    11 13 3
    -12 -13 -3
    -12 -13 -3
    12 13 3
    -12 13 -3
    12 13 3
    -13 -14 3
    13 14 -3
    -12 -14 3
    -11 -14 3
    11 14 -3
    -10 -14 3
    10 14 -3
    -9 -14 3
    9 14 -3
    -8 -14 3
    8 14 -3
    -7 -14 3
    7 14 -3
    -6 -14 3
    6 14 -3
    -5 -14 3
    5 14 -3
    -4 -14 3
    -4 14 3
    4 14 -3
    -3 -14 3
    -3 14 3
    3 14 -3
    -2 -14 3
    -2 14 3
    2 14 -3
    -1 -14 3
    -1 14 3
    1 14 -3
    0 -14 3
    0 14 3
    0 14 -3
    1 -14 3
    1 14 3
    -1 14 -3
    -1 14 -3
    -2 14 -3
    -2 14 -3
    2 14 3
    3 14 3
    -3 14 -3
    -3 14 -3
    -4 14 -3
    4 14 3
    5 14 3
    -5 14 -3
    -6 14 -3
    6 14 3
    -7 14 -3
    7 14 3
    -8 -14 -3
    8 14 3
    -8 14 -3
    9 14 3
    -9 14 -3
    10 14 3
    -10 14 -3
    -11 14 -3
    11 14 3
    -12 -15 3
    12 15 -3
    -11 -15 3
    11 15 -3
    -10 -15 3
    10 15 -3
    -9 -15 3
    9 15 -3
    -8 -15 3
    8 15 -3
    -7 -15 3
    7 15 -3
    -6 -15 3
    6 15 -3
    -5 -15 3
    5 15 -3
    -4 -15 3
    -4 15 3
    4 15 -3
    -3 15 3
    3 15 -3
    -2 15 3
    2 15 -3
    -1 15 3
    1 15 -3
    0 15 3
    0 15 -3
    1 15 3
    -1 15 -3
    -2 15 -3
    2 15 3
    -2 15 -3
    -3 15 -3
    -3 15 -3
    3 15 3
    -4 15 -3
    4 15 3
    -5 15 -3
    5 15 3
    -6 15 -3
    6 15 3
    -7 15 -3
    7 15 3
    -8 15 -3
    8 15 3
    -9 15 -3
    9 15 3
    -10 15 -3
    10 15 3
    11 16 -3
    10 16 -3
    9 16 -3
    8 16 -3
    7 16 -3
    6 16 -3
    5 16 -3
    4 16 -3
    3 16 -3
    2 16 -3
    -2 16 3
    1 16 -3
    -1 16 3
    0 16 -3
    0 16 3
    -1 16 -3
    1 16 3
    -2 16 -3
    2 16 3
    3 16 3
    -3 16 -3
    -3 16 -3
    4 16 3
    -4 16 -3
    -5 16 -3
    5 16 3
    6 16 3
    -6 16 -3
    7 16 3
    -7 16 -3
    -8 16 -3
    8 16 3
    -9 16 -3
    9 16 3
    10 17 -3
    9 17 -3
    8 17 -3
    7 17 -3
    6 17 -3
    5 17 -3
    4 17 -3
    3 17 -3
    2 17 -3
    -1 17 3
    1 17 -3
    0 17 -3
    0 17 3
    1 17 3
    -1 17 -3
    2 17 3
    -2 17 -3
    -3 17 -3
    3 17 3
    4 17 3
    -4 17 -3
    5 17 3
    -5 17 -3
    6 17 3
    -6 17 -3
    7 17 3
    -7 17 -3
    8 17 3
    -8 17 -3
    8 18 -3
    7 18 -3
    6 18 -3
    5 18 -3
    4 18 -3
    3 18 -3
    2 18 -3
    1 18 -3
    0 18 -3
    -1 18 -3
    1 18 3
    2 18 3
    -2 18 -3
    3 18 3
    -3 18 -3
    4 18 3
    5 18 3
    -6 18 -3
    -7 18 -3
    7 19 -3
    6 19 -3
    5 19 -3
    4 19 -3
    3 19 -3
    2 19 -3
    1 19 -3
    0 19 -3
    -1 19 -3
    -2 19 -3
    -3 19 -3
    3 19 3
    4 19 3
    5 19 3
    4 20 -3
    3 20 -3
    2 20 -3
    1 20 -3
    0 20 -3
    -1 20 -3
    -2 20 -3
    18 0 -4
    -18 0 4
    -18 0 4
    18 0 -4
    18 0 -4
    17 0 -4
    17 0 -4
    -17 0 4
    -17 0 4
    -16 0 4
    -16 0 4
    16 0 -4
    16 0 -4
    -15 0 4
    15 0 -4
    15 0 -4
    -15 0 4
    -14 0 4
    14 0 -4
    14 0 -4
    -14 0 4
    -13 0 4
    13 0 -4
    13 0 -4
    -13 0 4
    12 0 -4
    -12 0 4
    12 0 -4
    -12 0 4
    -11 0 4
    -11 0 4
    11 0 -4
    11 0 -4
    -11 0 4
    -10 0 4
    10 0 -4
    -10 0 4
    -10 0 4
    10 0 -4
    9 0 -4
    -9 0 4
    -9 0 4
    9 0 -4
    -9 0 4
    8 0 -4
    8 0 -4
    -8 0 4
    -8 0 4
    7 0 -4
    -7 0 4
    -7 0 4
    7 0 -4
    6 0 -4
    -6 0 4
    6 0 -4
    -6 0 4
    5 0 -4
    5 0 -4
    -5 0 4
    4 0 -4
    4 0 -4
    -4 0 4
    -3 0 4
    -3 0 4
    3 0 -4
    3 0 -4
    -2 0 4
    -2 0 4
    2 0 -4
    2 0 -4
    1 0 -4
    -1 0 4
    0 0 4
    0 0 -4
    1 0 4
    -1 0 -4
    -1 0 -4
    2 0 4
    -2 0 -4
    -2 0 -4
    -3 0 -4
    -3 0 -4
    3 0 4
    4 0 4
    -4 0 -4
    -4 0 -4
    -4 0 -4
    5 0 4
    -5 0 -4
    -5 0 -4
    -5 0 -4
    -6 0 -4
    6 0 4
    -6 0 -4
    -6 0 -4
    7 0 4
    -7 0 -4
    -7 0 -4
    -7 0 -4
    7 0 4
    8 0 4
    -8 0 -4
    -8 0 -4
    -8 0 -4
    8 0 4
    9 0 4
    -9 0 -4
    9 0 4
    -9 0 -4
    -9 0 -4
    -10 0 -4
    -10 0 -4
    -10 0 -4
    10 0 4
    10 0 4
    -11 0 -4
    -11 0 -4
    11 0 4
    -11 0 -4
    11 0 4
    12 0 4
    -12 0 -4
    -12 0 -4
    -12 0 -4
    12 0 4
    13 0 4
    -13 0 -4
    13 0 4
    -13 0 -4
    -13 0 -4
    14 0 4
    14 0 4
    -14 0 -4
    -14 0 -4
    -15 0 -4
    -15 0 -4
    15 0 4
    15 0 4
    18 -1 -4
    18 -1 -4
    -18 -1 4
    -18 -1 4
    18 -1 -4
    -18 1 4
    -18 1 4
    18 1 -4
    18 1 -4
    -17 -1 4
    -17 -1 4
    17 -1 -4
    17 -1 -4
    17 1 -4
    -17 1 4
    17 1 -4
    -17 1 4
    16 -1 -4
    -16 -1 4
    -16 -1 4
    16 -1 -4
    -16 1 4
    16 1 -4
    16 1 -4
    -16 1 4
    -15 -1 4
    -15 -1 4
    15 -1 -4
    15 -1 -4
    15 1 -4
    -15 1 4
    15 1 -4
    -15 1 4
    14 -1 -4
    14 -1 -4
    -14 -1 4
    -14 -1 4
    -14 1 4
    14 1 -4
    -14 1 4
    14 1 -4
    -13 -1 4
    13 -1 -4
    -13 -1 4
    13 -1 -4
    -13 1 4
    -13 1 4
    13 1 -4
    13 1 -4
    -12 -1 4
    12 -1 -4
    -12 -1 4
    12 -1 -4
    -12 1 4
    12 1 -4
    -12 1 4
    12 1 -4
    -11 -1 4
    -11 -1 4
    11 -1 -4
    11 -1 -4
    -11 1 4
    11 1 -4
    -11 1 4
    -11 1 4
    11 1 -4
    -10 -1 4
    10 -1 -4
    10 -1 -4
    -10 -1 4
    -10 1 4
    10 1 -4
    -10 1 4
    -10 1 4
    -9 -1 4
    9 -1 -4
    -9 -1 4
    -9 -1 4
    9 -1 -4
    9 1 -4
    -9 1 4
    -9 1 4
    9 1 -4
    -9 1 4
    8 -1 -4
    8 -1 -4
    -8 -1 4
    -8 -1 4
    -8 1 4
    8 1 -4
    8 1 -4
    -8 1 4
    7 -1 -4
    7 -1 -4
    -7 -1 4
    7 1 -4
    7 1 -4
    -7 1 4
    -7 1 4
    6 -1 -4
    -6 -1 4
    -6 -1 4
    6 -1 -4
    6 1 -4
    -6 1 4
    6 1 -4
    6 1 -4
    -6 1 4
    -5 -1 4
    5 -1 -4
    5 -1 -4
    -5 1 4
    5 1 -4
    5 1 -4
    4 -1 -4
    -4 -1 4
    4 -1 -4
    -4 1 4
    4 1 -4
    -4 1 4
    4 1 -4
    -3 -1 4
    3 -1 -4
    3 -1 -4
    -3 1 4
    3 1 -4
    3 1 -4
    3 1 -4
    -3 1 4
    2 -1 -4
    -2 -1 4
    2 -1 -4
    2 1 -4
    -2 1 4
    2 1 -4
    2 1 -4
    -2 1 4
    1 -1 -4
    1 -1 -4
    -1 -1 4
    -1 1 4
    -1 1 4
    1 1 -4
    1 1 -4
    1 1 -4
    0 -1 -4
    0 -1 -4
    0 -1 4
    0 1 4
    0 1 -4
    0 1 -4
    -1 -1 -4
    -1 -1 -4
    1 -1 4
    1 1 4
    -1 1 -4
    -1 1 -4
    -2 -1 -4
    2 -1 4
    2 1 4
    -2 1 -4
    -3 -1 -4
    3 -1 4
    -3 -1 -4
    3 1 4
    -3 1 -4
    -3 1 -4
    -4 -1 -4
    4 -1 4
    -4 -1 -4
    -4 -1 -4
    4 1 4
    -4 1 -4
    -4 1 -4
    -5 -1 -4
    5 -1 4
    -5 -1 -4
    -5 -1 -4
    -5 1 -4
    -5 1 -4
    -5 1 -4
    5 1 4
    5 1 4
    -6 -1 -4
    -6 -1 -4
    -6 -1 -4
    6 -1 4
    6 1 4
    -6 1 -4
    6 1 4
    -6 1 -4
    -6 1 -4
    -7 -1 -4
    -7 -1 -4
    7 -1 4
    -7 -1 -4
    -7 1 -4
    -7 1 -4
    -7 1 -4
    7 1 4
    7 1 4
    -8 -1 -4
    -8 -1 -4
    8 -1 4
    -8 -1 -4
    -8 1 -4
    -8 1 -4
    -8 1 -4
    8 1 4
    9 -1 4
    -9 -1 -4
    9 -1 4
    -9 -1 -4
    -9 -1 -4
    9 1 4
    9 1 4
    -9 1 -4
    -9 1 -4
    -9 1 -4
    10 -1 4
    10 -1 4
    -10 -1 -4
    -10 -1 -4
    -10 -1 -4
    -10 1 -4
    10 1 4
    10 1 4
    -10 1 -4
    -10 1 -4
    -11 -1 -4
    11 -1 4
    -11 -1 -4
    11 -1 4
    -11 -1 -4
    -11 1 -4
    -11 1 -4
    11 1 4
    11 1 4
    -11 1 -4
    12 -1 4
    -12 -1 -4
    -12 -1 -4
    -12 -1 -4
    12 -1 4
    -12 1 -4
    12 1 4
    -12 1 -4
    -12 1 -4
    12 1 4
    -13 -1 -4
    13 -1 4
    13 -1 4
    -13 -1 -4
    -13 -1 -4
    -13 1 -4
    -13 1 -4
    13 1 4
    13 1 4
    -13 1 -4
    14 -1 4
    -14 -1 -4
    14 -1 4
    -14 -1 -4
    -14 1 -4
    -14 1 -4
    -14 1 -4
    14 1 4
    14 1 4
    15 -1 4
    -15 -1 -4
    -15 -1 -4
    15 -1 4
    15 1 4
    -15 1 -4
    15 1 4
    -15 1 -4
    18 -2 -4
    -18 -2 4
    18 -2 -4
    18 -2 -4
    -18 -2 4
    -18 2 4
    18 2 -4
    18 2 -4
    -18 2 4
    -17 -2 4
    -17 -2 4
    17 -2 -4
    17 -2 -4
    17 -2 -4
    -17 2 4
    17 2 -4
    17 2 -4
    -17 2 4
    16 -2 -4
    -16 -2 4
    16 -2 -4
    -16 -2 4
    -16 2 4
    16 2 -4
    -16 2 4
    16 2 -4
    -15 -2 4
    15 -2 -4
    -15 -2 4
    15 -2 -4
    15 2 -4
    15 2 -4
    -15 2 4
    -15 2 4
    14 -2 -4
    -14 -2 4
    -14 -2 4
    14 -2 -4
    14 2 -4
    -14 2 4
    -14 2 4
    14 2 -4
    13 -2 -4
    -13 -2 4
    -13 -2 4
    13 -2 -4
    13 2 -4
    13 2 -4
    -13 2 4
    -13 2 4
    -12 -2 4
    12 -2 -4
    -12 -2 4
    12 -2 -4
    -12 2 4
    -12 2 4
    12 2 -4
    12 2 -4
    -12 2 4
    11 -2 -4
    -11 -2 4
    11 -2 -4
    -11 2 4
    -11 2 4
    11 2 -4
    -11 2 4
    10 -2 -4
    -10 -2 4
    10 -2 -4
    -10 -2 4
    -10 2 4
    -10 2 4
    -10 2 4
    10 2 -4
    -9 -2 4
    9 -2 -4
    -9 -2 4
    9 -2 -4
    -9 2 4
    -9 2 4
    9 2 -4
    9 2 -4
    -9 2 4
    -8 -2 4
    8 -2 -4
    8 -2 -4
    -8 -2 4
    -8 2 4
    8 2 -4
    -8 2 4
    -8 2 4
    8 2 -4
    7 -2 -4
    -7 -2 4
    7 -2 -4
    -7 -2 4
    -7 2 4
    -7 2 4
    7 2 -4
    7 2 -4
    -6 -2 4
    6 -2 -4
    6 -2 -4
    -6 -2 4
    6 2 -4
    -6 2 4
    6 2 -4
    -5 -2 4
    5 -2 -4
    5 -2 -4
    5 2 -4
    5 2 -4
    -5 2 4
    -4 -2 4
    4 -2 -4
    4 -2 -4
    4 2 -4
    -4 2 4
    4 2 -4
    4 2 -4
    3 -2 -4
    -3 -2 4
    3 2 -4
    -3 2 4
    3 2 -4
    3 2 -4
    -2 -2 4
    2 -2 -4
    2 2 -4
    2 2 -4
    2 2 -4
    -2 2 4
    -2 2 4
    -1 -2 4
    1 -2 -4
    1 2 -4
    1 2 -4
    1 2 -4
    -1 2 4
    0 -2 -4
    0 -2 -4
    0 -2 4
    0 2 4
    0 2 4
    0 2 -4
    0 2 -4
    0 2 -4
    -1 -2 -4
    1 -2 4
    -1 -2 -4
    1 2 4
    -1 2 -4
    1 2 4
    -1 2 -4
    -2 -2 -4
    -2 -2 -4
    -2 -2 -4
    2 -2 4
    -2 2 -4
    2 2 4
    3 -2 4
    -3 -2 -4
    -3 -2 -4
    -3 -2 -4
    3 2 4
    -3 2 -4
    -3 2 -4
    3 2 4
    4 -2 4
    -4 -2 -4
    -4 -2 -4
    -4 -2 -4
    4 2 4
    -4 2 -4
    -4 2 -4
    4 2 4
    5 -2 4
    -5 -2 -4
    -5 -2 -4
    -5 -2 -4
    -5 2 -4
    5 2 4
    5 2 4
    -5 2 -4
    6 -2 4
    -6 -2 -4
    -6 -2 -4
    -6 2 -4
    6 2 4
    -6 2 -4
    -6 2 -4
    6 2 4
    -7 -2 -4
    7 -2 4
    -7 -2 -4
    7 2 4
    -7 2 -4
    7 2 4
    -7 2 -4
    -7 2 -4
    8 -2 4
    -8 -2 -4
    -8 -2 -4
    -8 -2 -4
    8 2 4
    -8 2 -4
    8 2 4
    -8 2 -4
    -8 2 -4
    -9 -2 -4
    -9 -2 -4
    -9 -2 -4
    9 -2 4
    -9 2 -4
    -9 2 -4
    9 2 4
    9 2 4
    -9 2 -4
    10 -2 4
    -10 -2 -4
    -10 -2 -4
    -10 -2 -4
    10 -2 4
    10 2 4
    -10 2 -4
    -10 2 -4
    10 2 4
    -10 2 -4
    -11 -2 -4
    -11 -2 -4
    11 -2 4
    -11 -2 -4
    11 -2 4
    11 2 4
    -11 2 -4
    -11 2 -4
    11 2 4
    -11 2 -4
    -12 -2 -4
    -12 -2 -4
    12 -2 4
    -12 -2 -4
    12 -2 4
    12 2 4
    12 2 4
    -12 2 -4
    -12 2 -4
    -12 2 -4
    13 -2 4
    -13 -2 -4
    -13 -2 -4
    -13 -2 -4
    13 -2 4
    -13 2 -4
    -13 2 -4
    13 2 4
    13 2 4
    -13 2 -4
    14 -2 4
    14 -2 4
    -14 -2 -4
    -14 -2 -4
    -14 2 -4
    -14 2 -4
    14 2 4
    -14 2 -4
    14 2 4
    15 -2 4
    -15 -2 -4
    15 -2 4
    -15 -2 -4
    15 2 4
    -15 2 -4
    15 2 4
    -15 2 -4
    -18 -3 4
    18 -3 -4
    18 -3 -4
    -18 -3 4
    -18 3 4
    18 3 -4
    -18 3 4
    17 -3 -4
    -17 -3 4
    17 -3 -4
    17 -3 -4
    -17 -3 4
    -17 3 4
    17 3 -4
    17 3 -4
    -17 3 4
    16 -3 -4
    -16 -3 4
    16 -3 -4
    16 -3 -4
    -16 -3 4
    16 3 -4
    16 3 -4
    -16 3 4
    -16 3 4
    15 -3 -4
    -15 -3 4
    15 -3 -4
    -15 -3 4
    15 3 -4
    -15 3 4
    -15 3 4
    15 3 -4
    14 -3 -4
    -14 -3 4
    14 -3 -4
    -14 -3 4
    14 3 -4
    14 3 -4
    -14 3 4
    -14 3 4
    -13 -3 4
    13 -3 -4
    -13 -3 4
    13 -3 -4
    -13 3 4
    -13 3 4
    13 3 -4
    13 3 -4
    12 -3 -4
    -12 -3 4
    -12 -3 4
    12 -3 -4
    12 3 -4
    -12 3 4
    -12 3 4
    -12 3 4
    12 3 -4
    11 -3 -4
    -11 -3 4
    11 -3 -4
    -11 -3 4
    11 3 -4
    -11 3 4
    -11 3 4
    -11 3 4
    11 3 -4
    -10 -3 4
    10 -3 -4
    -10 -3 4
    10 -3 -4
    -10 3 4
    10 3 -4
    -10 3 4
    -10 3 4
    10 3 -4
    -9 -3 4
    9 -3 -4
    9 -3 -4
    -9 -3 4
    -9 3 4
    -9 3 4
    9 3 -4
    -9 3 4
    9 3 -4
    8 -3 -4
    -8 -3 4
    8 -3 -4
    -8 -3 4
    8 3 -4
    -8 3 4
    8 3 -4
    -8 3 4
    7 -3 -4
    -7 -3 4
    7 -3 -4
    -7 -3 4
    7 3 -4
    -7 3 4
    -7 3 4
    7 3 -4
    -6 -3 4
    -6 -3 4
    6 -3 -4
    6 -3 -4
    6 3 -4
    -6 3 4
    6 3 -4
    5 -3 -4
    -5 -3 4
    5 -3 -4
    -5 3 4
    5 3 -4
    5 3 -4
    -4 -3 4
    4 -3 -4
    4 -3 -4
    -4 -3 4
    4 3 -4
    4 3 -4
    4 3 -4
    -4 3 4
    -3 -3 4
    3 -3 -4
    3 3 -4
    3 3 -4
    -3 3 4
    3 3 -4
    -2 -3 4
    2 -3 -4
    2 3 -4
    2 3 -4
    -2 3 4
    2 3 -4
    1 -3 -4
    -1 -3 4
    1 3 -4
    1 3 -4
    -1 3 4
    1 3 -4
    -1 3 4
    0 -3 -4
    0 -3 4
    0 3 -4
    0 3 4
    0 3 -4
    0 3 -4
    0 3 4
    1 -3 4
    -1 -3 -4
    -1 3 -4
    1 3 4
    -1 3 -4
    1 3 4
    -2 -3 -4
    -2 -3 -4
    2 -3 4
    -2 -3 -4
    2 3 4
    -2 3 -4
    -3 -3 -4
    3 -3 4
    -3 -3 -4
    -3 -3 -4
    3 3 4
    -3 3 -4
    -3 3 -4
    3 3 4
    4 -3 4
    -4 -3 -4
    -4 -3 -4
    -4 -3 -4
    -4 3 -4
    4 3 4
    4 3 4
    -4 3 -4
    -5 -3 -4
    -5 -3 -4
    -5 -3 -4
    5 -3 4
    -5 3 -4
    5 3 4
    5 3 4
    -5 3 -4
    -6 -3 -4
    6 -3 4
    -6 -3 -4
    -6 -3 -4
    6 3 4
    -6 3 -4
    6 3 4
    -6 3 -4
    -7 -3 -4
    -7 -3 -4
    7 -3 4
    -7 3 -4
    7 3 4
    7 3 4
    -7 3 -4
    -7 3 -4
    -8 -3 -4
    8 -3 4
    -8 -3 -4
    8 3 4
    -8 3 -4
    -8 3 -4
    -8 3 -4
    8 3 4
    9 -3 4
    -9 -3 -4
    -9 -3 -4
    -9 -3 -4
    9 3 4
    -9 3 -4
    -9 3 -4
    -9 3 -4
    9 3 4
    10 -3 4
    -10 -3 -4
    -10 -3 -4
    -10 -3 -4
    -10 3 -4
    10 3 4
    -10 3 -4
    10 3 4
    -10 3 -4
    -11 -3 -4
    11 -3 4
    -11 -3 -4
    11 -3 4
    -11 -3 -4
    -11 3 -4
    11 3 4
    -11 3 -4
    -11 3 -4
    11 3 4
    -12 -3 -4
    -12 -3 -4
    12 -3 4
    -12 -3 -4
    12 -3 4
    -12 3 -4
    -12 3 -4
    -12 3 -4
    12 3 4
    12 3 4
    -13 -3 -4
    13 -3 4
    -13 -3 -4
    13 -3 4
    -13 3 -4
    13 3 4
    13 3 4
    -13 3 -4
    -13 3 -4
    14 -3 4
    -14 -3 -4
    14 -3 4
    -14 -3 -4
    -14 3 -4
    14 3 4
    -14 3 -4
    14 3 4
    -14 3 -4
    15 -3 4
    -15 -3 -4
    15 -3 4
    -15 -3 -4
    15 3 4
    15 3 4
    -15 3 -4
    -15 3 -4
    17 -4 -4
    17 -4 -4
    -17 -4 4
    17 -4 -4
    -17 -4 4
    -17 4 4
    17 4 -4
    17 4 -4
    -17 4 4
    16 -4 -4
    16 -4 -4
    16 -4 -4
    -16 -4 4
    -16 -4 4
    16 4 -4
    -16 4 4
    16 4 -4
    -16 4 4
    15 -4 -4
    15 -4 -4
    -15 -4 4
    -15 -4 4
    15 -4 -4
    15 4 -4
    15 4 -4
    -15 4 4
    -15 4 4
    14 -4 -4
    -14 -4 4
    14 -4 -4
    -14 -4 4
    14 4 -4
    -14 4 4
    -14 4 4
    14 4 -4
    -13 -4 4
    13 -4 -4
    -13 -4 4
    13 -4 -4
    13 4 -4
    13 4 -4
    -13 4 4
    -13 4 4
    -13 4 4
    12 -4 -4
    -12 -4 4
    -12 -4 4
    12 -4 -4
    -12 4 4
    -12 4 4
    -12 4 4
    12 4 -4
    12 4 -4
    -11 -4 4
    -11 -4 4
    11 -4 -4
    11 -4 -4
    -11 4 4
    -11 4 4
    11 4 -4
    -11 4 4
    11 4 -4
    10 -4 -4
    -10 -4 4
    -10 -4 4
    10 -4 -4
    -10 4 4
    10 4 -4
    -10 4 4
    -10 4 4
    10 4 -4
    -9 -4 4
    9 -4 -4
    -9 -4 4
    9 -4 -4
    9 4 -4
    9 4 -4
    -9 4 4
    -9 4 4
    -9 4 4
    8 -4 -4
    -8 -4 4
    8 -4 -4
    -8 -4 4
    8 4 -4
    -8 4 4
    -8 4 4
    8 4 -4
    7 -4 -4
    -7 -4 4
    -7 -4 4
    7 -4 -4
    7 4 -4
    7 4 -4
    -7 4 4
    6 -4 -4
    -6 -4 4
    -6 -4 4
    6 -4 -4
    6 4 -4
    -6 4 4
    6 4 -4
    5 -4 -4
    -5 -4 4
    -5 -4 4
    -5 4 4
    5 4 -4
    5 4 -4
    -4 -4 4
    4 -4 -4
    4 -4 -4
    4 4 -4
    4 4 -4
    -4 4 4
    3 -4 -4
    -3 -4 4
    3 4 -4
    3 4 -4
    3 4 -4
    -3 4 4
    2 -4 -4
    2 -4 -4
    2 -4 -4
    -2 -4 4
    -2 4 4
    2 4 -4
    2 4 -4
    2 4 -4
    -2 4 4
    1 -4 -4
    -1 -4 4
    1 -4 -4
    1 4 -4
    -1 4 4
    1 4 -4
    -1 4 4
    1 4 -4
    0 -4 4
    0 -4 -4
    0 4 4
    0 4 -4
    0 4 -4
    0 4 4
    0 4 -4
    1 -4 4
    -1 -4 -4
    1 4 4
    -1 4 -4
    1 4 4
    -1 4 -4
    -1 4 -4
    -2 -4 -4
    2 -4 4
    -2 -4 -4
    -2 -4 -4
    -2 4 -4
    2 4 4
    -3 -4 -4
    3 -4 4
    -3 -4 -4
    -3 -4 -4
    3 4 4
    -3 4 -4
    3 4 4
    -3 4 -4
    4 -4 4
    -4 -4 -4
    -4 -4 -4
    -4 -4 -4
    4 4 4
    -4 4 -4
    -4 4 -4
    4 4 4
    -5 -4 -4
    -5 -4 -4
    5 -4 4
    -5 -4 -4
    5 4 4
    -5 4 -4
    5 4 4
    -5 4 -4
    6 -4 4
    -6 -4 -4
    -6 -4 -4
    -6 -4 -4
    -6 4 -4
    -6 4 -4
    6 4 4
    6 4 4
    -7 -4 -4
    -7 -4 -4
    7 -4 4
    -7 -4 -4
    -7 4 -4
    -7 4 -4
    7 4 4
    7 4 4
    -8 -4 -4
    -8 -4 -4
    8 -4 4
    -8 -4 -4
    -8 4 -4
    8 4 4
    8 4 4
    -8 4 -4
    -9 -4 -4
    -9 -4 -4
    -9 -4 -4
    9 -4 4
    9 4 4
    -9 4 -4
    9 4 4
    -9 4 -4
    -10 -4 -4
    -10 -4 -4
    10 -4 4
    -10 -4 -4
    -10 4 -4
    10 4 4
    10 4 4
    -10 4 -4
    11 -4 4
    -11 -4 -4
    -11 -4 -4
    -11 -4 -4
    -11 4 -4
    -11 4 -4
    11 4 4
    11 4 4
    -11 4 -4
    -12 -4 -4
    -12 -4 -4
    -12 -4 -4
    12 -4 4
    12 -4 4
    -12 4 -4
    12 4 4
    12 4 4
    -12 4 -4
    -12 4 -4
    -13 -4 -4
    13 -4 4
    -13 -4 -4
    13 -4 4
    -13 4 -4
    13 4 4
    -13 4 -4
    13 4 4
    14 -4 4
    -14 -4 -4
    14 -4 4
    -14 -4 -4
    -14 4 -4
    14 4 4
    -14 4 -4
    14 4 4
    -15 -4 -4
    -15 -4 -4
    15 -4 4
    15 -4 4
    15 4 4
    -15 4 -4
    -15 4 -4
    15 4 4
    17 -5 -4
    17 -5 -4
    -17 -5 4
    -17 -5 4
    -17 5 4
    17 5 -4
    -17 5 4
    17 5 -4
    16 -5 -4
    -16 -5 4
    16 -5 -4
    -16 -5 4
    16 -5 -4
    -16 5 4
    16 5 -4
    16 5 -4
    -16 5 4
    15 -5 -4
    -15 -5 4
    15 -5 -4
    15 -5 -4
    -15 -5 4
    15 5 -4
    -15 5 4
    -15 5 4
    15 5 -4
    14 -5 -4
    -14 -5 4
    14 -5 -4
    -14 -5 4
    14 -5 -4
    14 5 -4
    -14 5 4
    14 5 -4
    -14 5 4
    13 -5 -4
    13 -5 -4
    -13 -5 4
    13 -5 -4
    -13 -5 4
    -13 5 4
    13 5 -4
    -13 5 4
    13 5 -4
    -13 5 4
    -12 -5 4
    12 -5 -4
    12 -5 -4
    -12 -5 4
    -12 5 4
    -12 5 4
    12 5 -4
    -12 5 4
    12 5 -4
    11 -5 -4
    -11 -5 4
    -11 -5 4
    11 -5 -4
    -11 5 4
    11 5 -4
    -11 5 4
    -11 5 4
    11 5 -4
    -10 -5 4
    10 -5 -4
    10 -5 -4
    -10 -5 4
    10 5 -4
    -10 5 4
    10 5 -4
    -10 5 4
    -10 5 4
    9 -5 -4
    9 -5 -4
    -9 -5 4
    -9 -5 4
    -9 5 4
    9 5 -4
    -9 5 4
    9 5 -4
    -9 5 4
    8 -5 -4
    8 -5 -4
    -8 -5 4
    -8 -5 4
    8 5 -4
    8 5 -4
    -8 5 4
    -7 -5 4
    7 -5 -4
    -7 -5 4
    7 5 -4
    7 5 -4
    -7 5 4
    -6 -5 4
    -6 -5 4
    6 -5 -4
    -6 -5 4
    6 5 -4
    6 5 -4
    -6 5 4
    5 -5 -4
    -5 -5 4
    5 5 -4
    5 5 -4
    -5 5 4
    4 -5 -4
    -4 -5 4
    4 -5 -4
    4 5 -4
    -4 5 4
    4 5 -4
    4 5 -4
    3 -5 -4
    3 -5 -4
    3 -5 -4
    -3 -5 4
    -3 5 4
    -3 5 4
    3 5 -4
    3 5 -4
    3 5 -4
    2 -5 -4
    -2 -5 4
    2 -5 -4
    2 -5 -4
    2 5 -4
    2 5 -4
    -2 5 4
    -2 5 4
    2 5 -4
    1 -5 -4
    -1 -5 4
    1 -5 -4
    1 5 -4
    -1 5 4
    1 5 -4
    -1 5 4
    -1 5 4
    1 5 -4
    0 -5 4
    0 -5 -4
    0 5 -4
    0 5 4
    0 5 -4
    0 5 4
    0 5 -4
    -1 -5 -4
    1 -5 4
    -1 -5 -4
    -1 5 -4
    -1 5 -4
    1 5 4
    1 5 4
    -2 -5 -4
    -2 -5 -4
    2 -5 4
    2 5 4
    2 5 4
    -2 5 -4
    -2 5 -4
    -3 -5 -4
    3 -5 4
    -3 -5 -4
    -3 -5 -4
    -3 5 -4
    3 5 4
    3 5 4
    -3 5 -4
    -4 -5 -4
    -4 -5 -4
    4 -5 4
    -4 -5 -4
    -4 5 -4
    4 5 4
    4 5 4
    -4 5 -4
    -5 -5 -4
    -5 -5 -4
    -5 -5 -4
    5 -5 4
    -5 5 -4
    5 5 4
    -5 5 -4
    5 5 4
    6 -5 4
    -6 -5 -4
    -6 -5 -4
    -6 -5 -4
    6 5 4
    -6 5 -4
    -6 5 -4
    6 5 4
    7 -5 4
    -7 -5 -4
    -7 -5 -4
    -7 -5 -4
    -7 5 -4
    -7 5 -4
    7 5 4
    7 5 4
    8 -5 4
    -8 -5 -4
    -8 -5 -4
    -8 -5 -4
    -8 5 -4
    -8 5 -4
    8 5 4
    8 5 4
    -9 -5 -4
    -9 -5 -4
    9 -5 4
    -9 -5 -4
    9 5 4
    -9 5 -4
    9 5 4
    -9 5 -4
    -10 -5 -4
    -10 -5 -4
    -10 -5 -4
    10 -5 4
    -10 5 -4
    10 5 4
    10 5 4
    -10 5 -4
    11 -5 4
    -11 -5 -4
    -11 -5 -4
    -11 -5 -4
    -11 5 -4
    11 5 4
    -11 5 -4
    11 5 4
    -12 -5 -4
    -12 -5 -4
    12 -5 4
    12 -5 4
    -12 -5 -4
    -12 5 -4
    12 5 4
    -12 5 -4
    12 5 4
    13 -5 4
    -13 -5 -4
    13 -5 4
    -13 -5 -4
    -13 5 -4
    -13 5 -4
    13 5 4
    13 5 4
    14 -5 4
    -14 -5 -4
    -14 -5 -4
    14 -5 4
    -14 5 -4
    -14 5 -4
    14 5 4
    14 5 4
    15 -5 4
    -15 -5 -4
    -15 5 -4
    15 5 4
    -15 5 -4
    17 -6 -4
    -17 -6 4
    17 -6 -4
    -17 -6 4
    17 6 -4
    -17 6 4
    -17 6 4
    17 6 -4
    -16 -6 4
    16 -6 -4
    16 -6 -4
    -16 -6 4
    -16 6 4
    16 6 -4
    -16 6 4
    16 6 -4
    -15 -6 4
    15 -6 -4
    15 -6 -4
    15 -6 -4
    -15 -6 4
    15 6 -4
    -15 6 4
    -15 6 4
    15 6 -4
    14 -6 -4
    -14 -6 4
    14 -6 -4
    -14 -6 4
    14 -6 -4
    -14 6 4
    -14 6 4
    14 6 -4
    14 6 -4
    13 -6 -4
    13 -6 -4
    13 -6 -4
    -13 -6 4
    -13 -6 4
    13 6 -4
    -13 6 4
    13 6 -4
    -13 6 4
    -13 6 4
    -12 -6 4
    -12 -6 4
    12 -6 -4
    12 -6 -4
    12 -6 -4
    -12 6 4
    12 6 -4
    -12 6 4
    -12 6 4
    12 6 -4
    -11 -6 4
    11 -6 -4
    11 -6 -4
    11 -6 -4
    -11 -6 4
    -11 6 4
    -11 6 4
    -11 6 4
    11 6 -4
    11 6 -4
    10 -6 -4
    10 -6 -4
    -10 -6 4
    -10 -6 4
    -10 6 4
    -10 6 4
    10 6 -4
    10 6 -4
    -10 6 4
    -9 -6 4
    9 -6 -4
    9 -6 -4
    -9 -6 4
    -9 6 4
    -9 6 4
    9 6 -4
    9 6 -4
    -8 -6 4
    8 -6 -4
    -8 -6 4
    -8 6 4
    8 6 -4
    8 6 -4
    -7 -6 4
    -7 -6 4
    7 -6 -4
    -7 -6 4
    7 6 -4
    -7 6 4
    7 6 -4
    -6 -6 4
    6 -6 -4
    -6 -6 4
    -6 6 4
    6 6 -4
    6 6 -4
    -5 -6 4
    5 -6 -4
    -5 6 4
    5 6 -4
    5 6 -4
    -4 -6 4
    4 -6 -4
    4 6 -4
    4 6 -4
    -4 6 4
    4 6 -4
    -3 -6 4
    3 -6 -4
    -3 6 4
    3 6 -4
    3 6 -4
    3 6 -4
    -2 -6 4
    2 -6 -4
    -2 6 4
    2 6 -4
    2 6 -4
    2 6 -4
    -1 -6 4
    1 -6 -4
    1 6 -4
    1 6 -4
    -1 6 4
    1 6 -4
    -1 6 4
    -1 6 4
    0 -6 -4
    0 -6 4
    0 6 4
    0 6 -4
    0 6 -4
    0 6 4
    -1 -6 -4
    1 -6 4
    -1 -6 -4
    -1 6 -4
    -1 6 -4
    1 6 4
    -2 -6 -4
    2 -6 4
    -2 -6 -4
    2 6 4
    -2 6 -4
    -2 6 -4
    2 6 4
    -3 -6 -4
    3 -6 4
    -3 -6 -4
    -3 6 -4
    -3 6 -4
    3 6 4
    3 6 4
    -4 -6 -4
    4 -6 4
    -4 -6 -4
    -4 -6 -4
    4 6 4
    4 6 4
    -4 6 -4
    -4 6 -4
    -5 -6 -4
    -5 -6 -4
    -5 -6 -4
    5 -6 4
    -5 6 -4
    -5 6 -4
    5 6 4
    5 6 4
    -6 -6 -4
    -6 -6 -4
    6 -6 4
    -6 -6 -4
    6 6 4
    -6 6 -4
    -6 6 -4
    6 6 4
    -7 -6 -4
    7 -6 4
    -7 -6 -4
    -7 -6 -4
    7 6 4
    -7 6 -4
    7 6 4
    -7 6 -4
    8 -6 4
    -8 -6 -4
    -8 -6 -4
    -8 -6 -4
    -8 6 -4
    -8 6 -4
    8 6 4
    8 6 4
    -9 -6 -4
    9 -6 4
    -9 -6 -4
    -9 -6 -4
    -9 6 -4
    9 6 4
    9 6 4
    -9 6 -4
    -10 -6 -4
    -10 -6 -4
    10 -6 4
    -10 -6 -4
    -10 6 -4
    10 6 4
    -10 6 -4
    10 6 4
    -11 -6 -4
    -11 -6 -4
    -11 -6 -4
    11 -6 4
    11 6 4
    11 6 4
    -11 6 -4
    -11 6 -4
    12 -6 4
    -12 -6 -4
    -12 -6 -4
    12 6 4
    -12 6 -4
    -12 6 -4
    12 6 4
    -13 -6 -4
    -13 -6 -4
    13 -6 4
    13 -6 4
    13 6 4
    -13 6 -4
    -13 6 -4
    13 6 4
    14 -6 4
    -14 -6 -4
    -14 -6 -4
    14 -6 4
    14 6 4
    14 6 4
    -14 6 -4
    -14 6 -4
    -17 -7 4
    -17 -7 4
    17 -7 -4
    17 7 -4
    -17 7 4
    17 7 -4
    -16 -7 4
    -16 -7 4
    16 -7 -4
    16 -7 -4
    16 7 -4
    16 7 -4
    -16 7 4
    -16 7 4
    -15 -7 4
    -15 -7 4
    15 -7 -4
    15 -7 -4
    -15 7 4
    15 7 -4
    -15 7 4
    15 7 -4
    14 -7 -4
    14 -7 -4
    -14 -7 4
    -14 -7 4
    -14 7 4
    -14 7 4
    14 7 -4
    14 7 -4
    -14 7 4
    -13 -7 4
    -13 -7 4
    13 -7 -4
    13 -7 -4
    13 -7 -4
    -13 7 4
    13 7 -4
    -13 7 4
    -13 7 4
    13 7 -4
    -12 -7 4
    12 -7 -4
    12 -7 -4
    -12 -7 4
    12 -7 -4
    12 7 -4
    -12 7 4
    12 7 -4
    -12 7 4
    -12 7 4
    -11 -7 4
    11 -7 -4
    -11 -7 4
    11 -7 -4
    11 -7 -4
    11 7 -4
    -11 7 4
    -11 7 4
    -11 7 4
    11 7 -4
    -10 -7 4
    -10 -7 4
    10 -7 -4
    10 -7 -4
    10 -7 -4
    10 7 -4
    -10 7 4
    10 7 -4
    9 -7 -4
    -9 -7 4
    9 -7 -4
    -9 -7 4
    9 7 -4
    -9 7 4
    9 7 -4
    -8 -7 4
    8 -7 -4
    -8 -7 4
    8 -7 -4
    8 7 -4
    8 7 -4
    -8 7 4
    -7 -7 4
    7 -7 -4
    -7 -7 4
    7 -7 -4
    7 7 -4
    -7 7 4
    7 7 -4
    -6 -7 4
    6 -7 -4
    6 -7 -4
    -6 -7 4
    -6 7 4
    6 7 -4
    6 7 -4
    5 -7 -4
    5 -7 -4
    -5 -7 4
    5 7 -4
    5 7 -4
    -5 7 4
    4 -7 -4
    4 -7 -4
    4 -7 -4
    -4 -7 4
    4 7 -4
    4 7 -4
    4 7 -4
    -4 7 4
    -3 -7 4
    3 -7 -4
    3 7 -4
    3 7 -4
    -3 7 4
    3 7 -4
    -2 -7 4
    2 -7 -4
    -2 7 4
    2 7 -4
    2 7 -4
    2 7 -4
    -1 -7 4
    1 -7 -4
    1 7 -4
    -1 7 4
    -1 7 4
    -1 7 4
    1 7 -4
    0 -7 -4
    0 -7 4
    0 7 -4
    0 7 4
    0 7 -4
    0 7 -4
    -1 -7 -4
    1 -7 4
    -1 -7 -4
    -1 7 -4
    -1 7 -4
    1 7 4
    -1 7 -4
    1 7 4
    -2 -7 -4
    2 -7 4
    -2 -7 -4
    -2 7 -4
    2 7 4
    -2 7 -4
    -2 7 -4
    2 7 4
    -3 -7 -4
    3 -7 4
    -3 -7 -4
    -3 7 -4
    3 7 4
    3 7 4
    -4 -7 -4
    -4 -7 -4
    4 -7 4
    -4 -7 -4
    -4 7 -4
    4 7 4
    4 7 4
    -4 7 -4
    5 -7 4
    -5 -7 -4
    -5 -7 -4
    -5 -7 -4
    5 7 4
    -5 7 -4
    -5 7 -4
    5 7 4
    -6 -7 -4
    -6 -7 -4
    -6 -7 -4
    6 -7 4
    -6 7 -4
    6 7 4
    -6 7 -4
    6 7 4
    -7 -7 -4
    -7 -7 -4
    7 -7 4
    -7 -7 -4
    7 7 4
    -7 7 -4
    -7 7 -4
    7 7 4
    -8 -7 -4
    -8 -7 -4
    -8 -7 -4
    8 -7 4
    8 7 4
    -8 7 -4
    -8 7 -4
    8 7 4
    -9 -7 -4
    -9 -7 -4
    9 -7 4
    -9 -7 -4
    9 7 4
    -9 7 -4
    9 7 4
    -9 7 -4
    -10 -7 -4
    10 -7 4
    -10 -7 -4
    -10 -7 -4
    -10 7 -4
    10 7 4
    -10 7 -4
    10 7 4
    -11 -7 -4
    11 -7 4
    -11 -7 -4
    -11 -7 -4
    11 7 4
    -11 7 -4
    -11 7 -4
    11 7 4
    -12 -7 -4
    12 -7 4
    -12 -7 -4
    -12 7 -4
    12 7 4
    12 7 4
    -12 7 -4
    13 -7 4
    -13 -7 -4
    -13 -7 -4
    13 7 4
    -13 7 -4
    13 7 4
    -13 7 -4
    -14 -7 -4
    -14 -7 -4
    14 -7 4
    14 -7 4
    -14 7 -4
    14 7 4
    14 7 4
    -14 7 -4
    -16 -8 4
    16 -8 -4
    -16 -8 4
    16 8 -4
    16 8 -4
    -15 -8 4
    -15 -8 4
    15 -8 -4
    15 8 -4
    15 8 -4
    -15 8 4
    14 -8 -4
    -14 -8 4
    -14 -8 4
    14 8 -4
    -14 8 4
    14 8 -4
    -14 8 4
    -13 -8 4
    13 -8 -4
    -13 -8 4
    13 -8 -4
    -13 8 4
    13 8 -4
    13 8 -4
    -13 8 4
    -13 8 4
    12 -8 -4
    -12 -8 4
    12 -8 -4
    -12 -8 4
    12 -8 -4
    -12 8 4
    -12 8 4
    12 8 -4
    12 8 -4
    -12 8 4
    11 -8 -4
    -11 -8 4
    -11 -8 4
    11 -8 -4
    11 -8 -4
    -11 8 4
    11 8 -4
    11 8 -4
    10 -8 -4
    10 -8 -4
    -10 -8 4
    -10 -8 4
    10 8 -4
    -10 8 4
    10 8 -4
    -9 -8 4
    -9 -8 4
    9 -8 -4
    9 -8 -4
    9 8 -4
    -9 8 4
    9 8 -4
    -8 -8 4
    8 -8 -4
    8 -8 -4
    -8 -8 4
    8 8 -4
    8 8 -4
    -8 8 4
    -7 -8 4
    7 -8 -4
    -7 -8 4
    7 -8 -4
    7 8 -4
    -7 8 4
    7 8 -4
    6 -8 -4
    6 -8 -4
    -6 -8 4
    -6 -8 4
    6 8 -4
    -6 8 4
    6 8 -4
    5 -8 -4
    5 -8 -4
    -5 -8 4
    5 8 -4
    5 8 -4
    -4 -8 4
    4 -8 -4
    4 8 -4
    4 8 -4
    -4 8 4
    -3 -8 4
    3 -8 -4
    3 8 -4
    3 8 -4
    3 8 -4
    -3 8 4
    -2 -8 4
    2 -8 -4
    2 8 -4
    2 8 -4
    -2 8 4
    2 8 -4
    1 -8 -4
    -1 -8 4
    1 8 -4
    1 8 -4
    1 8 -4
    0 -8 -4
    0 -8 4
    0 8 -4
    0 8 4
    0 8 4
    0 8 -4
    0 8 -4
    1 -8 4
    -1 -8 -4
    -1 -8 -4
    -1 8 -4
    1 8 4
    1 8 4
    -1 8 -4
    -1 8 -4
    2 -8 4
    -2 -8 -4
    -2 -8 -4
    2 8 4
    2 8 4
    -2 8 -4
    -2 8 -4
    -2 8 -4
    -3 -8 -4
    -3 -8 -4
    3 -8 4
    3 8 4
    3 8 4
    -3 8 -4
    -4 -8 -4
    4 -8 4
    -4 -8 -4
    -4 8 -4
    -4 8 -4
    4 8 4
    4 8 4
    -5 -8 -4
    -5 -8 -4
    5 -8 4
    -5 -8 -4
    5 8 4
    -5 8 -4
    -5 8 -4
    5 8 4
    -6 -8 -4
    6 -8 4
    -6 -8 -4
    -6 -8 -4
    -6 8 -4
    -6 8 -4
    6 8 4
    6 8 4
    7 -8 4
    -7 -8 -4
    -7 -8 -4
    -7 -8 -4
    7 8 4
    -7 8 -4
    -7 8 -4
    7 8 4
    -8 -8 -4
    -8 -8 -4
    -8 -8 -4
    8 -8 4
    8 8 4
    -8 8 -4
    8 8 4
    -8 8 -4
    -9 -8 -4
    -9 -8 -4
    9 -8 4
    -9 -8 -4
    -9 8 -4
    -9 8 -4
    9 8 4
    9 8 4
    10 -8 4
    -10 -8 -4
    -10 -8 -4
    -10 -8 -4
    10 8 4
    10 8 4
    -10 8 -4
    -10 8 -4
    -11 -8 -4
    11 -8 4
    -11 -8 -4
    11 8 4
    -11 8 -4
    11 8 4
    -11 8 -4
    -12 -8 -4
    -12 -8 -4
    12 -8 4
    -12 8 -4
    -12 8 -4
    12 8 4
    12 8 4
    13 -8 4
    -13 -8 -4
    -13 -8 -4
    13 8 4
    13 8 4
    -13 8 -4
    -14 -8 -4
    14 -8 4
    14 -8 4
    -14 -8 -4
    14 8 4
    -14 8 -4
    14 8 4
    -16 -9 4
    -16 -9 4
    16 9 -4
    16 9 -4
    -15 -9 4
    -15 -9 4
    15 9 -4
    15 9 -4
    -14 -9 4
    -14 -9 4
    14 9 -4
    14 9 -4
    -13 -9 4
    13 -9 -4
    -13 -9 4
    13 9 -4
    13 9 -4
    12 -9 -4
    -12 -9 4
    -12 -9 4
    12 9 -4
    12 9 -4
    -11 -9 4
    11 -9 -4
    -11 -9 4
    11 9 -4
    11 9 -4
    -10 -9 4
    10 -9 -4
    -10 -9 4
    10 9 -4
    10 9 -4
    9 -9 -4
    9 -9 -4
    -9 -9 4
    -9 -9 4
    9 9 -4
    9 9 -4
    -8 -9 4
    -8 -9 4
    8 -9 -4
    8 -9 -4
    8 9 -4
    -8 9 4
    8 9 -4
    7 -9 -4
    -7 -9 4
    7 -9 -4
    -7 -9 4
    7 9 -4
    -7 9 4
    7 9 -4
    6 -9 -4
    -6 -9 4
    6 -9 -4
    6 9 -4
    -5 -9 4
    5 -9 -4
    5 9 -4
    -4 -9 4
    3 -9 -4
    -3 -9 4
    3 9 -4
    3 9 -4
    2 -9 -4
    -2 -9 4
    2 9 -4
    2 9 -4
    2 9 -4
    -1 -9 4
    1 -9 -4
    1 9 -4
    1 9 -4
    -1 9 4
    1 9 -4
    0 -9 -4
    0 -9 4
    0 9 4
    0 9 -4
    0 9 -4
    0 9 -4
    0 9 4
    1 -9 4
    -1 -9 -4
    -1 -9 -4
    -1 9 -4
    1 9 4
    -1 9 -4
    -1 9 -4
    1 9 4
    2 -9 4
    -2 -9 -4
    -2 -9 -4
    -2 9 -4
    2 9 4
    -2 9 -4
    -2 9 -4
    2 9 4
    -3 -9 -4
    3 -9 4
    -3 -9 -4
    3 9 4
    -3 9 -4
    -3 9 -4
    3 9 4
    -4 -9 -4
    4 -9 4
    -4 -9 -4
    -4 9 -4
    -4 9 -4
    4 9 4
    4 9 4
    5 -9 4
    -5 -9 -4
    -5 -9 -4
    -5 -9 -4
    -5 9 -4
    5 9 4
    5 9 4
    -5 9 -4
    -6 -9 -4
    -6 -9 -4
    -6 -9 -4
    6 -9 4
    6 9 4
    6 9 4
    -6 9 -4
    -6 9 -4
    -7 -9 -4
    -7 -9 -4
    -7 -9 -4
    7 -9 4
    -7 9 -4
    7 9 4
    -7 9 -4
    7 9 4
    -8 -9 -4
    -8 -9 -4
    -8 -9 -4
    8 -9 4
    -8 9 -4
    -8 9 -4
    8 9 4
    8 9 4
    9 -9 4
    -9 -9 -4
    -9 -9 -4
    -9 -9 -4
    9 9 4
    -9 9 -4
    9 9 4
    -9 9 -4
    -10 -9 -4
    -10 -9 -4
    10 -9 4
    -10 -9 -4
    -10 9 -4
    10 9 4
    10 9 4
    -11 -9 -4
    11 -9 4
    -11 -9 -4
    11 9 4
    11 9 4
    -11 9 -4
    12 -9 4
    -12 -9 -4
    -12 -9 -4
    12 9 4
    12 9 4
    -12 9 -4
    13 -9 4
    -13 -9 -4
    -13 -9 -4
    13 9 4
    -13 9 -4
    13 9 4
    -16 -10 4
    -16 -10 4
    16 10 -4
    -15 -10 4
    -15 -10 4
    15 10 -4
    15 10 -4
    -14 -10 4
    -14 -10 4
    14 10 -4
    14 10 -4
    -13 -10 4
    -13 -10 4
    13 10 -4
    13 10 -4
    -12 -10 4
    -12 -10 4
    12 10 -4
    12 10 -4
    -11 -10 4
    -11 -10 4
    11 10 -4
    11 10 -4
    -10 -10 4
    -10 -10 4
    10 10 -4
    10 10 -4
    9 -10 -4
    -9 -10 4
    -9 -10 4
    9 10 -4
    9 10 -4
    8 -10 -4
    -8 -10 4
    -8 -10 4
    8 10 -4
    8 10 -4
    -7 -10 4
    -7 -10 4
    7 -10 -4
    7 10 -4
    7 10 -4
    -6 -10 4
    6 -10 -4
    6 10 -4
    -5 -10 4
    5 -10 -4
    5 10 -4
    -4 -10 4
    4 -10 -4
    4 10 -4
    -4 10 4
    3 -10 -4
    -3 -10 4
    3 10 -4
    3 10 -4
    3 10 -4
    -3 10 4
    2 -10 -4
    -2 -10 4
    2 10 -4
    2 10 -4
    -2 10 4
    2 10 -4
    1 -10 -4
    -1 -10 4
    1 10 -4
    -1 10 4
    1 10 -4
    1 10 -4
    0 -10 4
    0 -10 -4
    0 10 -4
    0 10 4
    0 10 -4
    0 10 -4
    0 10 4
    1 -10 4
    -1 -10 -4
    -1 -10 -4
    -1 10 -4
    1 10 4
    -1 10 -4
    -1 10 -4
    1 10 4
    -2 -10 -4
    2 -10 4
    -2 -10 -4
    -2 10 -4
    2 10 4
    -2 10 -4
    -2 10 -4
    2 10 4
    3 -10 4
    -3 -10 -4
    -3 -10 -4
    -3 10 -4
    3 10 4
    3 10 4
    -3 10 -4
    -4 -10 -4
    4 -10 4
    -4 -10 -4
    4 10 4
    -4 10 -4
    4 10 4
    -5 -10 -4
    5 -10 4
    -5 -10 -4
    -5 10 -4
    5 10 4
    5 10 4
    6 -10 4
    -6 -10 -4
    -6 -10 -4
    -6 -10 -4
    6 10 4
    -6 10 -4
    6 10 4
    -7 -10 -4
    -7 -10 -4
    7 -10 4
    -7 -10 -4
    -7 10 -4
    7 10 4
    7 10 4
    -8 -10 -4
    -8 -10 -4
    8 -10 4
    -8 -10 -4
    8 10 4
    -8 10 -4
    8 10 4
    -9 -10 -4
    -9 -10 -4
    -9 -10 -4
    9 -10 4
    9 10 4
    -9 10 -4
    9 10 4
    10 -10 4
    -10 -10 -4
    -10 -10 -4
    -10 -10 -4
    10 10 4
    10 10 4
    -10 10 -4
    11 -10 4
    -11 -10 -4
    -11 -10 -4
    11 10 4
    11 10 4
    -11 10 -4
    -12 -10 -4
    -12 -10 -4
    12 -10 4
    12 10 4
    12 10 4
    -12 10 -4
    13 -10 4
    -13 -10 -4
    -13 -10 -4
    13 10 4
    13 10 4
    -13 10 -4
    -15 -11 4
    -15 -11 4
    15 11 -4
    15 11 -4
    -14 -11 4
    -14 -11 4
    14 11 -4
    14 11 -4
    -13 -11 4
    -13 -11 4
    13 11 -4
    13 11 -4
    -12 -11 4
    -12 -11 4
    12 11 -4
    12 11 -4
    -11 -11 4
    -11 -11 4
    11 11 -4
    11 11 -4
    -10 -11 4
    -10 -11 4
    10 11 -4
    10 11 -4
    -9 -11 4
    -9 -11 4
    9 11 -4
    9 11 -4
    -8 -11 4
    -8 -11 4
    8 11 -4
    8 11 -4
    -7 -11 4
    7 11 -4
    7 11 -4
    -6 -11 4
    6 11 -4
    6 11 -4
    -5 -11 4
    5 11 -4
    5 11 -4
    -4 -11 4
    -4 11 4
    4 11 -4
    4 11 -4
    -3 -11 4
    3 -11 -4
    3 11 -4
    -3 11 4
    3 11 -4
    -2 -11 4
    2 -11 -4
    -2 11 4
    2 11 -4
    2 11 -4
    2 11 -4
    1 -11 -4
    -1 -11 4
    1 11 -4
    1 11 -4
    -1 11 4
    0 -11 4
    0 -11 -4
    0 11 -4
    0 11 4
    0 11 -4
    -1 -11 -4
    1 -11 4
    -1 11 -4
    1 11 4
    -1 11 -4
    -2 -11 -4
    -2 -11 -4
    2 -11 4
    2 11 4
    -2 11 -4
    2 11 4
    -2 11 -4
    -3 -11 -4
    3 -11 4
    -3 -11 -4
    -3 11 -4
    -3 11 -4
    3 11 4
    3 11 4
    -4 -11 -4
    4 -11 4
    -4 -11 -4
    4 11 4
    -4 11 -4
    4 11 4
    -5 -11 -4
    -5 -11 -4
    5 -11 4
    5 11 4
    5 11 4
    -5 11 -4
    -6 -11 -4
    6 -11 4
    -6 -11 -4
    -6 -11 -4
    -6 11 -4
    6 11 4
    6 11 4
    -7 -11 -4
    7 -11 4
    -7 -11 -4
    -7 -11 -4
    7 11 4
    -7 11 -4
    7 11 4
    -8 -11 -4
    -8 -11 -4
    -8 -11 -4
    8 -11 4
    8 11 4
    8 11 4
    -8 11 -4
    -9 -11 -4
    -9 -11 -4
    -9 -11 -4
    9 -11 4
    9 11 4
    -9 11 -4
    9 11 4
    -10 -11 -4
    10 -11 4
    -10 -11 -4
    10 11 4
    -10 11 -4
    10 11 4
    -11 -11 -4
    -11 -11 -4
    11 -11 4
    -11 11 -4
    11 11 4
    11 11 4
    -12 -11 -4
    -12 -11 -4
    12 -11 4
    -12 11 -4
    12 11 4
    12 11 4
    -14 -12 4
    -14 -12 4
    14 12 -4
    14 12 -4
    -13 -12 4
    -13 -12 4
    13 12 -4
    13 12 -4
    -12 -12 4
    -12 -12 4
    12 12 -4
    12 12 -4
    -11 -12 4
    -11 -12 4
    11 12 -4
    11 12 -4
    -10 -12 4
    -10 -12 4
    10 12 -4
    10 12 -4
    -9 -12 4
    -9 -12 4
    9 12 -4
    9 12 -4
    -8 -12 4
    8 12 -4
    8 12 -4
    -7 -12 4
    7 12 -4
    7 12 -4
    -6 -12 4
    6 12 -4
    6 12 -4
    -5 -12 4
    5 12 -4
    5 12 -4
    -4 -12 4
    -4 12 4
    4 12 -4
    -3 -12 4
    3 12 -4
    -3 12 4
    -2 -12 4
    2 12 -4
    2 12 -4
    -2 12 4
    -1 -12 4
    1 12 -4
    1 12 -4
    -1 12 4
    0 -12 4
    0 12 4
    0 12 -4
    0 12 -4
    1 -12 4
    -1 -12 -4
    -1 12 -4
    -1 12 -4
    1 12 4
    -2 -12 -4
    2 -12 4
    -2 12 -4
    2 12 4
    -2 12 -4
    -3 -12 -4
    3 -12 4
    -3 12 -4
    3 12 4
    -3 12 -4
    -4 -12 -4
    4 -12 4
    4 12 4
    -4 12 -4
    -5 -12 -4
    5 -12 4
    -5 -12 -4
    -5 12 -4
    5 12 4
    6 -12 4
    -6 -12 -4
    -6 -12 -4
    -6 -12 -4
    6 12 4
    6 12 4
    -6 12 -4
    -7 -12 -4
    7 -12 4
    -7 -12 -4
    -7 -12 -4
    7 12 4
    -7 12 -4
    7 12 4
    -8 -12 -4
    -8 -12 -4
    8 -12 4
    -8 -12 -4
    -8 12 -4
    8 12 4
    8 12 4
    9 -12 4
    -9 -12 -4
    -9 -12 -4
    -9 -12 -4
    9 12 4
    9 12 4
    -9 12 -4
    10 -12 4
    -10 -12 -4
    -10 -12 -4
    -10 12 -4
    10 12 4
    10 12 4
    -11 -12 -4
    -11 -12 -4
    -11 12 -4
    11 12 4
    11 12 4
    -12 -12 -4
    -12 -12 -4
    12 12 4
    12 12 4
    -12 12 -4
    -14 -13 4
    -14 -13 4
    14 13 -4
    14 13 -4
    -13 -13 4
    -13 -13 4
    13 13 -4
    13 13 -4
    -12 -13 4
    -12 -13 4
    12 13 -4
    12 13 -4
    -11 -13 4
    -11 -13 4
    11 13 -4
    11 13 -4
    -10 -13 4
    -10 -13 4
    10 13 -4
    10 13 -4
    -9 -13 4
    9 13 -4
    -8 -13 4
    8 13 -4
    -7 -13 4
    7 13 -4
    -6 -13 4
    6 13 -4
    -5 -13 4
    5 13 -4
    -4 -13 4
    4 13 -4
    -4 13 4
    -3 -13 4
    3 13 -4
    -3 13 4
    -2 -13 4
    -2 13 4
    2 13 -4
    -1 -13 4
    -1 13 4
    1 13 -4
    1 13 -4
    0 -13 4
    0 13 -4
    0 13 -4
    0 13 4
    1 -13 4
    1 13 4
    -1 13 -4
    -1 13 -4
    2 -13 4
    -2 13 -4
    -2 13 -4
    2 13 4
    3 -13 4
    -3 13 -4
    -3 13 -4
    3 13 4
    4 -13 4
    -4 13 -4
    4 13 4
    -5 -13 -4
    5 -13 4
    -5 13 -4
    5 13 4
    6 -13 4
    -6 -13 -4
    6 13 4
    -6 13 -4
    -7 -13 -4
    7 -13 4
    -7 -13 -4
    -7 13 -4
    7 13 4
    -8 -13 -4
    -8 -13 -4
    -8 13 -4
    8 13 4
    -9 -13 -4
    -9 13 -4
    9 13 4
    -10 -13 -4
    -10 13 -4
    10 13 4
    -11 -13 -4
    11 13 4
    -11 13 -4
    -13 -14 4
    13 14 -4
    -12 -14 4
    12 14 -4
    -11 -14 4
    11 14 -4
    -10 -14 4
    10 14 -4
    -9 -14 4
    9 14 -4
    -8 -14 4
    8 14 -4
    -7 -14 4
    7 14 -4
    -6 -14 4
    6 14 -4
    -5 -14 4
    5 14 -4
    -4 -14 4
    4 14 -4
    -3 -14 4
    -3 14 4
    3 14 -4
    -2 -14 4
    2 14 -4
    -2 14 4
    -1 -14 4
    1 14 -4
    -1 14 4
    0 -14 4
    0 14 4
    0 14 -4
    0 14 -4
    1 -14 4
    -1 14 -4
    -1 14 -4
    1 14 4
    2 -14 4
    -2 14 -4
    -2 14 -4
    2 14 4
    3 -14 4
    -3 14 -4
    3 14 4
    -3 14 -4
    4 14 4
    -4 14 -4
    -5 14 -4
    5 14 4
    6 14 4
    -6 14 -4
    -7 -14 -4
    7 14 4
    -7 14 -4
    -8 -14 -4
    -8 14 -4
    8 14 4
    9 14 4
    -9 14 -4
    10 14 4
    -10 14 -4
    -12 -15 4
    12 15 -4
    -11 -15 4
    11 15 -4
    -10 -15 4
    10 15 -4
    -9 -15 4
    9 15 -4
    -8 -15 4
    8 15 -4
    -7 -15 4
    7 15 -4
    -6 -15 4
    6 15 -4
    -5 -15 4
    5 15 -4
    -4 -15 4
    4 15 -4
    -3 -15 4
    3 15 -4
    -2 -15 4
    2 15 -4
    -2 15 4
    -1 -15 4
    1 15 -4
    -1 15 4
    0 15 4
    0 15 -4
    0 15 -4
    -1 15 -4
    1 15 4
    -1 15 -4
    -2 15 -4
    -2 15 -4
    2 15 4
    -3 15 -4
    3 15 4
    -3 15 -4
    -4 15 -4
    4 15 4
    5 15 4
    -5 15 -4
    6 15 4
    -6 15 -4
    -7 -15 -4
    -7 15 -4
    7 15 4
    8 15 4
    -8 15 -4
    -9 15 -4
    9 15 4
    -11 -16 4
    11 16 -4
    -10 -16 4
    10 16 -4
    -9 -16 4
    9 16 -4
    -8 -16 4
    8 16 -4
    7 16 -4
    6 16 -4
    5 16 -4
    4 16 -4
    3 16 -4
    2 16 -4
    1 16 -4
    0 16 -4
    0 16 4
    -1 16 -4
    -1 16 -4
    1 16 4
    -2 16 -4
    2 16 4
    -2 16 -4
    3 16 4
    -3 16 -4
    -3 16 -4
    4 16 4
    -4 16 -4
    5 16 4
    -5 16 -4
    -6 16 -4
    6 16 4
    -7 -16 -4
    7 16 4
    -7 16 -4
    8 16 4
    -8 16 -4
    10 17 -4
    9 17 -4
    8 17 -4
    7 17 -4
    6 17 -4
    5 17 -4
    4 17 -4
    3 17 -4
    2 17 -4
    1 17 -4
    0 17 -4
    -1 17 -4
    -2 17 -4
    -2 17 -4
    2 17 4
    3 17 4
    -3 17 -4
    -3 17 -4
    -4 17 -4
    4 17 4
    5 17 4
    -5 17 -4
    -6 17 -4
    6 17 4
    -7 17 -4
    7 17 4
    8 18 -4
    7 18 -4
    6 18 -4
    5 18 -4
    4 18 -4
    3 18 -4
    2 18 -4
    1 18 -4
    0 18 -4
    -1 18 -4
    -2 18 -4
    -4 18 -4
    4 18 4
    -5 18 -4
    5 18 4
    -6 18 -4
    6 18 4
    7 19 -4
    6 19 -4
    5 19 -4
    4 19 -4
    3 19 -4
    2 19 -4
    1 19 -4
    0 19 -4
    -1 19 -4
    -2 19 -4
    3 20 -4
    2 20 -4
    1 20 -4
    0 20 -4
    -1 20 -4
    -18 0 5
    -18 0 5
    18 0 -5
    18 0 -5
    17 0 -5
    17 0 -5
    -17 0 5
    -17 0 5
    16 0 -5
    16 0 -5
    -16 0 5
    -16 0 5
    15 0 -5
    -15 0 5
    -15 0 5
    15 0 -5
    -14 0 5
    -14 0 5
    14 0 -5
    14 0 -5
    -13 0 5
    13 0 -5
    -13 0 5
    13 0 -5
    12 0 -5
    -12 0 5
    12 0 -5
    -12 0 5
    11 0 -5
    -11 0 5
    11 0 -5
    -11 0 5
    10 0 -5
    10 0 -5
    -10 0 5
    -10 0 5
    -9 0 5
    9 0 -5
    -9 0 5
    9 0 -5
    -8 0 5
    -8 0 5
    8 0 -5
    8 0 -5
    7 0 -5
    7 0 -5
    -7 0 5
    6 0 -5
    6 0 -5
    -6 0 5
    5 0 -5
    5 0 -5
    -5 0 5
    -4 0 5
    4 0 -5
    4 0 -5
    4 0 -5
    -3 0 5
    3 0 -5
    3 0 -5
    -2 0 5
    2 0 -5
    2 0 -5
    2 0 -5
    -1 0 5
    1 0 -5
    0 0 -5
    0 0 -5
    1 0 5
    -1 0 -5
    -1 0 -5
    -2 0 -5
    -2 0 -5
    2 0 5
    3 0 5
    -3 0 -5
    -3 0 -5
    4 0 5
    -4 0 -5
    -4 0 -5
    -5 0 -5
    -5 0 -5
    5 0 5
    -5 0 -5
    -6 0 -5
    -6 0 -5
    6 0 5
    -6 0 -5
    -7 0 -5
    7 0 5
    7 0 5
    -7 0 -5
    -7 0 -5
    8 0 5
    8 0 5
    -8 0 -5
    -8 0 -5
    -8 0 -5
    9 0 5
    9 0 5
    -9 0 -5
    -9 0 -5
    -9 0 -5
    -10 0 -5
    -10 0 -5
    10 0 5
    10 0 5
    -10 0 -5
    -11 0 -5
    -11 0 -5
    11 0 5
    -11 0 -5
    11 0 5
    12 0 5
    12 0 5
    -12 0 -5
    -12 0 -5
    -12 0 -5
    -13 0 -5
    -13 0 -5
    13 0 5
    -13 0 -5
    13 0 5
    14 0 5
    -14 0 -5
    -14 0 -5
    -14 0 -5
    14 0 5
    -18 -1 5
    18 -1 -5
    -18 -1 5
    18 -1 -5
    18 1 -5
    -18 1 5
    18 1 -5
    -18 1 5
    17 -1 -5
    17 -1 -5
    -17 -1 5
    -17 -1 5
    17 1 -5
    17 1 -5
    -17 1 5
    -17 1 5
    -16 -1 5
    -16 -1 5
    16 -1 -5
    16 -1 -5
    -16 1 5
    16 1 -5
    -16 1 5
    16 1 -5
    -15 -1 5
    -15 -1 5
    15 -1 -5
    15 -1 -5
    15 1 -5
    -15 1 5
    -15 1 5
    15 1 -5
    -14 -1 5
    14 -1 -5
    14 -1 -5
    -14 -1 5
    14 1 -5
    -14 1 5
    -14 1 5
    14 1 -5
    13 -1 -5
    -13 -1 5
    -13 -1 5
    13 -1 -5
    13 1 -5
    13 1 -5
    -13 1 5
    -13 1 5
    -12 -1 5
    12 -1 -5
    12 -1 -5
    -12 -1 5
    12 1 -5
    -12 1 5
    -12 1 5
    12 1 -5
    -11 -1 5
    11 -1 -5
    11 -1 -5
    -11 -1 5
    -11 1 5
    11 1 -5
    -11 1 5
    10 -1 -5
    10 -1 -5
    -10 -1 5
    -10 1 5
    -10 1 5
    10 1 -5
    -9 -1 5
    -9 -1 5
    9 -1 -5
    9 -1 -5
    -9 1 5
    -9 1 5
    9 1 -5
    -8 -1 5
    8 -1 -5
    8 -1 -5
    -8 1 5
    -8 1 5
    8 1 -5
    8 1 -5
    7 -1 -5
    -7 -1 5
    7 -1 -5
    7 1 -5
    7 1 -5
    -7 1 5
    -6 -1 5
    6 -1 -5
    6 -1 -5
    -6 1 5
    6 1 -5
    6 1 -5
    6 1 -5
    5 -1 -5
    -5 -1 5
    5 -1 -5
    5 1 -5
    -5 1 5
    5 1 -5
    5 1 -5
    4 -1 -5
    4 -1 -5
    -4 -1 5
    -4 1 5
    -4 1 5
    4 1 -5
    4 1 -5
    4 1 -5
    -3 -1 5
    3 -1 -5
    3 -1 -5
    3 1 -5
    -3 1 5
    3 1 -5
    -3 1 5
    2 -1 -5
    2 -1 -5
    -2 -1 5
    -2 1 5
    -2 1 5
    2 1 -5
    2 1 -5
    1 -1 -5
    -1 -1 5
    1 -1 -5
    1 1 -5
    -1 1 5
    1 1 -5
    0 -1 5
    0 -1 -5
    0 -1 -5
    0 1 -5
    0 1 5
    1 -1 5
    -1 -1 -5
    -1 -1 -5
    -1 1 -5
    1 1 5
    -1 1 -5
    2 -1 5
    -2 -1 -5
    -2 1 -5
    -2 1 -5
    2 1 5
    -3 -1 -5
    3 -1 5
    -3 1 -5
    3 1 5
    -3 1 -5
    -4 -1 -5
    -4 -1 -5
    4 -1 5
    -4 -1 -5
    -4 1 -5
    4 1 5
    -4 1 -5
    5 -1 5
    -5 -1 -5
    -5 -1 -5
    -5 -1 -5
    -5 1 -5
    5 1 5
    5 1 5
    -5 1 -5
    6 -1 5
    -6 -1 -5
    -6 -1 -5
    -6 -1 -5
    6 1 5
    -6 1 -5
    -6 1 -5
    6 1 5
    -7 -1 -5
    -7 -1 -5
    7 -1 5
    -7 -1 -5
    7 1 5
    7 1 5
    -7 1 -5
    -7 1 -5
    -7 1 -5
    -8 -1 -5
    -8 -1 -5
    -8 -1 -5
    8 -1 5
    8 -1 5
    8 1 5
    -8 1 -5
    -8 1 -5
    8 1 5
    -8 1 -5
    -9 -1 -5
    9 -1 5
    9 -1 5
    -9 -1 -5
    -9 -1 -5
    9 1 5
    -9 1 -5
    -9 1 -5
    9 1 5
    -9 1 -5
    -10 -1 -5
    10 -1 5
    -10 -1 -5
    10 -1 5
    -10 -1 -5
    10 1 5
    -10 1 -5
    -10 1 -5
    10 1 5
    -10 1 -5
    -11 -1 -5
    -11 -1 -5
    11 -1 5
    11 -1 5
    -11 -1 -5
    -11 1 -5
    -11 1 -5
    11 1 5
    11 1 5
    -11 1 -5
    -12 -1 -5
    -12 -1 -5
    12 -1 5
    -12 -1 -5
    12 -1 5
    -12 1 -5
    -12 1 -5
    -12 1 -5
    12 1 5
    12 1 5
    -13 -1 -5
    13 -1 5
    13 -1 5
    -13 -1 -5
    -13 -1 -5
    -13 1 -5
    13 1 5
    -13 1 -5
    13 1 5
    -13 1 -5
    -14 -1 -5
    -14 -1 -5
    14 -1 5
    14 -1 5
    14 1 5
    -14 1 -5
    -14 1 -5
    -14 1 -5
    14 1 5
    18 -2 -5
    -18 -2 5
    18 -2 -5
    -18 -2 5
    -18 2 5
    18 2 -5
    18 2 -5
    -18 2 5
    17 -2 -5
    17 -2 -5
    -17 -2 5
    -17 -2 5
    17 2 -5
    -17 2 5
    -17 2 5
    17 2 -5
    -16 -2 5
    -16 -2 5
    16 -2 -5
    16 -2 -5
    -16 2 5
    16 2 -5
    -16 2 5
    16 2 -5
    -15 -2 5
    15 -2 -5
    15 -2 -5
    -15 -2 5
    -15 2 5
    -15 2 5
    15 2 -5
    15 2 -5
    -14 -2 5
    -14 -2 5
    14 -2 -5
    14 -2 -5
    14 2 -5
    -14 2 5
    14 2 -5
    -14 2 5
    -13 -2 5
    13 -2 -5
    13 -2 -5
    -13 -2 5
    13 2 -5
    -13 2 5
    -13 2 5
    13 2 -5
    -12 -2 5
    12 -2 -5
    12 -2 -5
    -12 -2 5
    -12 2 5
    -12 2 5
    12 2 -5
    12 2 -5
    11 -2 -5
    -11 -2 5
    11 -2 -5
    11 2 -5
    -11 2 5
    11 2 -5
    -11 2 5
    -10 -2 5
    -10 -2 5
    10 -2 -5
    10 -2 -5
    10 2 -5
    10 2 -5
    -10 2 5
    -10 2 5
    -9 -2 5
    -9 -2 5
    9 -2 -5
    9 -2 -5
    9 2 -5
    -9 2 5
    9 2 -5
    -9 2 5
    8 -2 -5
    8 -2 -5
    -8 -2 5
    -8 -2 5
    -8 2 5
    8 2 -5
    8 2 -5
    -7 -2 5
    7 -2 -5
    7 -2 -5
    7 2 -5
    -7 2 5
    7 2 -5
    -6 -2 5
    6 -2 -5
    6 -2 -5
    6 2 -5
    -6 2 5
    6 2 -5
    5 -2 -5
    -5 -2 5
    5 -2 -5
    5 2 -5
    -5 2 5
    5 2 -5
    5 2 -5
    4 -2 -5
    4 -2 -5
    -4 -2 5
    -4 2 5
    -4 2 5
    4 2 -5
    4 2 -5
    4 2 -5
    -3 -2 5
    3 -2 -5
    -3 2 5
    3 2 -5
    3 2 -5
    -3 2 5
    2 -2 -5
    -2 -2 5
    2 2 -5
    -2 2 5
    -2 2 5
    2 2 -5
    -1 -2 5
    1 -2 -5
    1 -2 -5
    1 2 -5
    -1 2 5
    1 2 -5
    0 -2 5
    0 -2 -5
    0 -2 -5
    0 2 5
    0 2 -5
    1 -2 5
    -1 -2 -5
    -1 -2 -5
    -1 2 -5
    -1 2 -5
    1 2 5
    -2 -2 -5
    2 -2 5
    -2 -2 -5
    2 2 5
    -2 2 -5
    -2 2 -5
    2 2 5
    -3 -2 -5
    -3 -2 -5
    3 -2 5
    3 2 5
    -3 2 -5
    3 2 5
    -3 2 -5
    4 -2 5
    -4 -2 -5
    -4 -2 -5
    -4 -2 -5
    4 2 5
    4 2 5
    -4 2 -5
    -4 2 -5
    -5 -2 -5
    -5 -2 -5
    -5 -2 -5
    5 -2 5
    5 2 5
    5 2 5
    -5 2 -5
    -5 2 -5
    6 -2 5
    -6 -2 -5
    -6 -2 -5
    -6 2 -5
    6 2 5
    -6 2 -5
    6 2 5
    7 -2 5
    -7 -2 -5
    -7 -2 -5
    7 2 5
    7 2 5
    -7 2 -5
    -7 2 -5
    -8 -2 -5
    8 -2 5
    -8 -2 -5
    -8 -2 -5
    8 2 5
    -8 2 -5
    8 2 5
    -8 2 -5
    9 -2 5
    -9 -2 -5
    -9 -2 -5
    -9 -2 -5
    9 2 5
    -9 2 -5
    -9 2 -5
    -9 2 -5
    9 2 5
    -10 -2 -5
    10 -2 5
    -10 -2 -5
    -10 -2 -5
    10 -2 5
    -10 2 -5
    -10 2 -5
    10 2 5
    10 2 5
    -10 2 -5
    -11 -2 -5
    11 -2 5
    11 -2 5
    -11 -2 -5
    -11 -2 -5
    -11 2 -5
    11 2 5
    11 2 5
    -11 2 -5
    -11 2 -5
    -12 -2 -5
    -12 -2 -5
    12 -2 5
    12 -2 5
    -12 -2 -5
    12 2 5
    -12 2 -5
    12 2 5
    -12 2 -5
    -12 2 -5
    13 -2 5
    -13 -2 -5
    -13 -2 -5
    13 -2 5
    -13 -2 -5
    -13 2 -5
    13 2 5
    -13 2 -5
    -13 2 -5
    13 2 5
    14 -2 5
    -14 -2 -5
    -14 -2 -5
    14 -2 5
    14 2 5
    -14 2 -5
    -14 2 -5
    14 2 5
    18 -3 -5
    -18 -3 5
    18 -3 -5
    -18 -3 5
    -18 3 5
    -18 3 5
    18 3 -5
    18 3 -5
    -17 -3 5
    17 -3 -5
    17 -3 -5
    -17 -3 5
    -17 3 5
    -17 3 5
    17 3 -5
    17 3 -5
    16 -3 -5
    -16 -3 5
    16 -3 -5
    -16 -3 5
    16 3 -5
    -16 3 5
    -16 3 5
    16 3 -5
    15 -3 -5
    15 -3 -5
    -15 -3 5
    -15 -3 5
    -15 3 5
    -15 3 5
    15 3 -5
    15 3 -5
    14 -3 -5
    -14 -3 5
    -14 -3 5
    14 -3 -5
    -14 3 5
    -14 3 5
    14 3 -5
    14 3 -5
    -13 -3 5
    -13 -3 5
    13 -3 -5
    13 -3 -5
    13 3 -5
    13 3 -5
    -13 3 5
    -13 3 5
    12 -3 -5
    12 -3 -5
    -12 -3 5
    -12 -3 5
    12 3 -5
    -12 3 5
    12 3 -5
    -12 3 5
    -11 -3 5
    -11 -3 5
    11 -3 -5
    11 -3 -5
    11 3 -5
    11 3 -5
    -11 3 5
    -11 3 5
    10 -3 -5
    -10 -3 5
    -10 -3 5
    10 -3 -5
    -10 3 5
    10 3 -5
    -10 3 5
    10 3 -5
    9 -3 -5
    -9 -3 5
    -9 -3 5
    9 -3 -5
    9 3 -5
    9 3 -5
    -9 3 5
    -9 3 5
    8 -3 -5
    8 -3 -5
    -8 -3 5
    -8 -3 5
    8 3 -5
    8 3 -5
    -8 3 5
    -7 -3 5
    7 -3 -5
    7 -3 -5
    7 3 -5
    -7 3 5
    7 3 -5
    6 -3 -5
    -6 -3 5
    6 -3 -5
    6 3 -5
    6 3 -5
    -6 3 5
    5 -3 -5
    -5 -3 5
    5 -3 -5
    5 3 -5
    5 3 -5
    5 3 -5
    -5 3 5
    -4 -3 5
    4 -3 -5
    4 3 -5
    4 3 -5
    4 3 -5
    -4 3 5
    3 -3 -5
    -3 -3 5
    -3 3 5
    3 3 -5
    3 3 -5
    2 -3 -5
    -2 -3 5
    2 3 -5
    -2 3 5
    -2 3 5
    2 3 -5
    -1 -3 5
    1 -3 -5
    1 3 -5
    -1 3 5
    1 3 -5
    -1 3 5
    1 3 -5
    0 -3 5
    0 -3 -5
    0 -3 -5
    0 3 -5
    0 3 5
    0 3 5
    0 3 -5
    1 -3 5
    -1 -3 -5
    -1 -3 -5
    -1 3 -5
    1 3 5
    1 3 5
    -1 3 -5
    2 -3 5
    -2 -3 -5
    -2 -3 -5
    -2 3 -5
    -2 3 -5
    2 3 5
    2 3 5
    -3 -3 -5
    -3 -3 -5
    3 -3 5
    -3 -3 -5
    3 3 5
    -3 3 -5
    3 3 5
    -3 3 -5
    -4 -3 -5
    -4 -3 -5
    -4 -3 -5
    4 -3 5
    -4 3 -5
    4 3 5
    4 3 5
    -4 3 -5
    -5 -3 -5
    -5 -3 -5
    5 -3 5
    -5 -3 -5
    5 3 5
    -5 3 -5
    -5 3 -5
    5 3 5
    -6 -3 -5
    -6 -3 -5
    6 -3 5
    -6 3 -5
    6 3 5
    -6 3 -5
    6 3 5
    7 -3 5
    -7 -3 -5
    -7 -3 -5
    7 3 5
    -7 3 -5
    -7 3 -5
    7 3 5
    -8 -3 -5
    -8 -3 -5
    8 -3 5
    -8 -3 -5
    8 3 5
    -8 3 -5
    -8 3 -5
    8 3 5
    9 -3 5
    -9 -3 -5
    -9 -3 -5
    -9 -3 -5
    9 3 5
    9 3 5
    -9 3 -5
    -9 3 -5
    10 -3 5
    -10 -3 -5
    -10 -3 -5
    -10 -3 -5
    -10 3 -5
    10 3 5
    10 3 5
    -10 3 -5
    -11 -3 -5
    -11 -3 -5
    -11 -3 -5
    11 -3 5
    11 -3 5
    11 3 5
    -11 3 -5
    -11 3 -5
    11 3 5
    12 -3 5
    -12 -3 -5
    -12 -3 -5
    12 -3 5
    -12 -3 -5
    -12 3 -5
    -12 3 -5
    12 3 5
    12 3 5
    -13 -3 -5
    -13 -3 -5
    13 -3 5
    13 -3 5
    -13 -3 -5
    -13 3 -5
    13 3 5
    13 3 5
    -13 3 -5
    14 -3 5
    -14 -3 -5
    14 -3 5
    -14 -3 -5
    -14 3 -5
    14 3 5
    -14 3 -5
    14 3 5
    -18 -4 5
    18 -4 -5
    18 -4 -5
    -18 4 5
    -18 4 5
    17 -4 -5
    17 -4 -5
    -17 -4 5
    -17 -4 5
    17 4 -5
    -17 4 5
    17 4 -5
    -17 4 5
    -16 -4 5
    16 -4 -5
    16 -4 -5
    -16 -4 5
    16 4 -5
    16 4 -5
    -16 4 5
    -16 4 5
    15 -4 -5
    -15 -4 5
    -15 -4 5
    15 -4 -5
    -15 4 5
    -15 4 5
    15 4 -5
    15 4 -5
    -14 -4 5
    14 -4 -5
    14 -4 -5
    -14 -4 5
    14 4 -5
    -14 4 5
    14 4 -5
    -14 4 5
    -13 -4 5
    13 -4 -5
    -13 -4 5
    13 -4 -5
    13 4 -5
    -13 4 5
    13 4 -5
    -13 4 5
    12 -4 -5
    -12 -4 5
    -12 -4 5
    12 -4 -5
    12 4 -5
    -12 4 5
    -12 4 5
    12 4 -5
    -11 -4 5
    11 -4 -5
    -11 -4 5
    11 -4 -5
    11 4 -5
    -11 4 5
    -11 4 5
    11 4 -5
    10 -4 -5
    -10 -4 5
    -10 -4 5
    10 -4 -5
    10 4 -5
    10 4 -5
    -10 4 5
    -10 4 5
    -9 -4 5
    9 -4 -5
    -9 -4 5
    9 -4 -5
    9 4 -5
    -9 4 5
    9 4 -5
    -8 -4 5
    8 -4 -5
    -8 -4 5
    8 -4 -5
    8 4 -5
    8 4 -5
    -8 4 5
    7 -4 -5
    7 -4 -5
    -7 -4 5
    -7 4 5
    7 4 -5
    7 4 -5
    -6 -4 5
    6 -4 -5
    6 -4 -5
    -6 4 5
    6 4 -5
    6 4 -5
    -5 -4 5
    -5 -4 5
    5 -4 -5
    5 -4 -5
    5 -4 -5
    5 4 -5
    -5 4 5
    5 4 -5
    5 4 -5
    -4 -4 5
    4 -4 -5
    -4 4 5
    4 4 -5
    4 4 -5
    4 4 -5
    -3 -4 5
    3 -4 -5
    3 4 -5
    -3 4 5
    3 4 -5
    3 4 -5
    2 -4 -5
    -2 -4 5
    -2 4 5
    -2 4 5
    2 4 -5
    2 4 -5
    -1 -4 5
    1 -4 -5
    1 4 -5
    1 4 -5
    -1 4 5
    -1 4 5
    0 -4 5
    0 -4 -5
    0 4 -5
    0 4 5
    0 4 -5
    0 4 5
    1 -4 5
    -1 -4 -5
    -1 4 -5
    1 4 5
    -1 4 -5
    1 4 5
    2 -4 5
    -2 -4 -5
    -2 -4 -5
    -2 4 -5
    -2 4 -5
    2 4 5
    2 4 5
    3 -4 5
    -3 -4 -5
    -3 -4 -5
    -3 -4 -5
    -3 4 -5
    -3 4 -5
    3 4 5
    3 4 5
    -4 -4 -5
    -4 -4 -5
    -4 -4 -5
    4 -4 5
    4 4 5
    -4 4 -5
    -4 4 -5
    4 4 5
    -5 -4 -5
    -5 -4 -5
    5 -4 5
    -5 -4 -5
    -5 4 -5
    -5 4 -5
    5 4 5
    5 4 5
    -6 -4 -5
    -6 -4 -5
    6 -4 5
    -6 -4 -5
    6 4 5
    -6 4 -5
    6 4 5
    -6 4 -5
    -7 -4 -5
    -7 -4 -5
    -7 -4 -5
    7 -4 5
    7 4 5
    -7 4 -5
    7 4 5
    -7 4 -5
    8 -4 5
    -8 -4 -5
    -8 -4 -5
    -8 -4 -5
    -8 4 -5
    8 4 5
    8 4 5
    -8 4 -5
    -9 -4 -5
    9 -4 5
    -9 -4 -5
    -9 -4 -5
    9 4 5
    -9 4 -5
    -9 4 -5
    9 4 5
    10 -4 5
    -10 -4 -5
    -10 -4 -5
    -10 -4 -5
    10 4 5
    10 4 5
    -10 4 -5
    -10 4 -5
    11 -4 5
    -11 -4 -5
    -11 -4 -5
    -11 -4 -5
    -11 4 -5
    11 4 5
    11 4 5
    -11 4 -5
    -12 -4 -5
    -12 -4 -5
    12 -4 5
    12 -4 5
    -12 -4 -5
    -12 4 -5
    12 4 5
    -12 4 -5
    12 4 5
    -13 -4 -5
    13 -4 5
    -13 -4 -5
    13 -4 5
    -13 4 -5
    13 4 5
    -13 4 -5
    13 4 5
    -14 -4 -5
    -14 -4 -5
    14 -4 5
    14 -4 5
    -14 4 -5
    -14 4 -5
    14 4 5
    14 4 5
    17 -5 -5
    -17 -5 5
    -17 -5 5
    17 -5 -5
    17 5 -5
    -17 5 5
    17 5 -5
    -17 5 5
    -16 -5 5
    -16 -5 5
    16 -5 -5
    16 -5 -5
    -16 5 5
    16 5 -5
    16 5 -5
    -16 5 5
    -15 -5 5
    -15 -5 5
    15 -5 -5
    15 -5 -5
    15 5 -5
    15 5 -5
    -15 5 5
    -15 5 5
    14 -5 -5
    -14 -5 5
    -14 -5 5
    14 -5 -5
    -14 5 5
    14 5 -5
    14 5 -5
    -14 5 5
    -13 -5 5
    13 -5 -5
    13 -5 -5
    -13 -5 5
    -13 5 5
    13 5 -5
    13 5 -5
    -13 5 5
    12 -5 -5
    12 -5 -5
    -12 -5 5
    -12 -5 5
    -12 5 5
    -12 5 5
    12 5 -5
    12 5 -5
    -11 -5 5
    -11 -5 5
    11 -5 -5
    11 -5 -5
    -11 5 5
    11 5 -5
    11 5 -5
    -11 5 5
    10 -5 -5
    -10 -5 5
    10 -5 -5
    -10 -5 5
    10 5 -5
    -10 5 5
    10 5 -5
    9 -5 -5
    9 -5 -5
    -9 -5 5
    -9 -5 5
    -9 5 5
    9 5 -5
    9 5 -5
    8 -5 -5
    8 -5 -5
    -8 -5 5
    -8 -5 5
    8 5 -5
    8 5 -5
    -8 5 5
    7 -5 -5
    -7 -5 5
    7 -5 -5
    -7 5 5
    7 5 -5
    7 5 -5
    -6 -5 5
    6 -5 -5
    6 -5 -5
    -6 -5 5
    6 5 -5
    -6 5 5
    6 5 -5
    5 -5 -5
    5 -5 -5
    -5 -5 5
    5 -5 -5
    5 5 -5
    5 5 -5
    -5 5 5
    5 5 -5
    -4 -5 5
    4 -5 -5
    4 -5 -5
    -4 5 5
    4 5 -5
    4 5 -5
    4 5 -5
    -3 -5 5
    3 -5 -5
    3 -5 -5
    3 5 -5
    3 5 -5
    -3 5 5
    3 5 -5
    -3 5 5
    -2 -5 5
    2 -5 -5
    2 -5 -5
    2 5 -5
    -2 5 5
    -2 5 5
    2 5 -5
    -1 -5 5
    1 -5 -5
    1 5 -5
    -1 5 5
    -1 5 5
    1 5 -5
    0 -5 -5
    0 -5 5
    0 5 5
    0 5 -5
    0 5 5
    0 5 -5
    0 5 -5
    1 -5 5
    -1 -5 -5
    -1 5 -5
    -1 5 -5
    -1 5 -5
    1 5 5
    -2 -5 -5
    -2 -5 -5
    -2 -5 -5
    2 -5 5
    -2 5 -5
    2 5 5
    2 5 5
    -2 5 -5
    3 -5 5
    -3 -5 -5
    -3 -5 -5
    -3 -5 -5
    -3 5 -5
    3 5 5
    3 5 5
    -3 5 -5
    -4 -5 -5
    4 -5 5
    -4 -5 -5
    -4 -5 -5
    -4 5 -5
    -4 5 -5
    4 5 5
    4 5 5
    5 -5 5
    -5 -5 -5
    -5 -5 -5
    -5 -5 -5
    -5 5 -5
    5 5 5
    -5 5 -5
    5 5 5
    -6 -5 -5
    6 -5 5
    -6 -5 -5
    -6 -5 -5
    -6 5 -5
    6 5 5
    6 5 5
    -6 5 -5
    -7 -5 -5
    7 -5 5
    -7 -5 -5
    -7 -5 -5
    -7 5 -5
    7 5 5
    -7 5 -5
    7 5 5
    -8 -5 -5
    8 -5 5
    -8 -5 -5
    -8 -5 -5
    8 5 5
    -8 5 -5
    -8 5 -5
    8 5 5
    -9 -5 -5
    -9 -5 -5
    -9 -5 -5
    9 -5 5
    -9 5 -5
    9 5 5
    -9 5 -5
    9 5 5
    -10 -5 -5
    -10 -5 -5
    -10 -5 -5
    10 -5 5
    10 5 5
    10 5 5
    -10 5 -5
    -10 5 -5
    11 -5 5
    -11 -5 -5
    -11 -5 -5
    -11 -5 -5
    -11 5 -5
    11 5 5
    11 5 5
    -11 5 -5
    12 -5 5
    12 -5 5
    -12 -5 -5
    -12 -5 -5
    -12 -5 -5
    12 5 5
    -12 5 -5
    -12 5 -5
    12 5 5
    13 -5 5
    13 -5 5
    -13 -5 -5
    -13 -5 -5
    13 5 5
    -13 5 -5
    -13 5 -5
    13 5 5
    -14 -5 -5
    -14 -5 -5
    14 -5 5
    14 -5 5
    -14 5 -5
    -14 5 -5
    14 5 5
    14 5 5
    17 -6 -5
    -17 -6 5
    -17 -6 5
    17 -6 -5
    -17 6 5
    17 6 -5
    17 6 -5
    -17 6 5
    -16 -6 5
    -16 -6 5
    16 -6 -5
    16 -6 -5
    16 6 -5
    -16 6 5
    16 6 -5
    -16 6 5
    15 -6 -5
    -15 -6 5
    15 -6 -5
    -15 -6 5
    15 6 -5
    -15 6 5
    -15 6 5
    15 6 -5
    14 -6 -5
    14 -6 -5
    -14 -6 5
    -14 -6 5
    14 6 -5
    -14 6 5
    -14 6 5
    14 6 -5
    -13 -6 5
    13 -6 -5
    -13 -6 5
    13 -6 -5
    -13 6 5
    -13 6 5
    13 6 -5
    13 6 -5
    12 -6 -5
    -12 -6 5
    -12 -6 5
    12 -6 -5
    -12 6 5
    12 6 -5
    12 6 -5
    11 -6 -5
    -11 -6 5
    -11 -6 5
    11 -6 -5
    -11 6 5
    11 6 -5
    11 6 -5
    10 -6 -5
    -10 -6 5
    10 -6 -5
    -10 -6 5
    -10 6 5
    10 6 -5
    10 6 -5
    -9 -6 5
    -9 -6 5
    9 -6 -5
    9 -6 -5
    -9 6 5
    9 6 -5
    9 6 -5
    -8 -6 5
    8 -6 -5
    8 -6 -5
    -8 -6 5
    8 6 -5
    8 6 -5
    -8 6 5
    -7 -6 5
    -7 -6 5
    7 -6 -5
    7 6 -5
    7 6 -5
    -7 6 5
    6 -6 -5
    -6 -6 5
    6 6 -5
    6 6 -5
    -6 6 5
    5 -6 -5
    -5 -6 5
    5 -6 -5
    5 6 -5
    -5 6 5
    5 6 -5
    5 6 -5
    4 -6 -5
    4 -6 -5
    -4 -6 5
    4 6 -5
    4 6 -5
    4 6 -5
    -4 6 5
    3 -6 -5
    3 -6 -5
    3 -6 -5
    -3 -6 5
    -3 6 5
    3 6 -5
    3 6 -5
    3 6 -5
    -3 6 5
    2 -6 -5
    2 -6 -5
    -2 -6 5
    2 6 -5
    -2 6 5
    2 6 -5
    -2 6 5
    -2 6 5
    1 -6 -5
    -1 -6 5
    1 6 -5
    -1 6 5
    1 6 -5
    -1 6 5
    1 6 -5
    0 -6 5
    0 -6 -5
    0 6 -5
    0 6 5
    0 6 -5
    0 6 5
    -1 -6 -5
    1 -6 5
    -1 6 -5
    1 6 5
    -1 6 -5
    1 6 5
    2 -6 5
    -2 -6 -5
    -2 -6 -5
    -2 6 -5
    2 6 5
    -2 6 -5
    2 6 5
    -3 -6 -5
    3 -6 5
    -3 -6 -5
    -3 -6 -5
    3 6 5
    -3 6 -5
    3 6 5
    -3 6 -5
    -4 -6 -5
    -4 -6 -5
    -4 -6 -5
    4 -6 5
    -4 6 -5
    4 6 5
    -4 6 -5
    4 6 5
    -5 -6 -5
    -5 -6 -5
    5 -6 5
    -5 -6 -5
    -5 6 -5
    -5 6 -5
    5 6 5
    5 6 5
    6 -6 5
    -6 -6 -5
    -6 -6 -5
    -6 -6 -5
    -6 6 -5
    6 6 5
    6 6 5
    -6 6 -5
    -7 -6 -5
    7 -6 5
    -7 -6 -5
    -7 -6 -5
    7 6 5
    -7 6 -5
    -7 6 -5
    7 6 5
    -8 -6 -5
    8 -6 5
    -8 -6 -5
    -8 -6 -5
    -8 6 -5
    8 6 5
    -8 6 -5
    8 6 5
    -9 -6 -5
    -9 -6 -5
    9 -6 5
    -9 -6 -5
    -9 6 -5
    -9 6 -5
    9 6 5
    9 6 5
    -10 -6 -5
    -10 -6 -5
    -10 -6 -5
    10 -6 5
    -10 6 -5
    -10 6 -5
    10 6 5
    10 6 5
    11 -6 5
    -11 -6 -5
    -11 -6 -5
    -11 -6 -5
    11 6 5
    -11 6 -5
    -11 6 -5
    11 6 5
    -12 -6 -5
    -12 -6 -5
    12 -6 5
    -12 -6 -5
    -12 6 -5
    12 6 5
    -12 6 -5
    12 6 5
    13 -6 5
    13 -6 5
    -13 -6 -5
    -13 -6 -5
    13 6 5
    13 6 5
    -13 6 -5
    -13 6 -5
    -14 -6 -5
    14 -6 5
    14 -6 5
    -14 -6 -5
    -14 6 -5
    14 6 5
    -14 6 -5
    14 6 5
    -17 -7 5
    -17 -7 5
    17 -7 -5
    17 7 -5
    17 7 -5
    16 -7 -5
    -16 -7 5
    -16 -7 5
    16 7 -5
    16 7 -5
    -15 -7 5
    15 -7 -5
    15 -7 -5
    -15 -7 5
    15 7 -5
    15 7 -5
    -15 7 5
    -14 -7 5
    -14 -7 5
    14 -7 -5
    14 -7 -5
    14 7 -5
    -14 7 5
    14 7 -5
    -13 -7 5
    13 -7 -5
    13 -7 -5
    -13 -7 5
    13 7 -5
    -13 7 5
    13 7 -5
    -12 -7 5
    12 -7 -5
    -12 -7 5
    12 -7 -5
    12 -7 -5
    12 7 -5
    12 7 -5
    -12 7 5
    -11 -7 5
    11 -7 -5
    11 -7 -5
    11 -7 -5
    -11 -7 5
    -11 7 5
    11 7 -5
    11 7 -5
    -10 -7 5
    10 -7 -5
    -10 -7 5
    10 -7 -5
    -10 7 5
    10 7 -5
    10 7 -5
    -9 -7 5
    9 -7 -5
    9 -7 -5
    -9 -7 5
    -9 7 5
    9 7 -5
    9 7 -5
    8 -7 -5
    -8 -7 5
    -8 -7 5
    -8 7 5
    8 7 -5
    8 7 -5
    -7 -7 5
    7 -7 -5
    7 7 -5
    7 7 -5
    -7 7 5
    -6 -7 5
    6 -7 -5
    6 7 -5
    6 7 -5
    -6 7 5
    -5 -7 5
    5 -7 -5
    5 7 -5
    5 7 -5
    -5 7 5
    4 -7 -5
    -4 -7 5
    4 -7 -5
    4 7 -5
    4 7 -5
    4 7 -5
    -4 7 5
    -3 -7 5
    3 -7 -5
    3 7 -5
    -3 7 5
    3 7 -5
    3 7 -5
    -2 -7 5
    2 -7 -5
    2 7 -5
    2 7 -5
    -2 7 5
    1 -7 -5
    -1 -7 5
    -1 7 5
    -1 7 5
    1 7 -5
    1 7 -5
    1 7 -5
    0 -7 5
    0 -7 -5
    0 7 -5
    0 7 -5
    0 7 -5
    0 7 5
    -1 -7 -5
    1 -7 5
    1 7 5
    1 7 5
    -1 7 -5
    2 -7 5
    -2 -7 -5
    -2 -7 -5
    -2 7 -5
    2 7 5
    -2 7 -5
    2 7 5
    -3 -7 -5
    -3 -7 -5
    3 -7 5
    3 7 5
    -3 7 -5
    3 7 5
    -3 7 -5
    4 -7 5
    -4 -7 -5
    -4 -7 -5
    -4 -7 -5
    4 7 5
    4 7 5
    -4 7 -5
    -4 7 -5
    -5 -7 -5
    5 -7 5
    -5 -7 -5
    -5 -7 -5
    5 7 5
    -5 7 -5
    5 7 5
    -5 7 -5
    -6 -7 -5
    -6 -7 -5
    6 -7 5
    -6 -7 -5
    6 7 5
    -6 7 -5
    -6 7 -5
    6 7 5
    -7 -7 -5
    7 -7 5
    -7 -7 -5
    -7 -7 -5
    -7 7 -5
    7 7 5
    -7 7 -5
    7 7 5
    -8 -7 -5
    -8 -7 -5
    8 -7 5
    -8 -7 -5
    8 7 5
    -8 7 -5
    -8 7 -5
    8 7 5
    -9 -7 -5
    -9 -7 -5
    -9 -7 -5
    9 -7 5
    -9 7 -5
    9 7 5
    9 7 5
    -9 7 -5
    10 -7 5
    -10 -7 -5
    -10 -7 -5
    -10 -7 -5
    10 7 5
    -10 7 -5
    10 7 5
    -10 7 -5
    -11 -7 -5
    -11 -7 -5
    11 -7 5
    -11 -7 -5
    11 7 5
    -11 7 -5
    -11 7 -5
    11 7 5
    12 -7 5
    -12 -7 -5
    -12 -7 -5
    12 7 5
    12 7 5
    -12 7 -5
    -12 7 -5
    -13 -7 -5
    -13 -7 -5
    13 -7 5
    -13 7 -5
    -13 7 -5
    13 7 5
    13 7 5
    -16 -8 5
    16 -8 -5
    -16 -8 5
    16 8 -5
    16 8 -5
    -15 -8 5
    15 -8 -5
    -15 -8 5
    15 8 -5
    15 8 -5
    14 -8 -5
    -14 -8 5
    -14 -8 5
    14 8 -5
    14 8 -5
    13 -8 -5
    -13 -8 5
    -13 -8 5
    13 8 -5
    13 8 -5
    -12 -8 5
    12 -8 -5
    12 -8 -5
    -12 -8 5
    12 8 -5
    12 8 -5
    -11 -8 5
    11 -8 -5
    11 -8 -5
    -11 -8 5
    -11 8 5
    11 8 -5
    11 8 -5
    10 -8 -5
    -10 -8 5
    10 -8 -5
    -10 -8 5
    10 -8 -5
    10 8 -5
    -10 8 5
    10 8 -5
    -9 -8 5
    9 -8 -5
    9 -8 -5
    -9 -8 5
    9 8 -5
    -9 8 5
    9 8 -5
    -8 -8 5
    8 -8 -5
    8 -8 -5
    -8 -8 5
    8 8 -5
    8 8 -5
    -8 8 5
    7 -8 -5
    7 -8 -5
    -7 -8 5
    7 8 -5
    -7 8 5
    7 8 -5
    6 -8 -5
    -6 -8 5
    6 -8 -5
    6 8 -5
    -6 8 5
    6 8 -5
    5 -8 -5
    5 -8 -5
    -5 -8 5
    5 -8 -5
    -5 8 5
    5 8 -5
    5 8 -5
    -4 -8 5
    4 -8 -5
    4 8 -5
    -4 8 5
    4 8 -5
    4 8 -5
    3 -8 -5
    -3 -8 5
    3 8 -5
    3 8 -5
    3 8 -5
    -3 8 5
    -2 -8 5
    2 -8 -5
    2 8 -5
    -2 8 5
    2 8 -5
    1 -8 -5
    -1 -8 5
    1 8 -5
    1 8 -5
    -1 8 5
    -1 8 5
    -1 8 5
    0 -8 5
    0 -8 -5
    0 8 5
    0 8 -5
    0 8 5
    0 8 -5
    -1 -8 -5
    1 -8 5
    -1 8 -5
    1 8 5
    -1 8 -5
    1 8 5
    -2 -8 -5
    -2 -8 -5
    2 -8 5
    -2 8 -5
    -2 8 -5
    -2 8 -5
    2 8 5
    2 8 5
    3 -8 5
    -3 -8 -5
    -3 -8 -5
    -3 8 -5
    3 8 5
    -3 8 -5
    3 8 5
    4 -8 5
    -4 -8 -5
    -4 -8 -5
    -4 -8 -5
    -4 8 -5
    4 8 5
    4 8 5
    -4 8 -5
    5 -8 5
    -5 -8 -5
    -5 -8 -5
    -5 -8 -5
    5 8 5
    5 8 5
    -5 8 -5
    -5 8 -5
    6 -8 5
    -6 -8 -5
    -6 -8 -5
    -6 -8 -5
    6 8 5
    -6 8 -5
    6 8 5
    -6 8 -5
    -7 -8 -5
    -7 -8 -5
    7 -8 5
    -7 -8 -5
    7 8 5
    7 8 5
    -7 8 -5
    -7 8 -5
    -8 -8 -5
    8 -8 5
    -8 -8 -5
    -8 -8 -5
    -8 8 -5
    8 8 5
    8 8 5
    -8 8 -5
    -9 -8 -5
    9 -8 5
    -9 -8 -5
    -9 -8 -5
    -9 8 -5
    9 8 5
    9 8 5
    -9 8 -5
    -10 -8 -5
    -10 -8 -5
    -10 -8 -5
    10 -8 5
    10 8 5
    10 8 5
    -10 8 -5
    -10 8 -5
    11 -8 5
    -11 -8 -5
    -11 -8 -5
    -11 -8 -5
    -11 8 -5
    11 8 5
    -11 8 -5
    11 8 5
    -12 -8 -5
    -12 -8 -5
    12 -8 5
    12 8 5
    12 8 5
    -12 8 -5
    -13 -8 -5
    -13 -8 -5
    13 -8 5
    13 8 5
    -13 8 -5
    13 8 5
    -16 -9 5
    -16 -9 5
    16 9 -5
    16 9 -5
    -15 -9 5
    -15 -9 5
    15 9 -5
    15 9 -5
    -14 -9 5
    -14 -9 5
    14 9 -5
    14 9 -5
    13 -9 -5
    -13 -9 5
    -13 -9 5
    13 9 -5
    13 9 -5
    -12 -9 5
    12 -9 -5
    -12 -9 5
    12 9 -5
    12 9 -5
    -11 -9 5
    11 -9 -5
    -11 -9 5
    11 9 -5
    11 9 -5
    -10 -9 5
    -10 -9 5
    10 -9 -5
    10 9 -5
    10 9 -5
    9 -9 -5
    -9 -9 5
    -9 -9 5
    9 9 -5
    9 9 -5
    8 -9 -5
    -8 -9 5
    8 9 -5
    8 9 -5
    -7 -9 5
    7 -9 -5
    7 9 -5
    7 9 -5
    6 -9 -5
    -6 -9 5
    6 9 -5
    6 9 -5
    5 -9 -5
    -5 -9 5
    5 9 -5
    -4 -9 5
    4 -9 -5
    4 9 -5
    -4 9 5
    4 9 -5
    3 -9 -5
    -3 -9 5
    3 9 -5
    -3 9 5
    3 9 -5
    2 -9 -5
    -2 -9 5
    2 9 -5
    1 -9 -5
    -1 -9 5
    -1 9 5
    1 9 -5
    1 9 -5
    0 -9 5
    0 -9 -5
    0 9 -5
    0 9 5
    0 9 -5
    0 9 5
    -1 -9 -5
    1 -9 5
    1 9 5
    -1 9 -5
    -1 9 -5
    1 9 5
    -1 9 -5
    2 -9 5
    -2 -9 -5
    -2 -9 -5
    2 9 5
    2 9 5
    -2 9 -5
    -2 9 -5
    3 -9 5
    -3 -9 -5
    -3 -9 -5
    -3 9 -5
    -3 9 -5
    3 9 5
    3 9 5
    4 -9 5
    -4 -9 -5
    -4 -9 -5
    4 9 5
    -4 9 -5
    4 9 5
    -4 9 -5
    -5 -9 -5
    -5 -9 -5
    5 -9 5
    -5 -9 -5
    -5 9 -5
    -5 9 -5
    5 9 5
    5 9 5
    6 -9 5
    -6 -9 -5
    -6 -9 -5
    -6 -9 -5
    6 9 5
    -6 9 -5
    6 9 5
    -6 9 -5
    -7 -9 -5
    -7 -9 -5
    7 -9 5
    -7 -9 -5
    7 9 5
    7 9 5
    -7 9 -5
    -7 9 -5
    -8 -9 -5
    8 -9 5
    -8 -9 -5
    -8 -9 -5
    8 9 5
    -8 9 -5
    8 9 5
    -8 9 -5
    -9 -9 -5
    -9 -9 -5
    9 -9 5
    -9 -9 -5
    9 9 5
    9 9 5
    -9 9 -5
    -10 -9 -5
    10 -9 5
    -10 -9 -5
    -10 -9 -5
    -10 9 -5
    10 9 5
    10 9 5
    11 -9 5
    -11 -9 -5
    -11 -9 -5
    11 9 5
    11 9 5
    -11 9 -5
    -12 -9 -5
    -12 -9 -5
    12 -9 5
    12 9 5
    -12 9 -5
    12 9 5
    -13 -9 -5
    13 -9 5
    -13 -9 -5
    -13 9 -5
    13 9 5
    13 9 5
    -16 -10 5
    -16 -10 5
    16 10 -5
    -15 -10 5
    -15 -10 5
    15 10 -5
    15 10 -5
    -14 -10 5
    -14 -10 5
    14 10 -5
    14 10 -5
    -13 -10 5
    -13 -10 5
    13 10 -5
    13 10 -5
    -12 -10 5
    -12 -10 5
    12 10 -5
    12 10 -5
    -11 -10 5
    -11 -10 5
    11 10 -5
    11 10 -5
    -10 -10 5
    -10 -10 5
    10 -10 -5
    10 10 -5
    10 10 -5
    -9 -10 5
    9 -10 -5
    -9 -10 5
    9 10 -5
    9 10 -5
    -8 -10 5
    8 -10 -5
    8 10 -5
    8 10 -5
    7 -10 -5
    -7 -10 5
    7 10 -5
    7 10 -5
    -6 -10 5
    6 -10 -5
    6 10 -5
    6 10 -5
    5 -10 -5
    -5 -10 5
    5 10 -5
    4 -10 -5
    -4 -10 5
    4 10 -5
    4 10 -5
    -3 -10 5
    3 -10 -5
    3 10 -5
    3 10 -5
    -2 -10 5
    2 -10 -5
    2 10 -5
    -2 10 5
    1 -10 -5
    -1 -10 5
    1 10 -5
    -1 10 5
    1 10 -5
    0 -10 5
    0 -10 -5
    0 10 -5
    0 10 -5
    0 10 5
    -1 -10 -5
    1 -10 5
    -1 10 -5
    1 10 5
    -1 10 -5
    -1 10 -5
    1 10 5
    -2 -10 -5
    -2 -10 -5
    2 -10 5
    -2 10 -5
    -2 10 -5
    -2 10 -5
    2 10 5
    2 10 5
    -3 -10 -5
    3 -10 5
    -3 -10 -5
    3 10 5
    -3 10 -5
    -3 10 -5
    3 10 5
    4 -10 5
    -4 -10 -5
    -4 -10 -5
    -4 10 -5
    4 10 5
    -4 10 -5
    4 10 5
    -5 -10 -5
    -5 -10 -5
    -5 -10 -5
    5 -10 5
    5 10 5
    5 10 5
    -5 10 -5
    6 -10 5
    -6 -10 -5
    -6 -10 -5
    -6 -10 -5
    6 10 5
    -6 10 -5
    6 10 5
    7 -10 5
    -7 -10 -5
    -7 -10 -5
    -7 -10 -5
    7 10 5
    7 10 5
    -7 10 -5
    -8 -10 -5
    -8 -10 -5
    8 -10 5
    -8 -10 -5
    -8 10 -5
    8 10 5
    8 10 5
    9 -10 5
    -9 -10 -5
    -9 -10 -5
    -9 10 -5
    9 10 5
    9 10 5
    -10 -10 -5
    10 -10 5
    -10 -10 -5
    -10 -10 -5
    10 10 5
    10 10 5
    -10 10 -5
    -11 -10 -5
    11 -10 5
    -11 -10 -5
    11 10 5
    11 10 5
    -11 10 -5
    12 -10 5
    -12 -10 -5
    -12 -10 -5
    -12 10 -5
    12 10 5
    12 10 5
    -15 -11 5
    -15 -11 5
    15 11 -5
    15 11 -5
    -14 -11 5
    -14 -11 5
    14 11 -5
    14 11 -5
    -13 -11 5
    -13 -11 5
    13 11 -5
    13 11 -5
    -12 -11 5
    -12 -11 5
    12 11 -5
    12 11 -5
    -11 -11 5
    -11 -11 5
    11 11 -5
    11 11 -5
    -10 -11 5
    -10 -11 5
    10 11 -5
    10 11 -5
    -9 -11 5
    9 11 -5
    9 11 -5
    -8 -11 5
    8 11 -5
    8 11 -5
    -7 -11 5
    7 11 -5
    7 11 -5
    -6 -11 5
    6 11 -5
    6 11 -5
    -5 -11 5
    5 11 -5
    5 11 -5
    4 -11 -5
    -4 -11 5
    4 11 -5
    -4 11 5
    4 11 -5
    3 -11 -5
    -3 -11 5
    3 11 -5
    -3 11 5
    3 11 -5
    3 11 -5
    2 -11 -5
    -2 -11 5
    -2 11 5
    2 11 -5
    2 11 -5
    2 11 -5
    -1 -11 5
    1 -11 -5
    -1 11 5
    1 11 -5
    1 11 -5
    0 -11 5
    0 -11 -5
    0 11 -5
    0 11 -5
    0 11 5
    -1 -11 -5
    1 -11 5
    -1 11 -5
    1 11 5
    -1 11 -5
    -2 -11 -5
    2 -11 5
    2 11 5
    -2 11 -5
    -2 11 -5
    -3 -11 -5
    3 -11 5
    -3 -11 -5
    3 11 5
    -3 11 -5
    4 -11 5
    -4 -11 -5
    -4 -11 -5
    -4 11 -5
    4 11 5
    4 11 5
    -5 -11 -5
    -5 -11 -5
    -5 -11 -5
    5 -11 5
    -5 11 -5
    5 11 5
    5 11 5
    -6 -11 -5
    -6 -11 -5
    -6 -11 -5
    6 -11 5
    6 11 5
    6 11 5
    -6 11 -5
    -7 -11 -5
    -7 -11 -5
    7 -11 5
    -7 -11 -5
    7 11 5
    -7 11 -5
    7 11 5
    -8 -11 -5
    -8 -11 -5
    -8 -11 -5
    8 -11 5
    -8 11 -5
    8 11 5
    8 11 5
    -9 -11 -5
    -9 -11 -5
    -9 -11 -5
    9 -11 5
    9 11 5
    9 11 5
    -9 11 -5
    -10 -11 -5
    10 -11 5
    -10 -11 -5
    10 11 5
    10 11 5
    -10 11 -5
    -11 -11 -5
    -11 -11 -5
    11 -11 5
    -11 11 -5
    11 11 5
    11 11 5
    -12 -11 -5
    12 -11 5
    -12 -11 -5
    12 11 5
    -12 11 -5
    12 11 5
    -15 -12 5
    15 12 -5
    -14 -12 5
    -14 -12 5
    14 12 -5
    14 12 -5
    -13 -12 5
    -13 -12 5
    13 12 -5
    13 12 -5
    -12 -12 5
    -12 -12 5
    12 12 -5
    12 12 -5
    -11 -12 5
    -11 -12 5
    11 12 -5
    11 12 -5
    -10 -12 5
    10 12 -5
    10 12 -5
    -9 -12 5
    9 12 -5
    9 12 -5
    -8 -12 5
    8 12 -5
    8 12 -5
    -7 -12 5
    7 12 -5
    7 12 -5
    -6 -12 5
    6 12 -5
    6 12 -5
    -5 -12 5
    5 12 -5
    -4 -12 5
    -4 12 5
    4 12 -5
    -3 -12 5
    -3 12 5
    3 12 -5
    3 12 -5
    -2 -12 5
    -2 12 5
    2 12 -5
    2 12 -5
    -1 -12 5
    1 12 -5
    1 12 -5
    -1 12 5
    0 -12 -5
    0 -12 5
    0 12 -5
    0 12 5
    0 12 -5
    -1 -12 -5
    1 -12 5
    1 12 5
    -1 12 -5
    -1 12 -5
    -2 -12 -5
    2 -12 5
    -2 12 -5
    -2 12 -5
    2 12 5
    -3 -12 -5
    3 -12 5
    -3 12 -5
    3 12 5
    4 -12 5
    -4 -12 -5
    -4 12 -5
    4 12 5
    -5 -12 -5
    5 -12 5
    5 12 5
    -5 12 -5
    -6 -12 -5
    -6 -12 -5
    6 -12 5
    6 12 5
    -6 12 -5
    -7 -12 -5
    -7 -12 -5
    7 -12 5
    7 12 5
    -7 12 -5
    8 -12 5
    -8 -12 -5
    -8 -12 -5
    -8 12 -5
    8 12 5
    -9 -12 -5
    9 -12 5
    -9 -12 -5
    -9 -12 -5
    -9 12 -5
    9 12 5
    10 -12 5
    -10 -12 -5
    -10 -12 -5
    10 12 5
    10 12 5
    -10 12 -5
    11 -12 5
    -11 -12 -5
    -11 -12 -5
    11 12 5
    -11 12 -5
    -14 -13 5
    -14 -13 5
    14 13 -5
    14 13 -5
    -13 -13 5
    -13 -13 5
    13 13 -5
    13 13 -5
    -12 -13 5
    12 13 -5
    12 13 -5
    -11 -13 5
    11 13 -5
    11 13 -5
    -10 -13 5
    10 13 -5
    -9 -13 5
    9 13 -5
    -8 -13 5
    8 13 -5
    -7 -13 5
    7 13 -5
    -6 -13 5
    6 13 -5
    -5 -13 5
    5 13 -5
    -4 -13 5
    4 13 -5
    -3 -13 5
    3 13 -5
    -2 -13 5
    2 13 -5
    2 13 -5
    -2 13 5
    -1 -13 5
    1 13 -5
    -1 13 5
    1 13 -5
    0 -13 5
    0 13 -5
    0 13 -5
    0 13 5
    1 -13 5
    -1 13 -5
    1 13 5
    -1 13 -5
    2 -13 5
    -2 13 -5
    -2 13 -5
    2 13 5
    3 -13 5
    -3 13 -5
    3 13 5
    4 -13 5
    -4 -13 -5
    -4 13 -5
    4 13 5
    -5 -13 -5
    5 -13 5
    -5 13 -5
    5 13 5
    6 -13 5
    -6 -13 -5
    -6 -13 -5
    6 13 5
    -6 13 -5
    7 -13 5
    -7 -13 -5
    -7 -13 -5
    7 13 5
    -7 13 -5
    -8 -13 -5
    8 -13 5
    -8 -13 -5
    8 13 5
    -8 13 -5
    -9 -13 -5
    -9 -13 -5
    -9 13 -5
    9 13 5
    -10 -13 -5
    -10 13 -5
    10 13 5
    -13 -14 5
    13 14 -5
    -12 -14 5
    12 14 -5
    -11 -14 5
    11 14 -5
    -10 -14 5
    10 14 -5
    -9 -14 5
    9 14 -5
    -8 -14 5
    8 14 -5
    -7 -14 5
    7 14 -5
    -6 -14 5
    6 14 -5
    -5 -14 5
    5 14 -5
    -4 -14 5
    4 14 -5
    -3 -14 5
    3 14 -5
    -2 -14 5
    2 14 -5
    -1 -14 5
    1 14 -5
    -1 14 5
    1 14 -5
    0 -14 5
    0 14 -5
    0 14 5
    0 14 -5
    1 -14 5
    -1 14 -5
    1 14 5
    -1 14 -5
    2 -14 5
    -2 14 -5
    2 14 5
    -2 14 -5
    3 -14 5
    3 14 5
    -3 14 -5
    4 -14 5
    4 14 5
    -4 14 -5
    5 -14 5
    5 14 5
    -5 14 -5
    -6 -14 -5
    6 14 5
    -6 14 -5
    -7 -14 -5
    7 14 5
    -7 14 -5
    -8 -14 -5
    -8 14 -5
    8 14 5
    9 14 5
    -9 14 -5
    -10 14 -5
    10 14 5
    -12 -15 5
    -11 -15 5
    11 15 -5
    -10 -15 5
    10 15 -5
    -9 -15 5
    9 15 -5
    -8 -15 5
    8 15 -5
    -7 -15 5
    7 15 -5
    -6 -15 5
    6 15 -5
    -5 -15 5
    5 15 -5
    -4 -15 5
    4 15 -5
    -3 -15 5
    3 15 -5
    -2 -15 5
    2 15 -5
    -1 -15 5
    1 15 -5
    1 15 -5
    0 -15 5
    0 15 -5
    0 15 -5
    1 -15 5
    -1 15 -5
    -1 15 -5
    1 15 5
    -2 15 -5
    -2 15 -5
    2 15 5
    -3 15 -5
    3 15 5
    4 15 5
    -4 15 -5
    -5 15 -5
    5 15 5
    -6 -15 -5
    -6 15 -5
    6 15 5
    -7 -15 -5
    7 15 5
    -7 15 -5
    -8 -15 -5
    -8 15 -5
    8 15 5
    -9 15 -5
    9 15 5
    -11 -16 5
    -10 -16 5
    10 16 -5
    -9 -16 5
    9 16 -5
    -8 -16 5
    8 16 -5
    -7 -16 5
    7 16 -5
    -6 -16 5
    6 16 -5
    -5 -16 5
    5 16 -5
    4 16 -5
    3 16 -5
    2 16 -5
    1 16 -5
    0 16 -5
    0 16 -5
    -1 16 -5
    -1 16 -5
    -2 16 -5
    2 16 5
    -2 16 -5
    3 16 5
    -3 16 -5
    -4 16 -5
    4 16 5
    -5 16 -5
    5 16 5
    6 16 5
    -6 16 -5
    -7 -16 -5
    7 16 5
    -7 16 -5
    -8 16 -5
    8 16 5
    10 17 -5
    9 17 -5
    8 17 -5
    7 17 -5
    6 17 -5
    5 17 -5
    4 17 -5
    3 17 -5
    2 17 -5
    1 17 -5
    0 17 -5
    -1 17 -5
    -1 17 -5
    -2 17 -5
    -2 17 -5
    -3 17 -5
    -4 17 -5
    -5 17 -5
    5 17 5
    -6 17 -5
    6 17 5
    -7 -17 -5
    -7 17 -5
    8 18 -5
    7 18 -5
    6 18 -5
    5 18 -5
    4 18 -5
    3 18 -5
    2 18 -5
    1 18 -5
    0 18 -5
    -1 18 -5
    -2 18 -5
    -2 18 -5
    -3 18 -5
    -4 18 -5
    -5 18 -5
    6 19 -5
    5 19 -5
    4 19 -5
    3 19 -5
    2 19 -5
    1 19 -5
    0 19 -5
    -1 19 -5
    -2 19 -5
    -18 0 6
    18 0 -6
    -18 0 6
    18 0 -6
    17 0 -6
    -17 0 6
    17 0 -6
    -17 0 6
    -16 0 6
    -16 0 6
    16 0 -6
    16 0 -6
    -15 0 6
    -15 0 6
    15 0 -6
    15 0 -6
    -14 0 6
    14 0 -6
    14 0 -6
    -14 0 6
    13 0 -6
    13 0 -6
    -13 0 6
    -13 0 6
    12 0 -6
    12 0 -6
    -12 0 6
    -12 0 6
    -11 0 6
    -11 0 6
    11 0 -6
    11 0 -6
    10 0 -6
    10 0 -6
    -10 0 6
    9 0 -6
    9 0 -6
    -9 0 6
    8 0 -6
    8 0 -6
    -8 0 6
    7 0 -6
    7 0 -6
    -7 0 6
    6 0 -6
    6 0 -6
    -6 0 6
    5 0 -6
    -5 0 6
    5 0 -6
    5 0 -6
    -4 0 6
    4 0 -6
    4 0 -6
    3 0 -6
    3 0 -6
    -3 0 6
    3 0 -6
    -2 0 6
    2 0 -6
    -1 0 6
    1 0 -6
    1 0 -6
    1 0 6
    -1 0 -6
    -1 0 -6
    2 0 6
    -2 0 -6
    -2 0 -6
    -3 0 -6
    -3 0 -6
    3 0 6
    4 0 6
    -4 0 -6
    -4 0 -6
    -5 0 -6
    5 0 6
    -5 0 -6
    -6 0 -6
    -6 0 -6
    6 0 6
    7 0 6
    -7 0 -6
    7 0 6
    -7 0 -6
    -8 0 -6
    -8 0 -6
    -8 0 -6
    8 0 6
    8 0 6
    -9 0 -6
    -9 0 -6
    9 0 6
    9 0 6
    -9 0 -6
    -10 0 -6
    -10 0 -6
    10 0 6
    -10 0 -6
    10 0 6
    11 0 6
    11 0 6
    -11 0 -6
    -11 0 -6
    -11 0 -6
    12 0 6
    12 0 6
    -12 0 -6
    -12 0 -6
    -12 0 -6
    13 0 6
    -13 0 -6
    -13 0 -6
    13 0 6
    -13 0 -6
    -14 0 -6
    14 0 6
    14 0 6
    -14 0 -6
    -18 -1 6
    18 -1 -6
    -18 -1 6
    -18 1 6
    -18 1 6
    18 1 -6
    18 1 -6
    17 -1 -6
    -17 -1 6
    -17 -1 6
    17 -1 -6
    -17 1 6
    17 1 -6
    17 1 -6
    -17 1 6
    16 -1 -6
    -16 -1 6
    -16 -1 6
    16 -1 -6
    -16 1 6
    16 1 -6
    16 1 -6
    -16 1 6
    -15 -1 6
    -15 -1 6
    15 -1 -6
    15 -1 -6
    -15 1 6
    -15 1 6
    15 1 -6
    15 1 -6
    -14 -1 6
    14 -1 -6
    14 -1 -6
    -14 -1 6
    14 1 -6
    -14 1 6
    -14 1 6
    14 1 -6
    -13 -1 6
    -13 -1 6
    13 -1 -6
    13 -1 -6
    13 1 -6
    -13 1 6
    13 1 -6
    -13 1 6
    12 -1 -6
    -12 -1 6
    -12 -1 6
    12 -1 -6
    12 1 -6
    -12 1 6
    12 1 -6
    -12 1 6
    -11 -1 6
    11 -1 -6
    -11 -1 6
    11 -1 -6
    -11 1 6
    -11 1 6
    11 1 -6
    11 1 -6
    -10 -1 6
    10 -1 -6
    -10 -1 6
    10 -1 -6
    -10 1 6
    10 1 -6
    10 1 -6
    9 -1 -6
    9 -1 -6
    -9 -1 6
    9 1 -6
    -9 1 6
    9 1 -6
    9 1 -6
    8 -1 -6
    8 -1 -6
    -8 -1 6
    8 1 -6
    8 1 -6
    8 1 -6
    -8 1 6
    -7 -1 6
    7 -1 -6
    7 -1 -6
    7 1 -6
    -7 1 6
    7 1 -6
    6 -1 -6
    -6 -1 6
    6 -1 -6
    6 1 -6
    6 1 -6
    6 1 -6
    -6 1 6
    5 -1 -6
    -5 -1 6
    5 -1 -6
    5 1 -6
    5 1 -6
    -5 1 6
    5 1 -6
    4 -1 -6
    -4 -1 6
    4 -1 -6
    4 1 -6
    4 1 -6
    4 1 -6
    -4 1 6
    3 -1 -6
    3 -1 -6
    3 -1 -6
    -3 -1 6
    3 1 -6
    -3 1 6
    3 1 -6
    3 1 -6
    2 -1 -6
    2 -1 -6
    -2 -1 6
    2 1 -6
    -2 1 6
    2 1 -6
    2 1 -6
    1 -1 -6
    -1 -1 6
    1 -1 -6
    -1 1 6
    1 1 -6
    1 1 -6
    0 -1 -6
    0 -1 -6
    0 -1 6
    0 1 6
    0 1 -6
    0 1 -6
    -1 -1 -6
    1 -1 6
    -1 1 -6
    1 1 6
    -1 1 -6
    -2 -1 -6
    2 -1 6
    2 1 6
    -2 1 -6
    -2 1 -6
    -3 -1 -6
    3 -1 6
    -3 1 -6
    -3 1 -6
    3 1 6
    -4 -1 -6
    4 -1 6
    -4 -1 -6
    4 1 6
    -4 1 -6
    -4 1 -6
    5 -1 6
    -5 -1 -6
    -5 -1 -6
    5 1 6
    -5 1 -6
    5 1 6
    -5 1 -6
    6 -1 6
    -6 -1 -6
    6 1 6
    -6 1 -6
    6 1 6
    -6 1 -6
    -7 -1 -6
    -7 -1 -6
    -7 -1 -6
    7 -1 6
    7 1 6
    7 1 6
    -7 1 -6
    -7 1 -6
    -8 -1 -6
    -8 -1 -6
    8 -1 6
    -8 -1 -6
    8 1 6
    -8 1 -6
    8 1 6
    -8 1 -6
    -9 -1 -6
    -9 -1 -6
    9 -1 6
    -9 -1 -6
    9 -1 6
    -9 1 -6
    -9 1 -6
    9 1 6
    9 1 6
    10 -1 6
    -10 -1 -6
    -10 -1 -6
    -10 -1 -6
    10 -1 6
    -10 1 -6
    10 1 6
    10 1 6
    -10 1 -6
    -11 -1 -6
    -11 -1 -6
    -11 -1 -6
    11 -1 6
    11 -1 6
    -11 1 -6
    11 1 6
    11 1 6
    -11 1 -6
    12 -1 6
    -12 -1 -6
    12 -1 6
    -12 -1 -6
    -12 -1 -6
    12 1 6
    -12 1 -6
    -12 1 -6
    12 1 6
    -13 -1 -6
    -13 -1 -6
    13 -1 6
    -13 -1 -6
    13 -1 6
    13 1 6
    13 1 6
    -13 1 -6
    -13 1 -6
    14 -1 6
    14 -1 6
    -14 -1 -6
    -14 -1 -6
    -14 1 -6
    14 1 6
    14 1 6
    -14 1 -6
    -18 -2 6
    -18 -2 6
    18 -2 -6
    -18 2 6
    18 2 -6
    -18 2 6
    18 2 -6
    -17 -2 6
    17 -2 -6
    -17 -2 6
    -17 2 6
    -17 2 6
    17 2 -6
    17 2 -6
    16 -2 -6
    -16 -2 6
    16 -2 -6
    -16 -2 6
    -16 2 6
    -16 2 6
    16 2 -6
    16 2 -6
    15 -2 -6
    -15 -2 6
    15 -2 -6
    -15 -2 6
    15 2 -6
    15 2 -6
    -15 2 6
    -15 2 6
    -14 -2 6
    -14 -2 6
    14 -2 -6
    14 -2 -6
    14 2 -6
    14 2 -6
    -14 2 6
    -14 2 6
    -13 -2 6
    -13 -2 6
    13 -2 -6
    13 -2 -6
    13 2 -6
    -13 2 6
    13 2 -6
    -13 2 6
    -12 -2 6
    12 -2 -6
    12 -2 -6
    -12 -2 6
    -12 2 6
    -12 2 6
    12 2 -6
    12 2 -6
    -11 -2 6
    11 -2 -6
    -11 -2 6
    11 -2 -6
    -11 2 6
    11 2 -6
    11 2 -6
    10 -2 -6
    10 -2 -6
    -10 -2 6
    -10 2 6
    10 2 -6
    10 2 -6
    -9 -2 6
    9 -2 -6
    9 -2 -6
    9 2 -6
    -9 2 6
    8 -2 -6
    8 -2 -6
    -8 -2 6
    8 2 -6
    -8 2 6
    8 2 -6
    7 -2 -6
    -7 -2 6
    7 -2 -6
    7 2 -6
    7 2 -6
    -7 2 6
    6 -2 -6
    6 -2 -6
    -6 -2 6
    -6 2 6
    6 2 -6
    6 2 -6
    6 2 -6
    -5 -2 6
    5 -2 -6
    5 -2 -6
    5 2 -6
    5 2 -6
    -5 2 6
    5 2 -6
    -5 2 6
    4 -2 -6
    -4 -2 6
    4 -2 -6
    4 2 -6
    4 2 -6
    4 2 -6
    -4 2 6
    -4 2 6
    3 -2 -6
    -3 -2 6
    3 2 -6
    3 2 -6
    3 2 -6
    -3 2 6
    -3 2 6
    -2 -2 6
    2 -2 -6
    2 -2 -6
    2 2 -6
    2 2 -6
    -2 2 6
    2 2 -6
    1 -2 -6
    -1 -2 6
    1 -2 -6
    1 2 -6
    1 2 -6
    -1 2 6
    1 2 -6
    0 -2 6
    0 -2 -6
    0 -2 -6
    0 2 -6
    0 2 6
    0 2 -6
    -1 -2 -6
    -1 -2 -6
    1 -2 6
    -1 2 -6
    1 2 6
    -1 2 -6
    2 -2 6
    -2 -2 -6
    -2 -2 -6
    -2 2 -6
    2 2 6
    -2 2 -6
    3 -2 6
    -3 -2 -6
    -3 -2 -6
    -3 2 -6
    3 2 6
    -3 2 -6
    3 2 6
    4 -2 6
    -4 -2 -6
    -4 -2 -6
    -4 2 -6
    4 2 6
    -4 2 -6
    4 2 6
    -5 -2 -6
    5 -2 6
    5 2 6
    -5 2 -6
    5 2 6
    -5 2 -6
    -6 -2 -6
    -6 -2 -6
    6 -2 6
    -6 2 -6
    -6 2 -6
    6 2 6
    6 2 6
    7 -2 6
    -7 -2 -6
    -7 -2 -6
    -7 -2 -6
    7 2 6
    -7 2 -6
    7 2 6
    -7 2 -6
    -8 -2 -6
    -8 -2 -6
    -8 -2 -6
    8 -2 6
    8 2 6
    8 2 6
    -8 2 -6
    -8 2 -6
    -9 -2 -6
    9 -2 6
    -9 -2 -6
    -9 -2 -6
    9 2 6
    9 2 6
    -9 2 -6
    -9 2 -6
    10 -2 6
    10 -2 6
    -10 -2 -6
    -10 -2 -6
    -10 -2 -6
    10 2 6
    -10 2 -6
    10 2 6
    -10 2 -6
    -11 -2 -6
    -11 -2 -6
    -11 -2 -6
    11 -2 6
    11 -2 6
    11 2 6
    11 2 6
    -11 2 -6
    -11 2 -6
    -12 -2 -6
    12 -2 6
    12 -2 6
    -12 -2 -6
    -12 -2 -6
    -12 2 -6
    12 2 6
    12 2 6
    -12 2 -6
    -13 -2 -6
    -13 -2 -6
    -13 -2 -6
    13 -2 6
    13 -2 6
    -13 2 -6
    13 2 6
    13 2 6
    -13 2 -6
    -14 -2 -6
    14 -2 6
    14 -2 6
    -14 -2 -6
    -14 2 -6
    -14 2 -6
    14 2 6
    14 2 6
    -18 -3 6
    -18 -3 6
    18 -3 -6
    18 3 -6
    -18 3 6
    18 3 -6
    -18 3 6
    -17 -3 6
    17 -3 -6
    -17 -3 6
    17 3 -6
    -17 3 6
    -17 3 6
    17 3 -6
    16 -3 -6
    -16 -3 6
    -16 -3 6
    16 3 -6
    -16 3 6
    16 3 -6
    -16 3 6
    15 -3 -6
    15 -3 -6
    -15 -3 6
    -15 -3 6
    15 3 -6
    15 3 -6
    -15 3 6
    -15 3 6
    14 -3 -6
    14 -3 -6
    -14 -3 6
    -14 -3 6
    -14 3 6
    14 3 -6
    -14 3 6
    14 3 -6
    -13 -3 6
    -13 -3 6
    13 -3 -6
    13 -3 -6
    -13 3 6
    -13 3 6
    13 3 -6
    13 3 -6
    -12 -3 6
    12 -3 -6
    -12 -3 6
    12 -3 -6
    12 3 -6
    12 3 -6
    -12 3 6
    11 -3 -6
    -11 -3 6
    11 -3 -6
    -11 -3 6
    -11 3 6
    11 3 -6
    11 3 -6
    -10 -3 6
    10 -3 -6
    -10 -3 6
    10 -3 -6
    10 3 -6
    -10 3 6
    10 3 -6
    9 -3 -6
    9 -3 -6
    -9 -3 6
    -9 3 6
    9 3 -6
    9 3 -6
    8 -3 -6
    8 -3 -6
    -8 -3 6
    -8 3 6
    8 3 -6
    8 3 -6
    7 -3 -6
    7 -3 -6
    -7 -3 6
    7 3 -6
    -7 3 6
    7 3 -6
    -6 -3 6
    6 -3 -6
    6 -3 -6
    -6 3 6
    6 3 -6
    6 3 -6
    6 3 -6
    5 -3 -6
    -5 -3 6
    5 3 -6
    -5 3 6
    5 3 -6
    5 3 -6
    4 -3 -6
    -4 -3 6
    4 3 -6
    4 3 -6
    -4 3 6
    4 3 -6
    3 -3 -6
    -3 -3 6
    3 3 -6
    3 3 -6
    3 3 -6
    -3 3 6
    -2 -3 6
    2 -3 -6
    2 3 -6
    2 3 -6
    -2 3 6
    -2 3 6
    2 3 -6
    -1 -3 6
    1 -3 -6
    1 3 -6
    -1 3 6
    -1 3 6
    1 3 -6
    1 3 -6
    0 -3 6
    0 -3 -6
    0 -3 -6
    0 3 6
    0 3 -6
    0 3 -6
    0 3 6
    -1 -3 -6
    -1 -3 -6
    1 -3 6
    -1 3 -6
    1 3 6
    -1 3 -6
    1 3 6
    2 -3 6
    -2 -3 -6
    -2 -3 -6
    2 3 6
    -2 3 -6
    2 3 6
    -2 3 -6
    -3 -3 -6
    3 -3 6
    -3 -3 -6
    3 3 6
    -3 3 -6
    -3 3 -6
    3 3 6
    -4 -3 -6
    4 -3 6
    -4 -3 -6
    -4 3 -6
    4 3 6
    4 3 6
    -4 3 -6
    -5 -3 -6
    -5 -3 -6
    5 -3 6
    -5 -3 -6
    5 3 6
    5 3 6
    -5 3 -6
    -5 3 -6
    -6 -3 -6
    -6 -3 -6
    6 -3 6
    -6 3 -6
    6 3 6
    6 3 6
    -6 3 -6
    -7 -3 -6
    -7 -3 -6
    7 -3 6
    -7 -3 -6
    -7 3 -6
    7 3 6
    -7 3 -6
    7 3 6
    -8 -3 -6
    8 -3 6
    -8 -3 -6
    -8 -3 -6
    8 3 6
    -8 3 -6
    8 3 6
    -8 3 -6
    -9 -3 -6
    -9 -3 -6
    9 -3 6
    -9 -3 -6
    -9 3 -6
    -9 3 -6
    9 3 6
    9 3 6
    -10 -3 -6
    -10 -3 -6
    10 -3 6
    -10 -3 -6
    -10 3 -6
    -10 3 -6
    10 3 6
    10 3 6
    -11 -3 -6
    -11 -3 -6
    11 -3 6
    11 -3 6
    -11 -3 -6
    -11 3 -6
    11 3 6
    -11 3 -6
    11 3 6
    12 -3 6
    -12 -3 -6
    -12 -3 -6
    -12 -3 -6
    12 -3 6
    -12 3 -6
    -12 3 -6
    12 3 6
    12 3 6
    13 -3 6
    -13 -3 -6
    -13 -3 -6
    13 -3 6
    -13 -3 -6
    -13 3 -6
    13 3 6
    -13 3 -6
    13 3 6
    14 -3 6
    14 -3 6
    -14 -3 -6
    -14 -3 -6
    14 3 6
    -14 3 -6
    14 3 6
    -14 3 -6
    -18 -4 6
    18 -4 -6
    18 -4 -6
    -18 -4 6
    -18 4 6
    -18 4 6
    18 4 -6
    -17 -4 6
    -17 -4 6
    17 -4 -6
    -17 4 6
    17 4 -6
    17 4 -6
    -17 4 6
    16 -4 -6
    -16 -4 6
    -16 -4 6
    -16 4 6
    -16 4 6
    16 4 -6
    16 4 -6
    -15 -4 6
    -15 -4 6
    15 -4 -6
    15 4 -6
    15 4 -6
    -15 4 6
    -15 4 6
    -14 -4 6
    14 -4 -6
    -14 -4 6
    14 4 -6
    -14 4 6
    14 4 -6
    -14 4 6
    -13 -4 6
    13 -4 -6
    -13 -4 6
    13 -4 -6
    13 4 -6
    -13 4 6
    13 4 -6
    -12 -4 6
    12 -4 -6
    12 -4 -6
    -12 -4 6
    12 4 -6
    12 4 -6
    -12 4 6
    -11 -4 6
    11 -4 -6
    -11 -4 6
    11 -4 -6
    11 4 -6
    11 4 -6
    -11 4 6
    -10 -4 6
    10 -4 -6
    -10 -4 6
    10 -4 -6
    10 4 -6
    -10 4 6
    10 4 -6
    9 -4 -6
    9 -4 -6
    -9 -4 6
    9 4 -6
    -9 4 6
    9 4 -6
    8 -4 -6
    8 -4 -6
    -8 -4 6
    8 4 -6
    -8 4 6
    8 4 -6
    -7 -4 6
    7 -4 -6
    7 -4 -6
    -7 4 6
    7 4 -6
    7 4 -6
    6 -4 -6
    6 -4 -6
    -6 -4 6
    6 4 -6
    6 4 -6
    6 4 -6
    -6 4 6
    5 -4 -6
    -5 -4 6
    5 4 -6
    5 4 -6
    5 4 -6
    -5 4 6
    -4 -4 6
    4 -4 -6
    4 4 -6
    4 4 -6
    4 4 -6
    -4 4 6
    3 -4 -6
    -3 -4 6
    -3 4 6
    3 4 -6
    3 4 -6
    3 4 -6
    2 -4 -6
    -2 -4 6
    2 4 -6
    2 4 -6
    2 4 -6
    -2 4 6
    -2 4 6
    -1 -4 6
    1 -4 -6
    1 4 -6
    1 4 -6
    1 4 -6
    -1 4 6
    -1 4 6
    0 -4 -6
    0 -4 6
    0 4 6
    0 4 -6
    0 4 -6
    0 4 -6
    0 4 6
    -1 -4 -6
    -1 -4 -6
    1 -4 6
    -1 4 -6
    -1 4 -6
    1 4 6
    -2 -4 -6
    2 -4 6
    -2 -4 -6
    -2 4 -6
    -2 4 -6
    2 4 6
    2 4 6
    -3 -4 -6
    -3 -4 -6
    3 -4 6
    3 4 6
    -3 4 -6
    3 4 6
    -3 4 -6
    -4 -4 -6
    -4 -4 -6
    -4 -4 -6
    4 -4 6
    -4 4 -6
    -4 4 -6
    4 4 6
    4 4 6
    -5 -4 -6
    5 -4 6
    -5 -4 -6
    -5 -4 -6
    5 4 6
    5 4 6
    -5 4 -6
    -5 4 -6
    -6 -4 -6
    -6 -4 -6
    6 -4 6
    -6 -4 -6
    -6 4 -6
    6 4 6
    6 4 6
    -6 4 -6
    7 -4 6
    -7 -4 -6
    -7 -4 -6
    -7 -4 -6
    7 4 6
    7 4 6
    -7 4 -6
    -7 4 -6
    -8 -4 -6
    -8 -4 -6
    8 -4 6
    -8 -4 -6
    8 4 6
    -8 4 -6
    8 4 6
    -8 4 -6
    -9 -4 -6
    9 -4 6
    -9 -4 -6
    -9 -4 -6
    -9 4 -6
    9 4 6
    -9 4 -6
    9 4 6
    -10 -4 -6
    -10 -4 -6
    -10 -4 -6
    10 -4 6
    10 4 6
    -10 4 -6
    -10 4 -6
    10 4 6
    -11 -4 -6
    -11 -4 -6
    -11 -4 -6
    11 -4 6
    11 4 6
    11 4 6
    -11 4 -6
    -11 4 -6
    12 -4 6
    -12 -4 -6
    -12 -4 -6
    12 -4 6
    -12 -4 -6
    -12 4 -6
    12 4 6
    12 4 6
    -12 4 -6
    -13 -4 -6
    13 -4 6
    -13 -4 -6
    13 -4 6
    13 4 6
    -13 4 -6
    13 4 6
    -13 4 -6
    -14 -4 -6
    14 -4 6
    -14 4 -6
    -14 4 -6
    14 4 6
    17 -5 -6
    -17 -5 6
    17 -5 -6
    -17 -5 6
    17 5 -6
    -17 5 6
    17 5 -6
    16 -5 -6
    -16 -5 6
    -16 -5 6
    -16 5 6
    16 5 -6
    16 5 -6
    15 -5 -6
    -15 -5 6
    -15 -5 6
    15 5 -6
    15 5 -6
    -15 5 6
    14 -5 -6
    -14 -5 6
    -14 -5 6
    14 5 -6
    14 5 -6
    -14 5 6
    13 -5 -6
    -13 -5 6
    -13 -5 6
    13 5 -6
    -13 5 6
    13 5 -6
    -12 -5 6
    12 -5 -6
    -12 -5 6
    12 -5 -6
    12 5 -6
    12 5 -6
    -12 5 6
    -11 -5 6
    11 -5 -6
    11 -5 -6
    -11 -5 6
    11 5 -6
    11 5 -6
    -11 5 6
    -10 -5 6
    -10 -5 6
    10 -5 -6
    10 -5 -6
    10 5 -6
    10 5 -6
    -10 5 6
    9 -5 -6
    -9 -5 6
    9 -5 -6
    -9 5 6
    9 5 -6
    9 5 -6
    -8 -5 6
    8 -5 -6
    8 -5 -6
    8 5 -6
    -8 5 6
    8 5 -6
    7 -5 -6
    -7 -5 6
    7 -5 -6
    7 5 -6
    -7 5 6
    7 5 -6
    6 -5 -6
    -6 -5 6
    6 -5 -6
    6 -5 -6
    -6 5 6
    6 5 -6
    6 5 -6
    6 5 -6
    5 -5 -6
    -5 -5 6
    -5 5 6
    5 5 -6
    5 5 -6
    5 5 -6
    4 -5 -6
    -4 -5 6
    4 5 -6
    -4 5 6
    4 5 -6
    4 5 -6
    -3 -5 6
    3 -5 -6
    3 5 -6
    -3 5 6
    3 5 -6
    3 5 -6
    -2 -5 6
    2 -5 -6
    -2 5 6
    2 5 -6
    2 5 -6
    -2 5 6
    2 5 -6
    -1 -5 6
    1 -5 -6
    1 5 -6
    -1 5 6
    1 5 -6
    -1 5 6
    1 5 -6
    0 -5 6
    0 -5 -6
    0 5 -6
    0 5 -6
    0 5 -6
    0 5 6
    0 5 6
    -1 -5 -6
    -1 -5 -6
    1 -5 6
    -1 5 -6
    1 5 6
    1 5 6
    -1 5 -6
    -2 -5 -6
    -2 -5 -6
    2 -5 6
    -2 5 -6
    -2 5 -6
    2 5 6
    2 5 6
    3 -5 6
    -3 -5 -6
    -3 -5 -6
    -3 5 -6
    -3 5 -6
    3 5 6
    3 5 6
    -4 -5 -6
    -4 -5 -6
    4 -5 6
    -4 -5 -6
    -4 5 -6
    -4 5 -6
    4 5 6
    4 5 6
    -5 -5 -6
    -5 -5 -6
    -5 -5 -6
    5 -5 6
    -5 5 -6
    5 5 6
    -5 5 -6
    5 5 6
    6 -5 6
    -6 -5 -6
    -6 -5 -6
    -6 -5 -6
    6 5 6
    6 5 6
    -6 5 -6
    -6 5 -6
    -7 -5 -6
    -7 -5 -6
    7 -5 6
    -7 -5 -6
    7 5 6
    -7 5 -6
    7 5 6
    -7 5 -6
    -8 -5 -6
    8 -5 6
    -8 -5 -6
    -8 -5 -6
    -8 5 -6
    8 5 6
    8 5 6
    -8 5 -6
    -9 -5 -6
    9 -5 6
    -9 -5 -6
    -9 -5 -6
    9 5 6
    -9 5 -6
    9 5 6
    -9 5 -6
    -10 -5 -6
    -10 -5 -6
    -10 -5 -6
    10 -5 6
    10 5 6
    -10 5 -6
    -10 5 -6
    10 5 6
    -11 -5 -6
    -11 -5 -6
    11 -5 6
    -11 -5 -6
    -11 5 -6
    11 5 6
    -11 5 -6
    11 5 6
    -12 -5 -6
    -12 -5 -6
    -12 -5 -6
    12 -5 6
    12 -5 6
    -12 5 -6
    12 5 6
    -12 5 -6
    12 5 6
    13 -5 6
    -13 -5 -6
    13 -5 6
    -13 -5 -6
    13 5 6
    -13 5 -6
    -13 5 -6
    13 5 6
    -17 -6 6
    -17 -6 6
    17 -6 -6
    17 6 -6
    17 6 -6
    16 -6 -6
    -16 -6 6
    16 -6 -6
    -16 -6 6
    -16 6 6
    16 6 -6
    16 6 -6
    15 -6 -6
    15 -6 -6
    -15 -6 6
    -15 -6 6
    15 6 -6
    15 6 -6
    -15 6 6
    14 -6 -6
    -14 -6 6
    -14 -6 6
    14 6 -6
    -14 6 6
    14 6 -6
    13 -6 -6
    -13 -6 6
    -13 -6 6
    -13 6 6
    13 6 -6
    13 6 -6
    -12 -6 6
    -12 -6 6
    12 -6 -6
    -12 6 6
    12 6 -6
    12 6 -6
    -11 -6 6
    11 -6 -6
    -11 -6 6
    11 -6 -6
    11 6 -6
    11 6 -6
    -11 6 6
    10 -6 -6
    -10 -6 6
    -10 -6 6
    10 -6 -6
    -10 6 6
    10 6 -6
    10 6 -6
    9 -6 -6
    -8 -6 6
    8 -6 -6
    8 -6 -6
    8 6 -6
    -8 6 6
    8 6 -6
    7 -6 -6
    -7 -6 6
    7 -6 -6
    7 6 -6
    -7 6 6
    7 6 -6
    6 -6 -6
    6 -6 -6
    6 -6 -6
    -6 -6 6
    6 6 -6
    6 6 -6
    -6 6 6
    6 6 -6
    5 -6 -6
    -5 -6 6
    5 6 -6
    5 6 -6
    -5 6 6
    5 6 -6
    -4 -6 6
    4 -6 -6
    4 6 -6
    -4 6 6
    4 6 -6
    4 6 -6
    -3 -6 6
    3 -6 -6
    3 6 -6
    -3 6 6
    3 6 -6
    3 6 -6
    -3 6 6
    -2 -6 6
    2 -6 -6
    2 6 -6
    -2 6 6
    2 6 -6
    2 6 -6
    -2 6 6
    -1 -6 6
    1 -6 -6
    1 6 -6
    1 6 -6
    -1 6 6
    -1 6 6
    1 6 -6
    0 -6 -6
    0 -6 6
    0 6 6
    0 6 6
    0 6 -6
    0 6 -6
    0 6 -6
    1 -6 6
    -1 -6 -6
    -1 6 -6
    -1 6 -6
    1 6 6
    1 6 6
    -2 -6 -6
    -2 -6 -6
    2 -6 6
    2 6 6
    -2 6 -6
    2 6 6
    -2 6 -6
    3 -6 6
    -3 -6 -6
    -3 -6 -6
    -3 -6 -6
    3 6 6
    -3 6 -6
    3 6 6
    -3 6 -6
    -4 -6 -6
    4 -6 6
    -4 -6 -6
    -4 -6 -6
    -4 6 -6
    -4 6 -6
    4 6 6
    4 6 6
    -5 -6 -6
    -5 -6 -6
    -5 -6 -6
    5 -6 6
    5 6 6
    -5 6 -6
    5 6 6
    -5 6 -6
    6 -6 6
    -6 -6 -6
    -6 -6 -6
    -6 -6 -6
    6 6 6
    -6 6 -6
    -6 6 -6
    6 6 6
    -7 -6 -6
    -7 -6 -6
    -7 -6 -6
    7 -6 6
    -7 6 -6
    -7 6 -6
    7 6 6
    7 6 6
    -8 -6 -6
    8 -6 6
    -8 -6 -6
    -8 -6 -6
    8 6 6
    8 6 6
    -8 6 -6
    -8 6 -6
    -9 -6 -6
    -9 -6 -6
    9 -6 6
    -9 -6 -6
    9 6 6
    -9 6 -6
    -9 6 -6
    9 6 6
    -10 -6 -6
    -10 -6 -6
    10 -6 6
    -10 -6 -6
    -10 6 -6
    -10 6 -6
    10 6 6
    10 6 6
    -11 -6 -6
    -11 -6 -6
    11 -6 6
    -11 -6 -6
    -11 6 -6
    11 6 6
    -11 6 -6
    11 6 6
    -12 -6 -6
    -12 -6 -6
    -12 -6 -6
    12 -6 6
    -12 6 -6
    12 6 6
    -12 6 -6
    12 6 6
    -13 -6 -6
    13 -6 6
    -13 -6 -6
    13 -6 6
    -13 6 -6
    13 6 6
    13 6 6
    -13 6 -6
    -17 -7 6
    -17 -7 6
    17 -7 -6
    17 7 -6
    17 7 -6
    16 -7 -6
    -16 -7 6
    -16 -7 6
    16 7 -6
    16 7 -6
    -15 -7 6
    -15 -7 6
    15 -7 -6
    15 7 -6
    15 7 -6
    -14 -7 6
    -14 -7 6
    14 -7 -6
    14 -7 -6
    14 7 -6
    14 7 -6
    -13 -7 6
    13 -7 -6
    -13 -7 6
    -13 7 6
    13 7 -6
    13 7 -6
    -12 -7 6
    12 -7 -6
    -12 -7 6
    -12 7 6
    12 7 -6
    12 7 -6
    -11 -7 6
    11 -7 -6
    -11 -7 6
    -11 7 6
    11 7 -6
    11 7 -6
    -10 -7 6
    10 -7 -6
    -10 7 6
    10 7 -6
    10 7 -6
    9 -7 -6
    9 -7 -6
    -9 -7 6
    9 7 -6
    9 7 -6
    -9 7 6
    8 -7 -6
    8 -7 -6
    -8 -7 6
    8 7 -6
    -8 7 6
    8 7 -6
    7 -7 -6
    7 -7 -6
    -7 -7 6
    7 7 -6
    -7 7 6
    7 7 -6
    -6 -7 6
    6 -7 -6
    -6 7 6
    6 7 -6
    6 7 -6
    5 -7 -6
    -5 -7 6
    5 -7 -6
    -5 7 6
    5 7 -6
    5 7 -6
    5 7 -6
    -4 -7 6
    4 -7 -6
    4 -7 -6
    4 7 -6
    4 7 -6
    -4 7 6
    4 7 -6
    -3 -7 6
    3 -7 -6
    3 -7 -6
    -3 7 6
    3 7 -6
    3 7 -6
    3 7 -6
    -3 7 6
    -3 7 6
    -2 -7 6
    2 -7 -6
    2 7 -6
    2 7 -6
    -2 7 6
    2 7 -6
    -2 7 6
    -1 -7 6
    1 -7 -6
    1 7 -6
    -1 7 6
    1 7 -6
    -1 7 6
    1 7 -6
    0 -7 -6
    0 -7 6
    0 7 -6
    0 7 -6
    0 7 6
    0 7 6
    0 7 -6
    1 -7 6
    -1 -7 -6
    -1 7 -6
    -1 7 -6
    1 7 6
    1 7 6
    -1 7 -6
    -2 -7 -6
    2 -7 6
    -2 7 -6
    2 7 6
    -2 7 -6
    2 7 6
    3 -7 6
    -3 -7 -6
    -3 -7 -6
    -3 -7 -6
    -3 7 -6
    3 7 6
    -3 7 -6
    3 7 6
    -4 -7 -6
    4 -7 6
    -4 -7 -6
    -4 -7 -6
    4 7 6
    -4 7 -6
    -4 7 -6
    4 7 6
    5 -7 6
    -5 -7 -6
    -5 -7 -6
    -5 -7 -6
    -5 7 -6
    5 7 6
    -5 7 -6
    5 7 6
    -6 -7 -6
    -6 -7 -6
    -6 -7 -6
    6 -7 6
    6 7 6
    6 7 6
    -6 7 -6
    -6 7 -6
    -7 -7 -6
    7 -7 6
    -7 -7 -6
    -7 -7 -6
    7 7 6
    -7 7 -6
    -7 7 -6
    7 7 6
    8 -7 6
    -8 -7 -6
    -8 -7 -6
    -8 -7 -6
    8 7 6
    -8 7 -6
    -8 7 -6
    8 7 6
    -9 -7 -6
    -9 -7 -6
    -9 -7 -6
    9 -7 6
    -9 7 -6
    9 7 6
    -9 7 -6
    9 7 6
    -10 -7 -6
    -10 -7 -6
    -10 -7 -6
    10 -7 6
    -10 7 -6
    -10 7 -6
    10 7 6
    10 7 6
    -11 -7 -6
    -11 -7 -6
    11 -7 6
    -11 -7 -6
    -11 7 -6
    11 7 6
    11 7 6
    -11 7 -6
    -12 -7 -6
    -12 -7 -6
    12 -7 6
    12 7 6
    -12 7 -6
    -12 7 -6
    12 7 6
    -13 -7 -6
    13 -7 6
    -13 -7 -6
    -13 7 -6
    13 7 6
    -13 7 -6
    13 7 6
    17 8 -6
    -16 -8 6
    -16 -8 6
    16 -8 -6
    16 8 -6
    16 8 -6
    -15 -8 6
    -15 -8 6
    15 -8 -6
    15 8 -6
    15 8 -6
    14 -8 -6
    -14 -8 6
    -14 -8 6
    14 8 -6
    14 8 -6
    -13 -8 6
    13 -8 -6
    -13 -8 6
    13 8 -6
    13 8 -6
    -12 -8 6
    -12 -8 6
    12 -8 -6
    12 8 -6
    12 8 -6
    -11 -8 6
    11 -8 -6
    -11 -8 6
    11 8 -6
    11 8 -6
    -10 -8 6
    10 -8 -6
    10 8 -6
    10 8 -6
    -9 -8 6
    9 -8 -6
    9 8 -6
    9 8 -6
    -8 -8 6
    8 -8 -6
    8 8 -6
    8 8 -6
    -8 8 6
    -7 -8 6
    7 -8 -6
    7 8 -6
    7 8 -6
    -7 8 6
    6 -8 -6
    -6 -8 6
    6 8 -6
    -6 8 6
    6 8 -6
    5 -8 -6
    -5 -8 6
    5 8 -6
    5 8 -6
    -5 8 6
    5 8 -6
    -4 -8 6
    4 -8 -6
    4 8 -6
    4 8 -6
    4 8 -6
    3 -8 -6
    -3 -8 6
    3 8 -6
    3 8 -6
    -3 8 6
    3 8 -6
    -2 -8 6
    2 -8 -6
    -2 8 6
    2 8 -6
    2 8 -6
    -2 8 6
    -2 8 6
    2 8 -6
    1 -8 -6
    -1 -8 6
    1 8 -6
    1 8 -6
    -1 8 6
    -1 8 6
    1 8 -6
    0 -8 6
    0 -8 -6
    0 8 6
    0 8 6
    0 8 -6
    0 8 -6
    -1 -8 -6
    1 -8 6
    1 8 6
    -1 8 -6
    -1 8 -6
    1 8 6
    -2 -8 -6
    2 -8 6
    2 8 6
    -2 8 -6
    -2 8 -6
    2 8 6
    -3 -8 -6
    3 -8 6
    -3 -8 -6
    -3 -8 -6
    -3 8 -6
    -3 8 -6
    3 8 6
    3 8 6
    4 -8 6
    -4 -8 -6
    -4 -8 -6
    -4 -8 -6
    4 8 6
    4 8 6
    -4 8 -6
    -4 8 -6
    -5 -8 -6
    -5 -8 -6
    -5 -8 -6
    5 -8 6
    5 8 6
    5 8 6
    -5 8 -6
    -5 8 -6
    -6 -8 -6
    -6 -8 -6
    -6 -8 -6
    6 -8 6
    -6 8 -6
    -6 8 -6
    6 8 6
    6 8 6
    -7 -8 -6
    -7 -8 -6
    -7 -8 -6
    7 -8 6
    -7 8 -6
    7 8 6
    -7 8 -6
    7 8 6
    -8 -8 -6
    -8 -8 -6
    8 -8 6
    -8 -8 -6
    -8 8 -6
    8 8 6
    8 8 6
    -8 8 -6
    -9 -8 -6
    -9 -8 -6
    9 -8 6
    -9 -8 -6
    9 8 6
    -9 8 -6
    -9 8 -6
    9 8 6
    -10 -8 -6
    -10 -8 -6
    -10 -8 -6
    10 -8 6
    -10 8 -6
    -10 8 -6
    10 8 6
    10 8 6
    -11 -8 -6
    -11 -8 -6
    11 -8 6
    -11 -8 -6
    11 8 6
    -11 8 -6
    11 8 6
    -11 8 -6
    -12 -8 -6
    -12 -8 -6
    12 -8 6
    12 8 6
    -12 8 -6
    12 8 6
    -16 -9 6
    -16 -9 6
    16 9 -6
    16 9 -6
    -15 -9 6
    -15 -9 6
    15 9 -6
    15 9 -6
    -14 -9 6
    -14 -9 6
    14 -9 -6
    14 9 -6
    14 9 -6
    -13 -9 6
    13 -9 -6
    -13 -9 6
    13 9 -6
    13 9 -6
    -12 -9 6
    12 -9 -6
    -12 -9 6
    12 9 -6
    12 9 -6
    11 -9 -6
    -11 -9 6
    11 9 -6
    11 9 -6
    -10 -9 6
    10 -9 -6
    10 9 -6
    10 9 -6
    9 -9 -6
    -9 -9 6
    9 9 -6
    9 9 -6
    8 -9 -6
    -8 -9 6
    8 9 -6
    8 9 -6
    7 -9 -6
    -7 -9 6
    7 9 -6
    7 9 -6
    6 -9 -6
    -6 -9 6
    6 9 -6
    6 9 -6
    -5 -9 6
    5 -9 -6
    5 9 -6
    5 9 -6
    5 9 -6
    -4 -9 6
    4 -9 -6
    4 9 -6
    4 9 -6
    4 9 -6
    -4 9 6
    3 -9 -6
    -3 -9 6
    3 9 -6
    3 9 -6
    -3 9 6
    3 9 -6
    2 -9 -6
    -2 -9 6
    2 9 -6
    -2 9 6
    2 9 -6
    1 -9 -6
    -1 -9 6
    -1 9 6
    1 9 -6
    -1 9 6
    1 9 -6
    0 -9 -6
    0 -9 6
    0 9 6
    0 9 -6
    0 9 6
    0 9 -6
    1 -9 6
    -1 -9 -6
    1 9 6
    -1 9 -6
    -1 9 -6
    1 9 6
    -2 -9 -6
    2 -9 6
    2 9 6
    2 9 6
    -2 9 -6
    -2 9 -6
    -3 -9 -6
    -3 -9 -6
    3 -9 6
    3 9 6
    -3 9 -6
    -3 9 -6
    3 9 6
    4 -9 6
    -4 -9 -6
    -4 -9 -6
    -4 -9 -6
    4 9 6
    -4 9 -6
    4 9 6
    -4 9 -6
    -5 -9 -6
    5 -9 6
    -5 -9 -6
    -5 -9 -6
    5 9 6
    5 9 6
    -5 9 -6
    -5 9 -6
    -6 -9 -6
    6 -9 6
    -6 -9 -6
    -6 -9 -6
    6 9 6
    6 9 6
    -6 9 -6
    -6 9 -6
    7 -9 6
    -7 -9 -6
    -7 -9 -6
    -7 -9 -6
    -7 9 -6
    7 9 6
    7 9 6
    -7 9 -6
    -8 -9 -6
    8 -9 6
    -8 -9 -6
    -8 -9 -6
    -8 9 -6
    -8 9 -6
    8 9 6
    8 9 6
    -9 -9 -6
    9 -9 6
    -9 -9 -6
    -9 -9 -6
    9 9 6
    -9 9 -6
    9 9 6
    10 -9 6
    -10 -9 -6
    -10 -9 -6
    -10 -9 -6
    10 9 6
    10 9 6
    -10 9 -6
    -11 -9 -6
    11 -9 6
    -11 -9 -6
    -11 -9 -6
    11 9 6
    11 9 6
    -11 9 -6
    -12 -9 -6
    -12 -9 -6
    12 -9 6
    -12 9 -6
    12 9 6
    12 9 6
    -16 -10 6
    -16 -10 6
    16 10 -6
    16 10 -6
    -15 -10 6
    -15 -10 6
    15 10 -6
    15 10 -6
    -14 -10 6
    -14 -10 6
    14 10 -6
    14 10 -6
    -13 -10 6
    -13 -10 6
    13 10 -6
    13 10 -6
    -12 -10 6
    12 10 -6
    12 10 -6
    -11 -10 6
    11 10 -6
    11 10 -6
    -10 -10 6
    10 -10 -6
    10 10 -6
    10 10 -6
    9 -10 -6
    -9 -10 6
    9 10 -6
    9 10 -6
    -8 -10 6
    8 -10 -6
    8 10 -6
    8 10 -6
    -7 -10 6
    7 -10 -6
    7 10 -6
    7 10 -6
    -6 -10 6
    6 -10 -6
    6 10 -6
    6 10 -6
    5 -10 -6
    -5 -10 6
    5 10 -6
    5 10 -6
    4 -10 -6
    -4 -10 6
    -4 10 6
    4 10 -6
    4 10 -6
    -3 -10 6
    3 -10 -6
    -3 10 6
    3 10 -6
    3 10 -6
    -2 -10 6
    2 -10 -6
    2 10 -6
    2 10 -6
    -2 10 6
    -1 -10 6
    1 -10 -6
    -1 10 6
    1 10 -6
    1 10 -6
    0 -10 6
    0 -10 -6
    0 10 -6
    0 10 -6
    0 10 6
    1 -10 6
    -1 -10 -6
    -1 10 -6
    -1 10 -6
    1 10 6
    -2 -10 -6
    2 -10 6
    2 10 6
    -2 10 -6
    2 10 6
    -2 10 -6
    3 -10 6
    -3 -10 -6
    -3 -10 -6
    3 10 6
    3 10 6
    -3 10 -6
    -3 10 -6
    -4 -10 -6
    4 -10 6
    -4 -10 -6
    -4 -10 -6
    -4 10 -6
    4 10 6
    4 10 6
    -5 -10 -6
    5 -10 6
    -5 -10 -6
    -5 -10 -6
    -5 10 -6
    5 10 6
    5 10 6
    -6 -10 -6
    -6 -10 -6
    6 -10 6
    -6 -10 -6
    -6 10 -6
    6 10 6
    6 10 6
    -7 -10 -6
    -7 -10 -6
    -7 -10 -6
    7 -10 6
    7 10 6
    7 10 6
    -7 10 -6
    8 -10 6
    -8 -10 -6
    -8 -10 -6
    -8 -10 -6
    8 10 6
    8 10 6
    -8 10 -6
    9 -10 6
    -9 -10 -6
    -9 -10 -6
    -9 -10 -6
    9 10 6
    -9 10 -6
    9 10 6
    -10 -10 -6
    -10 -10 -6
    -10 -10 -6
    10 -10 6
    10 10 6
    10 10 6
    -10 10 -6
    -11 -10 -6
    11 -10 6
    -11 -10 -6
    -11 10 -6
    11 10 6
    11 10 6
    12 -10 6
    -12 -10 -6
    -12 -10 -6
    12 10 6
    -12 10 -6
    12 10 6
    -15 -11 6
    -15 -11 6
    15 11 -6
    15 11 -6
    -14 -11 6
    -14 -11 6
    14 11 -6
    14 11 -6
    -13 -11 6
    13 11 -6
    13 11 -6
    -12 -11 6
    12 11 -6
    12 11 -6
    -11 -11 6
    11 11 -6
    11 11 -6
    -10 -11 6
    10 11 -6
    10 11 -6
    -9 -11 6
    9 11 -6
    9 11 -6
    -8 -11 6
    8 11 -6
    8 11 -6
    -7 -11 6
    7 11 -6
    7 11 -6
    -6 -11 6
    6 11 -6
    6 11 -6
    -5 -11 6
    5 -11 -6
    5 11 -6
    5 11 -6
    -4 -11 6
    4 -11 -6
    4 11 -6
    4 11 -6
    4 11 -6
    3 -11 -6
    -3 -11 6
    -3 11 6
    3 11 -6
    3 11 -6
    3 11 -6
    -2 -11 6
    2 -11 -6
    2 11 -6
    -2 11 6
    2 11 -6
    2 11 -6
    1 -11 -6
    -1 -11 6
    -1 11 6
    1 11 -6
    1 11 -6
    0 -11 6
    0 -11 -6
    0 11 6
    0 11 -6
    0 11 -6
    -1 -11 -6
    1 -11 6
    1 11 6
    -1 11 -6
    -1 11 -6
    2 -11 6
    -2 -11 -6
    -2 11 -6
    2 11 6
    -2 11 -6
    3 -11 6
    -3 -11 -6
    3 11 6
    -3 11 -6
    4 -11 6
    -4 -11 -6
    -4 11 -6
    4 11 6
    -5 -11 -6
    -5 -11 -6
    -5 -11 -6
    5 -11 6
    5 11 6
    -5 11 -6
    6 -11 6
    -6 -11 -6
    -6 -11 -6
    -6 -11 -6
    6 11 6
    6 11 6
    -6 11 -6
    7 -11 6
    -7 -11 -6
    -7 -11 -6
    -7 -11 -6
    7 11 6
    -7 11 -6
    7 11 6
    -8 -11 -6
    -8 -11 -6
    8 -11 6
    -8 -11 -6
    -8 11 -6
    8 11 6
    8 11 6
    9 -11 6
    -9 -11 -6
    -9 -11 -6
    -9 -11 -6
    -9 11 -6
    9 11 6
    9 11 6
    -10 -11 -6
    -10 -11 -6
    10 -11 6
    -10 -11 -6
    10 11 6
    -10 11 -6
    10 11 6
    11 -11 6
    -11 -11 -6
    -11 -11 -6
    -11 11 -6
    11 11 6
    11 11 6
    15 12 -6
    -14 -12 6
    14 12 -6
    14 12 -6
    -13 -12 6
    13 12 -6
    13 12 -6
    -12 -12 6
    12 12 -6
    12 12 -6
    -11 -12 6
    11 12 -6
    11 12 -6
    -10 -12 6
    10 12 -6
    10 12 -6
    -9 -12 6
    9 12 -6
    9 12 -6
    -8 -12 6
    8 12 -6
    8 12 -6
    -7 -12 6
    7 12 -6
    7 12 -6
    -6 -12 6
    6 12 -6
    6 12 -6
    -5 -12 6
    5 12 -6
    -4 -12 6
    4 12 -6
    4 12 -6
    -3 -12 6
    3 12 -6
    3 12 -6
    -2 -12 6
    2 12 -6
    -2 12 6
    2 12 -6
    1 -12 -6
    -1 -12 6
    1 12 -6
    -1 12 6
    1 12 -6
    0 -12 -6
    0 12 6
    -1 -12 -6
    1 -12 6
    -1 12 -6
    -1 12 -6
    1 12 6
    -2 -12 -6
    2 -12 6
    2 12 6
    -2 12 -6
    -2 12 -6
    3 -12 6
    -3 -12 -6
    -3 12 -6
    3 12 6
    -4 -12 -6
    4 -12 6
    -4 12 -6
    4 12 6
    -5 -12 -6
    5 -12 6
    -5 -12 -6
    5 12 6
    -5 12 -6
    -6 -12 -6
    -6 -12 -6
    6 -12 6
    -6 12 -6
    6 12 6
    -7 -12 -6
    7 -12 6
    -7 -12 -6
    7 12 6
    -7 12 -6
    8 -12 6
    -8 -12 -6
    -8 -12 -6
    -8 12 -6
    8 12 6
    9 -12 6
    -9 -12 -6
    -9 -12 -6
    9 12 6
    -9 12 -6
    10 -12 6
    -10 -12 -6
    -10 12 -6
    10 12 6
    -14 -13 6
    14 13 -6
    14 13 -6
    -13 -13 6
    13 13 -6
    13 13 -6
    -12 -13 6
    12 13 -6
    -11 -13 6
    11 13 -6
    -10 -13 6
    10 13 -6
    -9 -13 6
    9 13 -6
    -8 -13 6
    8 13 -6
    -7 -13 6
    7 13 -6
    -6 -13 6
    6 13 -6
    -5 -13 6
    5 13 -6
    -4 -13 6
    4 13 -6
    -3 -13 6
    3 13 -6
    3 13 -6
    -2 -13 6
    2 13 -6
    2 13 -6
    -1 -13 6
    1 13 -6
    1 13 -6
    0 -13 6
    0 13 -6
    0 13 -6
    0 13 6
    1 -13 6
    1 13 6
    -1 13 -6
    -1 13 -6
    2 -13 6
    -2 13 -6
    2 13 6
    -2 13 -6
    3 -13 6
    -3 13 -6
    3 13 6
    -4 -13 -6
    4 -13 6
    -4 13 -6
    4 13 6
    -5 -13 -6
    5 -13 6
    -5 -13 -6
    -5 13 -6
    5 13 6
    -6 -13 -6
    -6 -13 -6
    6 -13 6
    6 13 6
    -6 13 -6
    -7 -13 -6
    -7 -13 -6
    7 -13 6
    -7 13 -6
    7 13 6
    8 -13 6
    -8 -13 -6
    -8 -13 -6
    8 13 6
    -8 13 -6
    -9 -13 -6
    9 -13 6
    -9 -13 -6
    9 13 6
    -9 13 -6
    -10 -13 -6
    -10 13 -6
    10 13 6
    -13 -14 6
    13 14 -6
    -12 -14 6
    12 14 -6
    -11 -14 6
    11 14 -6
    -10 -14 6
    10 14 -6
    -9 -14 6
    9 14 -6
    -8 -14 6
    8 14 -6
    -7 -14 6
    7 14 -6
    -6 -14 6
    6 14 -6
    -5 -14 6
    5 14 -6
    -4 -14 6
    4 14 -6
    -3 -14 6
    3 14 -6
    -2 -14 6
    2 14 -6
    2 14 -6
    -1 -14 6
    1 14 -6
    1 14 -6
    0 -14 6
    0 14 -6
    0 14 -6
    1 -14 6
    -1 14 -6
    1 14 6
    -1 14 -6
    2 -14 6
    -2 14 -6
    -2 14 -6
    2 14 6
    3 -14 6
    -3 14 -6
    3 14 6
    4 -14 6
    4 14 6
    -4 14 -6
    5 -14 6
    5 14 6
    -5 14 -6
    6 -14 6
    -6 -14 -6
    -6 14 -6
    6 14 6
    -7 -14 -6
    7 14 6
    -7 14 -6
    -8 -14 -6
    -8 14 -6
    8 14 6
    9 14 6
    -9 14 -6
    -12 -15 6
    -11 -15 6
    11 15 -6
    -10 -15 6
    10 15 -6
    -9 -15 6
    9 15 -6
    -8 -15 6
    8 15 -6
    -7 -15 6
    7 15 -6
    -6 -15 6
    6 15 -6
    -5 -15 6
    5 15 -6
    -4 -15 6
    4 15 -6
    -3 -15 6
    3 15 -6
    -2 -15 6
    2 15 -6
    2 15 -6
    -1 -15 6
    1 15 -6
    1 15 -6
    0 -15 6
    0 15 -6
    0 15 -6
    1 -15 6
    -1 15 -6
    -1 15 -6
    2 -15 6
    -2 15 -6
    -2 15 -6
    3 15 6
    -3 15 -6
    -4 15 -6
    4 15 6
    -5 15 -6
    5 15 6
    -6 -15 -6
    -6 15 -6
    6 15 6
    -7 -15 -6
    -7 15 -6
    7 15 6
    -8 -15 -6
    -8 15 -6
    8 15 6
    -11 -16 6
    11 16 -6
    -10 -16 6
    10 16 -6
    -9 -16 6
    9 16 -6
    -8 -16 6
    8 16 -6
    -7 -16 6
    7 16 -6
    -6 -16 6
    6 16 -6
    -5 -16 6
    5 16 -6
    -4 -16 6
    4 16 -6
    -3 -16 6
    3 16 -6
    -2 -16 6
    2 16 -6
    1 16 -6
    1 16 -6
    0 16 -6
    0 16 -6
    -1 16 -6
    -1 16 -6
    -2 16 -6
    -2 16 -6
    -3 16 -6
    -4 16 -6
    -5 16 -6
    -6 -16 -6
    -6 16 -6
    6 16 6
    -7 -16 -6
    7 16 6
    -7 16 -6
    10 17 -6
    9 17 -6
    8 17 -6
    7 17 -6
    6 17 -6
    5 17 -6
    4 17 -6
    3 17 -6
    2 17 -6
    1 17 -6
    0 17 -6
    0 17 -6
    -1 17 -6
    -1 17 -6
    -2 17 -6
    -2 17 -6
    -3 17 -6
    -4 17 -6
    -5 17 -6
    -6 -17 -6
    -6 17 -6
    8 18 -6
    7 18 -6
    6 18 -6
    5 18 -6
    4 18 -6
    3 18 -6
    2 18 -6
    1 18 -6
    0 18 -6
    -1 18 -6
    -1 18 -6
    -2 18 -6
    -2 18 -6
    -3 18 -6
    -4 18 -6
    5 19 -6
    4 19 -6
    3 19 -6
    2 19 -6
    1 19 -6
    0 19 -6
    -1 19 -6
    -2 19 -6
    18 0 -7
    -18 0 7
    -18 0 7
    -17 0 7
    17 0 -7
    -17 0 7
    -16 0 7
    16 0 -7
    -16 0 7
    16 0 -7
    15 0 -7
    15 0 -7
    -15 0 7
    -15 0 7
    -14 0 7
    14 0 -7
    14 0 -7
    13 0 -7
    13 0 -7
    -13 0 7
    -12 0 7
    12 0 -7
    12 0 -7
    11 0 -7
    11 0 -7
    -11 0 7
    10 0 -7
    10 0 -7
    -10 0 7
    9 0 -7
    -9 0 7
    9 0 -7
    8 0 -7
    8 0 -7
    -8 0 7
    7 0 -7
    -7 0 7
    7 0 -7
    6 0 -7
    6 0 -7
    -6 0 7
    6 0 -7
    5 0 -7
    5 0 -7
    5 0 -7
    -5 0 7
    4 0 -7
    4 0 -7
    4 0 -7
    -4 0 7
    3 0 -7
    -3 0 7
    3 0 -7
    -2 0 7
    2 0 -7
    2 0 -7
    1 0 -7
    1 0 -7
    -1 0 7
    -1 0 -7
    -1 0 -7
    1 0 7
    2 0 7
    -2 0 -7
    -2 0 -7
    -3 0 -7
    -3 0 -7
    3 0 7
    -4 0 -7
    -4 0 -7
    4 0 7
    -5 0 -7
    -5 0 -7
    5 0 7
    6 0 7
    -6 0 -7
    -6 0 -7
    7 0 7
    7 0 7
    -7 0 -7
    -7 0 -7
    -8 0 -7
    -8 0 -7
    8 0 7
    8 0 7
    9 0 7
    -9 0 -7
    -9 0 -7
    9 0 7
    10 0 7
    10 0 7
    -10 0 -7
    -10 0 -7
    -11 0 -7
    -11 0 -7
    11 0 7
    11 0 7
    12 0 7
    -12 0 -7
    12 0 7
    -12 0 -7
    -13 0 -7
    -13 0 -7
    13 0 7
    13 0 7
    -18 -1 7
    -18 -1 7
    18 -1 -7
    18 1 -7
    -18 1 7
    17 -1 -7
    -17 -1 7
    -17 -1 7
    17 1 -7
    17 1 -7
    -17 1 7
    16 -1 -7
    -16 -1 7
    -16 -1 7
    16 1 -7
    -16 1 7
    16 1 -7
    -15 -1 7
    -15 -1 7
    15 -1 -7
    15 -1 -7
    -15 1 7
    15 1 -7
    15 1 -7
    14 -1 -7
    -14 -1 7
    -14 -1 7
    14 -1 -7
    -14 1 7
    14 1 -7
    14 1 -7
    -13 -1 7
    13 -1 -7
    13 -1 -7
    13 1 -7
    -13 1 7
    13 1 -7
    12 -1 -7
    12 -1 -7
    -12 -1 7
    12 1 -7
    12 1 -7
    -12 1 7
    11 -1 -7
    11 -1 -7
    -11 -1 7
    -11 1 7
    11 1 -7
    11 1 -7
    -10 -1 7
    10 -1 -7
    10 -1 -7
    -10 1 7
    10 1 -7
    10 1 -7
    -9 -1 7
    9 -1 -7
    9 -1 -7
    -9 1 7
    9 1 -7
    9 1 -7
    8 -1 -7
    -8 -1 7
    8 -1 -7
    8 1 -7
    8 1 -7
    8 1 -7
    -8 1 7
    7 -1 -7
    7 -1 -7
    -7 -1 7
    7 1 -7
    7 1 -7
    7 1 -7
    -7 1 7
    6 -1 -7
    -6 -1 7
    6 -1 -7
    6 1 -7
    6 1 -7
    -6 1 7
    6 1 -7
    5 -1 -7
    5 -1 -7
    -5 -1 7
    -5 1 7
    5 1 -7
    5 1 -7
    5 1 -7
    4 -1 -7
    4 -1 -7
    -4 -1 7
    4 -1 -7
    4 1 -7
    -4 1 7
    4 1 -7
    4 1 -7
    3 -1 -7
    3 -1 -7
    -3 -1 7
    3 1 -7
    3 1 -7
    -3 1 7
    3 1 -7
    -2 -1 7
    2 -1 -7
    2 -1 -7
    2 1 -7
    -2 1 7
    2 1 -7
    1 -1 -7
    1 -1 -7
    -1 -1 7
    -1 1 7
    1 1 -7
    1 1 -7
    0 -1 7
    0 -1 -7
    0 1 -7
    0 1 -7
    0 1 7
    1 -1 7
    -1 -1 -7
    -1 -1 -7
    -1 1 -7
    -1 1 -7
    1 1 7
    -2 -1 -7
    2 -1 7
    2 1 7
    -2 1 -7
    -2 1 -7
    -3 -1 -7
    3 -1 7
    -3 -1 -7
    -3 1 -7
    3 1 7
    -3 1 -7
    4 -1 7
    -4 -1 -7
    -4 -1 -7
    -4 1 -7
    4 1 7
    -4 1 -7
    5 -1 7
    -5 -1 -7
    -5 1 -7
    5 1 7
    -5 1 -7
    -6 -1 -7
    -6 -1 -7
    6 -1 7
    6 1 7
    -6 1 -7
    -6 1 -7
    6 1 7
    -7 -1 -7
    -7 -1 -7
    7 -1 7
    7 1 7
    -7 1 -7
    -7 1 -7
    7 1 7
    -8 -1 -7
    -8 -1 -7
    8 -1 7
    -8 1 -7
    8 1 7
    -8 1 -7
    8 1 7
    -9 -1 -7
    9 -1 7
    9 -1 7
    -9 -1 -7
    -9 1 -7
    -9 1 -7
    9 1 7
    9 1 7
    -10 -1 -7
    10 -1 7
    -10 -1 -7
    10 -1 7
    -10 1 -7
    -10 1 -7
    10 1 7
    10 1 7
    -11 -1 -7
    11 -1 7
    -11 -1 -7
    11 -1 7
    11 1 7
    -11 1 -7
    11 1 7
    -11 1 -7
    12 -1 7
    -12 -1 -7
    12 -1 7
    -12 -1 -7
    -12 1 -7
    12 1 7
    -12 1 -7
    12 1 7
    13 -1 7
    -13 -1 -7
    -13 -1 -7
    13 -1 7
    -13 1 -7
    13 1 7
    13 1 7
    -13 1 -7
    -18 -2 7
    18 -2 -7
    -18 -2 7
    18 2 -7
    -18 2 7
    18 2 -7
    17 -2 -7
    -17 -2 7
    -17 -2 7
    17 2 -7
    -17 2 7
    17 2 -7
    -16 -2 7
    16 -2 -7
    -16 -2 7
    16 2 -7
    16 2 -7
    -16 2 7
    -15 -2 7
    15 -2 -7
    -15 -2 7
    15 2 -7
    15 2 -7
    -15 2 7
    -14 -2 7
    14 -2 -7
    14 -2 -7
    -14 -2 7
    14 2 -7
    14 2 -7
    -14 2 7
    -13 -2 7
    13 -2 -7
    13 -2 -7
    -13 2 7
    13 2 -7
    13 2 -7
    12 -2 -7
    12 -2 -7
    -12 -2 7
    12 2 -7
    12 2 -7
    -12 2 7
    11 -2 -7
    11 -2 -7
    -11 -2 7
    11 2 -7
    11 2 -7
    -11 2 7
    10 -2 -7
    10 -2 -7
    -10 -2 7
    10 2 -7
    -10 2 7
    -9 -2 7
    9 -2 -7
    9 -2 -7
    9 2 -7
    -9 2 7
    8 -2 -7
    8 -2 -7
    -8 -2 7
    8 2 -7
    8 2 -7
    -8 2 7
    -7 -2 7
    7 -2 -7
    7 -2 -7
    7 2 -7
    -7 2 7
    7 2 -7
    7 2 -7
    6 -2 -7
    -6 -2 7
    6 -2 -7
    6 2 -7
    -6 2 7
    6 2 -7
    6 2 -7
    5 -2 -7
    5 -2 -7
    -5 -2 7
    5 2 -7
    -5 2 7
    5 2 -7
    -5 2 7
    5 2 -7
    4 -2 -7
    -4 -2 7
    4 2 -7
    4 2 -7
    -4 2 7
    4 2 -7
    -4 2 7
    3 -2 -7
    3 -2 -7
    -3 -2 7
    3 2 -7
    -3 2 7
    -3 2 7
    3 2 -7
    3 2 -7
    2 -2 -7
    -2 -2 7
    2 -2 -7
    2 2 -7
    2 2 -7
    -2 2 7
    2 2 -7
    1 -2 -7
    1 -2 -7
    -1 -2 7
    1 2 -7
    -1 2 7
    1 2 -7
    0 -2 -7
    0 -2 -7
    0 -2 7
    0 2 -7
    0 2 7
    0 2 -7
    -1 -2 -7
    -1 -2 -7
    1 -2 7
    -1 2 -7
    1 2 7
    -1 2 -7
    -2 -2 -7
    -2 -2 -7
    2 -2 7
    -2 2 -7
    -2 2 -7
    2 2 7
    -3 -2 -7
    3 -2 7
    -3 -2 -7
    -3 2 -7
    -3 2 -7
    3 2 7
    3 2 7
    -4 -2 -7
    4 -2 7
    -4 2 -7
    -4 2 -7
    4 2 7
    4 2 7
    -5 -2 -7
    5 -2 7
    -5 2 -7
    -5 2 -7
    5 2 7
    5 2 7
    6 -2 7
    -6 -2 -7
    -6 -2 -7
    6 2 7
    -6 2 -7
    6 2 7
    -6 2 -7
    -7 -2 -7
    -7 -2 -7
    7 -2 7
    -7 2 -7
    -7 2 -7
    7 2 7
    7 2 7
    8 -2 7
    -8 -2 -7
    -8 -2 -7
    8 2 7
    -8 2 -7
    -8 2 -7
    8 2 7
    9 -2 7
    -9 -2 -7
    -9 -2 -7
    -9 2 -7
    9 2 7
    -9 2 -7
    9 2 7
    10 -2 7
    10 -2 7
    -10 -2 -7
    -10 -2 -7
    -10 2 -7
    10 2 7
    10 2 7
    -10 2 -7
    -11 -2 -7
    11 -2 7
    -11 -2 -7
    11 -2 7
    -11 2 -7
    -11 2 -7
    11 2 7
    11 2 7
    12 -2 7
    12 -2 7
    -12 -2 -7
    -12 -2 -7
    12 2 7
    -12 2 -7
    -12 2 -7
    12 2 7
    -13 -2 -7
    13 -2 7
    -13 -2 -7
    13 -2 7
    13 2 7
    -13 2 -7
    13 2 7
    -13 2 -7
    -18 -3 7
    18 -3 -7
    -18 -3 7
    -18 3 7
    18 3 -7
    18 3 -7
    -17 -3 7
    17 -3 -7
    -17 -3 7
    -17 3 7
    17 3 -7
    17 3 -7
    16 -3 -7
    -16 -3 7
    -16 -3 7
    16 3 -7
    -16 3 7
    16 3 -7
    -15 -3 7
    15 -3 -7
    -15 -3 7
    15 3 -7
    15 3 -7
    -15 3 7
    -14 -3 7
    14 -3 -7
    -14 -3 7
    14 3 -7
    -14 3 7
    14 3 -7
    -13 -3 7
    13 -3 -7
    13 -3 -7
    -13 -3 7
    13 3 -7
    13 3 -7
    -13 3 7
    12 -3 -7
    12 -3 -7
    -12 -3 7
    -12 3 7
    12 3 -7
    12 3 -7
    -11 -3 7
    11 -3 -7
    11 -3 -7
    11 3 -7
    11 3 -7
    -11 3 7
    10 -3 -7
    -10 -3 7
    10 -3 -7
    10 3 -7
    10 3 -7
    -10 3 7
    9 -3 -7
    -9 -3 7
    9 -3 -7
    9 3 -7
    9 3 -7
    -9 3 7
    -8 -3 7
    8 -3 -7
    8 -3 -7
    8 3 -7
    8 3 -7
    -8 3 7
    -7 -3 7
    7 -3 -7
    7 -3 -7
    7 3 -7
    -7 3 7
    7 3 -7
    7 3 -7
    -6 -3 7
    6 -3 -7
    6 -3 -7
    6 3 -7
    -6 3 7
    6 3 -7
    6 3 -7
    5 -3 -7
    -5 -3 7
    5 3 -7
    5 3 -7
    -5 3 7
    5 3 -7
    -4 -3 7
    4 -3 -7
    4 3 -7
    -4 3 7
    4 3 -7
    4 3 -7
    3 -3 -7
    -3 -3 7
    3 3 -7
    -3 3 7
    3 3 -7
    -3 3 7
    3 3 -7
    -3 3 7
    -2 -3 7
    2 -3 -7
    2 -3 -7
    -2 3 7
    2 3 -7
    -2 3 7
    2 3 -7
    2 3 -7
    -1 -3 7
    1 -3 -7
    1 -3 -7
    1 3 -7
    1 3 -7
    1 3 -7
    -1 3 7
    -1 3 7
    0 -3 7
    0 -3 -7
    0 -3 -7
    0 3 -7
    0 3 -7
    0 3 7
    1 -3 7
    -1 -3 -7
    -1 -3 -7
    1 3 7
    -1 3 -7
    -1 3 -7
    1 3 7
    -2 -3 -7
    -2 -3 -7
    2 -3 7
    2 3 7
    -2 3 -7
    -2 3 -7
    2 3 7
    3 -3 7
    -3 -3 -7
    -3 -3 -7
    3 3 7
    -3 3 -7
    3 3 7
    -3 3 -7
    -4 -3 -7
    -4 -3 -7
    4 -3 7
    4 3 7
    -4 3 -7
    -4 3 -7
    4 3 7
    5 -3 7
    -5 -3 -7
    5 3 7
    -5 3 -7
    5 3 7
    -5 3 -7
    6 -3 7
    -6 -3 -7
    -6 -3 -7
    -6 3 -7
    -6 3 -7
    6 3 7
    6 3 7
    -7 -3 -7
    7 -3 7
    -7 -3 -7
    -7 3 -7
    -7 3 -7
    7 3 7
    7 3 7
    -8 -3 -7
    -8 -3 -7
    8 -3 7
    -8 -3 -7
    -8 3 -7
    8 3 7
    8 3 7
    -8 3 -7
    -9 -3 -7
    -9 -3 -7
    -9 -3 -7
    9 -3 7
    9 3 7
    9 3 7
    -9 3 -7
    -9 3 -7
    10 -3 7
    -10 -3 -7
    -10 -3 -7
    -10 -3 -7
    -10 3 -7
    10 3 7
    10 3 7
    -10 3 -7
    -11 -3 -7
    -11 -3 -7
    11 -3 7
    11 -3 7
    -11 -3 -7
    11 3 7
    -11 3 -7
    -11 3 -7
    11 3 7
    -12 -3 -7
    12 -3 7
    -12 -3 -7
    -12 -3 -7
    12 -3 7
    12 3 7
    -12 3 -7
    -12 3 -7
    12 3 7
    13 -3 7
    -13 -3 -7
    -13 -3 -7
    13 -3 7
    -13 -3 -7
    -13 3 -7
    13 3 7
    -13 3 -7
    13 3 7
    -18 -4 7
    18 -4 -7
    -18 -4 7
    -18 4 7
    18 4 -7
    17 -4 -7
    -17 -4 7
    -17 -4 7
    17 4 -7
    17 4 -7
    -17 4 7
    16 -4 -7
    -16 -4 7
    -16 -4 7
    16 4 -7
    16 4 -7
    -16 4 7
    -15 -4 7
    -15 -4 7
    15 -4 -7
    15 4 -7
    -15 4 7
    15 4 -7
    -14 -4 7
    -14 -4 7
    14 -4 -7
    -14 4 7
    14 4 -7
    14 4 -7
    13 -4 -7
    -13 -4 7
    -13 -4 7
    -13 4 7
    13 4 -7
    13 4 -7
    -12 -4 7
    12 -4 -7
    12 4 -7
    12 4 -7
    -12 4 7
    11 -4 -7
    -11 -4 7
    11 -4 -7
    11 4 -7
    11 4 -7
    -11 4 7
    10 -4 -7
    -10 -4 7
    10 -4 -7
    10 4 -7
    -10 4 7
    10 4 -7
    9 -4 -7
    -9 -4 7
    9 -4 -7
    -9 4 7
    9 4 -7
    9 4 -7
    8 -4 -7
    -8 -4 7
    8 -4 -7
    8 4 -7
    -8 4 7
    8 4 -7
    -7 -4 7
    7 -4 -7
    7 -4 -7
    -7 4 7
    7 4 -7
    7 4 -7
    6 -4 -7
    -6 -4 7
    6 4 -7
    6 4 -7
    6 4 -7
    -6 4 7
    5 -4 -7
    -5 -4 7
    5 4 -7
    5 4 -7
    -5 4 7
    5 4 -7
    -4 -4 7
    4 -4 -7
    4 4 -7
    -4 4 7
    4 4 -7
    4 4 -7
    -3 -4 7
    3 -4 -7
    3 4 -7
    -3 4 7
    3 4 -7
    3 4 -7
    -2 -4 7
    2 -4 -7
    -2 4 7
    2 4 -7
    2 4 -7
    2 4 -7
    -2 4 7
    -1 -4 7
    1 -4 -7
    1 4 -7
    1 4 -7
    -1 4 7
    -1 4 7
    1 4 -7
    0 -4 -7
    0 -4 7
    0 -4 -7
    0 4 7
    0 4 -7
    0 4 -7
    0 4 7
    -1 -4 -7
    -1 -4 -7
    1 -4 7
    1 4 7
    -1 4 -7
    -1 4 -7
    1 4 7
    2 -4 7
    -2 -4 -7
    -2 -4 -7
    -2 4 -7
    2 4 7
    -2 4 -7
    2 4 7
    -3 -4 -7
    -3 -4 -7
    3 -4 7
    -3 4 -7
    3 4 7
    3 4 7
    -3 4 -7
    -4 -4 -7
    -4 -4 -7
    4 -4 7
    4 4 7
    -4 4 -7
    -4 4 -7
    4 4 7
    -5 -4 -7
    5 -4 7
    -5 -4 -7
    5 4 7
    5 4 7
    -5 4 -7
    -5 4 -7
    -6 -4 -7
    6 -4 7
    -6 -4 -7
    6 4 7
    6 4 7
    -6 4 -7
    -6 4 -7
    -7 -4 -7
    -7 -4 -7
    7 -4 7
    -7 -4 -7
    -7 4 -7
    7 4 7
    -7 4 -7
    7 4 7
    -8 -4 -7
    -8 -4 -7
    8 -4 7
    -8 -4 -7
    8 4 7
    -8 4 -7
    8 4 7
    -8 4 -7
    -9 -4 -7
    -9 -4 -7
    9 -4 7
    -9 -4 -7
    -9 4 -7
    9 4 7
    -9 4 -7
    9 4 7
    -10 -4 -7
    10 -4 7
    -10 -4 -7
    -10 -4 -7
    -10 4 -7
    10 4 7
    -10 4 -7
    10 4 7
    -11 -4 -7
    11 -4 7
    -11 -4 -7
    -11 -4 -7
    11 4 7
    11 4 7
    -11 4 -7
    -11 4 -7
    -12 -4 -7
    12 -4 7
    12 -4 7
    -12 -4 -7
    -12 -4 -7
    12 4 7
    12 4 7
    -12 4 -7
    -12 4 -7
    -13 -4 -7
    13 -4 7
    -13 -4 -7
    -13 -4 -7
    13 -4 7
    13 4 7
    13 4 7
    -13 4 -7
    -13 4 -7
    17 -5 -7
    -17 -5 7
    -17 -5 7
    17 5 -7
    -17 5 7
    17 5 -7
    -16 -5 7
    -16 -5 7
    16 -5 -7
    16 5 -7
    16 5 -7
    -16 5 7
    15 -5 -7
    -15 -5 7
    -15 -5 7
    15 5 -7
    15 5 -7
    -15 5 7
    -14 -5 7
    -14 -5 7
    14 -5 -7
    -14 5 7
    14 5 -7
    14 5 -7
    -13 -5 7
    13 -5 -7
    13 5 -7
    13 5 -7
    -13 5 7
    -12 -5 7
    12 -5 -7
    12 5 -7
    12 5 -7
    -12 5 7
    -11 -5 7
    11 -5 -7
    -11 5 7
    11 5 -7
    11 5 -7
    -10 -5 7
    10 -5 -7
    -10 5 7
    10 5 -7
    10 5 -7
    -9 -5 7
    9 -5 -7
    9 -5 -7
    9 5 -7
    9 5 -7
    -9 5 7
    -8 -5 7
    8 -5 -7
    8 -5 -7
    -8 5 7
    8 5 -7
    8 5 -7
    7 -5 -7
    7 -5 -7
    -7 -5 7
    7 5 -7
    7 5 -7
    -7 5 7
    7 5 -7
    -6 -5 7
    6 -5 -7
    -6 5 7
    6 5 -7
    6 5 -7
    6 5 -7
    5 -5 -7
    -5 -5 7
    -5 5 7
    5 5 -7
    5 5 -7
    5 5 -7
    4 -5 -7
    -4 -5 7
    4 5 -7
    -4 5 7
    4 5 -7
    4 5 -7
    -3 -5 7
    3 -5 -7
    -3 5 7
    3 5 -7
    3 5 -7
    3 5 -7
    2 -5 -7
    -2 -5 7
    -2 5 7
    2 5 -7
    2 5 -7
    2 5 -7
    -2 5 7
    -1 -5 7
    1 -5 -7
    -1 5 7
    1 5 -7
    1 5 -7
    1 5 -7
    -1 5 7
    0 -5 -7
    0 -5 -7
    0 -5 7
    0 5 -7
    0 5 -7
    0 5 -7
    0 5 7
    -1 -5 -7
    1 -5 7
    -1 -5 -7
    -1 5 -7
    1 5 7
    1 5 7
    -1 5 -7
    -2 -5 -7
    -2 -5 -7
    2 -5 7
    -2 5 -7
    -2 5 -7
    2 5 7
    2 5 7
    -3 -5 -7
    -3 -5 -7
    3 -5 7
    3 5 7
    -3 5 -7
    3 5 7
    -3 5 -7
    -4 -5 -7
    4 -5 7
    -4 -5 -7
    4 5 7
    -4 5 -7
    4 5 7
    -4 5 -7
    -5 -5 -7
    5 -5 7
    -5 -5 -7
    -5 5 -7
    5 5 7
    5 5 7
    -5 5 -7
    -6 -5 -7
    -6 -5 -7
    -6 -5 -7
    6 -5 7
    6 5 7
    6 5 7
    -6 5 -7
    -6 5 -7
    7 -5 7
    -7 -5 -7
    -7 -5 -7
    -7 -5 -7
    -7 5 -7
    7 5 7
    -7 5 -7
    7 5 7
    8 -5 7
    -8 -5 -7
    -8 -5 -7
    -8 -5 -7
    -8 5 -7
    8 5 7
    -8 5 -7
    8 5 7
    -9 -5 -7
    -9 -5 -7
    9 -5 7
    -9 -5 -7
    9 5 7
    -9 5 -7
    -9 5 -7
    9 5 7
    10 -5 7
    -10 -5 -7
    -10 -5 -7
    -10 -5 -7
    -10 5 -7
    10 5 7
    -10 5 -7
    10 5 7
    11 -5 7
    -11 -5 -7
    -11 -5 -7
    -11 -5 -7
    -11 5 -7
    11 5 7
    -11 5 -7
    11 5 7
    12 -5 7
    -12 -5 -7
    -12 -5 -7
    12 -5 7
    -12 -5 -7
    12 5 7
    -12 5 -7
    -12 5 -7
    12 5 7
    13 -5 7
    -13 -5 -7
    13 -5 7
    -13 -5 -7
    13 5 7
    -13 5 -7
    13 5 7
    -13 5 -7
    -17 -6 7
    17 -6 -7
    -17 -6 7
    17 6 -7
    17 6 -7
    16 -6 -7
    -16 -6 7
    -16 -6 7
    16 6 -7
    16 6 -7
    15 -6 -7
    -15 -6 7
    -15 -6 7
    15 6 -7
    15 6 -7
    -15 6 7
    -14 -6 7
    -14 -6 7
    14 -6 -7
    14 6 -7
    -14 6 7
    14 6 -7
    -13 -6 7
    13 -6 -7
    13 6 -7
    13 6 -7
    -13 6 7
    12 -6 -7
    -12 -6 7
    12 6 -7
    12 6 -7
    -12 6 7
    -11 -6 7
    11 -6 -7
    11 6 -7
    11 6 -7
    -11 6 7
    10 -6 -7
    -10 -6 7
    10 6 -7
    -10 6 7
    10 6 -7
    9 -6 -7
    -9 -6 7
    9 6 -7
    -9 6 7
    9 6 -7
    8 -6 -7
    -8 -6 7
    -8 6 7
    8 6 -7
    8 6 -7
    -7 -6 7
    7 -6 -7
    7 6 -7
    7 6 -7
    -7 6 7
    -6 -6 7
    6 -6 -7
    -6 6 7
    6 6 -7
    6 6 -7
    6 6 -7
    5 -6 -7
    -5 -6 7
    5 6 -7
    -5 6 7
    5 6 -7
    5 6 -7
    4 -6 -7
    -4 -6 7
    4 6 -7
    -4 6 7
    4 6 -7
    4 6 -7
    -3 -6 7
    3 -6 -7
    3 6 -7
    -3 6 7
    3 6 -7
    3 6 -7
    2 -6 -7
    -2 -6 7
    2 6 -7
    -2 6 7
    -2 6 7
    2 6 -7
    2 6 -7
    1 -6 -7
    -1 -6 7
    1 6 -7
    -1 6 7
    1 6 -7
    1 6 -7
    -1 6 7
    0 -6 -7
    0 -6 7
    0 6 -7
    0 6 -7
    0 6 7
    0 6 -7
    -1 -6 -7
    1 -6 7
    -1 -6 -7
    -1 6 -7
    1 6 7
    1 6 7
    -1 6 -7
    2 -6 7
    -2 -6 -7
    -2 -6 -7
    -2 6 -7
    2 6 7
    -2 6 -7
    2 6 7
    3 -6 7
    -3 -6 -7
    -3 -6 -7
    -3 6 -7
    3 6 7
    -3 6 -7
    3 6 7
    -4 -6 -7
    4 -6 7
    -4 -6 -7
    -4 6 -7
    -4 6 -7
    4 6 7
    4 6 7
    -5 -6 -7
    -5 -6 -7
    5 -6 7
    -5 -6 -7
    -5 6 -7
    5 6 7
    5 6 7
    -5 6 -7
    -6 -6 -7
    6 -6 7
    -6 -6 -7
    -6 -6 -7
    6 6 7
    -6 6 -7
    6 6 7
    -6 6 -7
    -7 -6 -7
    7 -6 7
    -7 -6 -7
    -7 -6 -7
    7 6 7
    7 6 7
    -7 6 -7
    -7 6 -7
    -8 -6 -7
    -8 -6 -7
    8 -6 7
    -8 -6 -7
    8 6 7
    -8 6 -7
    8 6 7
    -8 6 -7
    -9 -6 -7
    9 -6 7
    -9 -6 -7
    -9 -6 -7
    9 6 7
    -9 6 -7
    9 6 7
    -9 6 -7
    -10 -6 -7
    10 -6 7
    -10 -6 -7
    -10 -6 -7
    -10 6 -7
    10 6 7
    -10 6 -7
    10 6 7
    -11 -6 -7
    11 -6 7
    -11 -6 -7
    -11 -6 -7
    11 6 7
    -11 6 -7
    11 6 7
    -11 6 -7
    -12 -6 -7
    -12 -6 -7
    12 -6 7
    -12 -6 -7
    -12 6 -7
    12 6 7
    -12 6 -7
    12 6 7
    -17 -7 7
    17 -7 -7
    -17 -7 7
    17 7 -7
    17 7 -7
    16 -7 -7
    -16 -7 7
    -16 -7 7
    16 7 -7
    16 7 -7
    15 -7 -7
    -15 -7 7
    -15 -7 7
    15 7 -7
    15 7 -7
    14 -7 -7
    -14 -7 7
    14 7 -7
    14 7 -7
    13 -7 -7
    -13 -7 7
    13 7 -7
    13 7 -7
    -12 -7 7
    12 -7 -7
    12 7 -7
    -12 7 7
    12 7 -7
    -11 -7 7
    11 -7 -7
    -11 7 7
    11 7 -7
    11 7 -7
    -10 -7 7
    10 -7 -7
    -10 7 7
    10 7 -7
    10 7 -7
    9 -7 -7
    -9 -7 7
    -9 7 7
    9 7 -7
    9 7 -7
    -8 -7 7
    8 -7 -7
    8 7 -7
    8 7 -7
    -8 7 7
    -7 -7 7
    7 -7 -7
    7 7 -7
    -7 7 7
    7 7 -7
    -6 -7 7
    6 -7 -7
    6 7 -7
    6 7 -7
    6 7 -7
    -6 7 7
    -5 -7 7
    5 -7 -7
    5 7 -7
    5 7 -7
    -5 7 7
    5 7 -7
    4 -7 -7
    -4 -7 7
    -4 7 7
    4 7 -7
    4 7 -7
    4 7 -7
    -3 -7 7
    3 -7 -7
    3 7 -7
    3 7 -7
    3 7 -7
    -3 7 7
    -3 7 7
    -2 -7 7
    2 -7 -7
    2 7 -7
    2 7 -7
    -2 7 7
    2 7 -7
    -2 7 7
    1 -7 -7
    -1 -7 7
    -1 7 7
    -1 7 7
    1 7 -7
    1 7 -7
    1 7 -7
    0 -7 -7
    0 -7 7
    0 7 -7
    0 7 -7
    0 7 7
    0 7 7
    0 7 -7
    -1 -7 -7
    1 -7 7
    -1 7 -7
    1 7 7
    -1 7 -7
    1 7 7
    -2 -7 -7
    -2 -7 -7
    2 -7 7
    2 7 7
    -2 7 -7
    -2 7 -7
    2 7 7
    3 -7 7
    -3 -7 -7
    -3 -7 -7
    -3 7 -7
    3 7 7
    -3 7 -7
    3 7 7
    -4 -7 -7
    -4 -7 -7
    4 -7 7
    -4 7 -7
    4 7 7
    -4 7 -7
    4 7 7
    -5 -7 -7
    5 -7 7
    -5 -7 -7
    -5 -7 -7
    -5 7 -7
    -5 7 -7
    5 7 7
    5 7 7
    6 -7 7
    -6 -7 -7
    -6 -7 -7
    -6 -7 -7
    -6 7 -7
    6 7 7
    -6 7 -7
    6 7 7
    7 -7 7
    -7 -7 -7
    -7 -7 -7
    -7 -7 -7
    -7 7 -7
    -7 7 -7
    7 7 7
    7 7 7
    -8 -7 -7
    -8 -7 -7
    -8 -7 -7
    8 -7 7
    8 7 7
    -8 7 -7
    -8 7 -7
    8 7 7
    -9 -7 -7
    -9 -7 -7
    -9 -7 -7
    9 -7 7
    -9 7 -7
    9 7 7
    9 7 7
    -9 7 -7
    10 -7 7
    -10 -7 -7
    -10 -7 -7
    -10 -7 -7
    10 7 7
    -10 7 -7
    -10 7 -7
    10 7 7
    11 -7 7
    -11 -7 -7
    -11 -7 -7
    -11 -7 -7
    11 7 7
    -11 7 -7
    -11 7 -7
    11 7 7
    -12 -7 -7
    12 -7 7
    -12 -7 -7
    -12 7 -7
    12 7 7
    -12 7 -7
    12 7 7
    17 8 -7
    16 -8 -7
    -16 -8 7
    16 8 -7
    16 8 -7
    -15 -8 7
    15 -8 -7
    15 8 -7
    15 8 -7
    -14 -8 7
    14 -8 -7
    14 8 -7
    14 8 -7
    -13 -8 7
    13 -8 -7
    13 8 -7
    13 8 -7
    12 -8 -7
    -12 -8 7
    12 8 -7
    12 8 -7
    11 -8 -7
    -11 -8 7
    11 8 -7
    11 8 -7
    10 -8 -7
    -10 -8 7
    10 8 -7
    10 8 -7
    9 -8 -7
    -9 -8 7
    9 8 -7
    9 8 -7
    -8 -8 7
    8 -8 -7
    8 8 -7
    8 8 -7
    7 -8 -7
    -7 -8 7
    7 8 -7
    7 8 -7
    -6 -8 7
    6 -8 -7
    6 8 -7
    6 8 -7
    6 8 -7
    -5 -8 7
    5 -8 -7
    5 8 -7
    5 8 -7
    5 8 -7
    -4 -8 7
    4 -8 -7
    4 8 -7
    4 8 -7
    4 8 -7
    -3 -8 7
    3 -8 -7
    3 8 -7
    3 8 -7
    -3 8 7
    -3 8 7
    3 8 -7
    2 -8 -7
    -2 -8 7
    -2 8 7
    2 8 -7
    2 8 -7
    2 8 -7
    -2 8 7
    1 -8 -7
    -1 -8 7
    -1 8 7
    1 8 -7
    1 8 -7
    1 8 -7
    0 -8 7
    0 -8 -7
    0 8 -7
    0 8 -7
    0 8 -7
    0 8 7
    0 8 7
    1 -8 7
    -1 -8 -7
    1 8 7
    -1 8 -7
    1 8 7
    -1 8 -7
    2 -8 7
    -2 -8 -7
    -2 -8 -7
    2 8 7
    -2 8 -7
    2 8 7
    -2 8 -7
    -3 -8 -7
    -3 -8 -7
    3 -8 7
    -3 8 -7
    3 8 7
    3 8 7
    -3 8 -7
    -4 -8 -7
    4 -8 7
    -4 -8 -7
    4 8 7
    4 8 7
    -4 8 -7
    -4 8 -7
    -5 -8 -7
    -5 -8 -7
    -5 -8 -7
    5 -8 7
    -5 8 -7
    5 8 7
    -5 8 -7
    5 8 7
    -6 -8 -7
    6 -8 7
    -6 -8 -7
    -6 -8 -7
    6 8 7
    6 8 7
    -6 8 -7
    -6 8 -7
    -7 -8 -7
    7 -8 7
    -7 -8 -7
    -7 -8 -7
    7 8 7
    7 8 7
    -7 8 -7
    -7 8 -7
    -8 -8 -7
    -8 -8 -7
    -8 -8 -7
    8 -8 7
    -8 8 -7
    8 8 7
    -8 8 -7
    8 8 7
    -9 -8 -7
    9 -8 7
    -9 -8 -7
    -9 -8 -7
    -9 8 -7
    9 8 7
    9 8 7
    -9 8 -7
    -10 -8 -7
    -10 -8 -7
    -10 -8 -7
    10 -8 7
    -10 8 -7
    10 8 7
    -10 8 -7
    10 8 7
    -11 -8 -7
    -11 -8 -7
    -11 -8 -7
    11 -8 7
    11 8 7
    -11 8 -7
    11 8 7
    12 -8 7
    -12 -8 -7
    -12 -8 -7
    12 8 7
    12 8 7
    -12 8 -7
    -16 -9 7
    16 9 -7
    16 9 -7
    -15 -9 7
    15 9 -7
    15 9 -7
    -14 -9 7
    14 -9 -7
    14 9 -7
    14 9 -7
    13 -9 -7
    -13 -9 7
    13 9 -7
    13 9 -7
    12 -9 -7
    -12 -9 7
    12 9 -7
    12 9 -7
    -11 -9 7
    11 -9 -7
    11 9 -7
    11 9 -7
    10 -9 -7
    -10 -9 7
    10 9 -7
    10 9 -7
    -9 -9 7
    9 -9 -7
    9 9 -7
    9 9 -7
    -8 -9 7
    8 -9 -7
    8 9 -7
    8 9 -7
    -7 -9 7
    7 -9 -7
    7 9 -7
    7 9 -7
    6 -9 -7
    -6 -9 7
    6 9 -7
    6 9 -7
    6 9 -7
    5 -9 -7
    -5 -9 7
    5 9 -7
    5 9 -7
    5 9 -7
    -4 -9 7
    4 -9 -7
    4 9 -7
    4 9 -7
    4 9 -7
    -3 -9 7
    3 -9 -7
    3 9 -7
    3 9 -7
    -3 9 7
    3 9 -7
    2 -9 -7
    -2 -9 7
    2 9 -7
    2 9 -7
    2 9 -7
    -2 9 7
    -1 -9 7
    1 -9 -7
    1 9 -7
    1 9 -7
    -1 9 7
    1 9 -7
    0 -9 -7
    0 -9 7
    0 9 -7
    0 9 7
    0 9 -7
    0 9 7
    -1 -9 -7
    1 -9 7
    1 9 7
    -1 9 -7
    1 9 7
    -1 9 -7
    -1 9 -7
    -2 -9 -7
    2 -9 7
    2 9 7
    -2 9 -7
    -2 9 -7
    2 9 7
    -3 -9 -7
    -3 -9 -7
    3 -9 7
    -3 9 -7
    -3 9 -7
    3 9 7
    3 9 7
    -4 -9 -7
    4 -9 7
    -4 -9 -7
    -4 9 -7
    4 9 7
    4 9 7
    -4 9 -7
    5 -9 7
    -5 -9 -7
    -5 -9 -7
    -5 -9 -7
    -5 9 -7
    -5 9 -7
    5 9 7
    5 9 7
    6 -9 7
    -6 -9 -7
    -6 -9 -7
    -6 -9 -7
    6 9 7
    -6 9 -7
    6 9 7
    -6 9 -7
    -7 -9 -7
    -7 -9 -7
    -7 -9 -7
    7 -9 7
    7 9 7
    -7 9 -7
    -7 9 -7
    7 9 7
    8 -9 7
    -8 -9 -7
    -8 -9 -7
    -8 -9 -7
    8 9 7
    -8 9 -7
    8 9 7
    -9 -9 -7
    -9 -9 -7
    -9 -9 -7
    9 -9 7
    9 9 7
    9 9 7
    -9 9 -7
    10 -9 7
    -10 -9 -7
    -10 -9 -7
    -10 -9 -7
    10 9 7
    10 9 7
    -10 9 -7
    -11 -9 -7
    -11 -9 -7
    11 -9 7
    -11 -9 -7
    11 9 7
    -11 9 -7
    11 9 7
    -16 -10 7
    16 10 -7
    -15 -10 7
    15 10 -7
    15 10 -7
    -14 -10 7
    14 10 -7
    14 10 -7
    -13 -10 7
    13 10 -7
    13 10 -7
    -12 -10 7
    12 10 -7
    12 10 -7
    -11 -10 7
    11 -10 -7
    11 10 -7
    11 10 -7
    -10 -10 7
    10 -10 -7
    10 10 -7
    10 10 -7
    9 -10 -7
    -9 -10 7
    9 10 -7
    9 10 -7
    8 -10 -7
    -8 -10 7
    8 10 -7
    8 10 -7
    7 -10 -7
    -7 -10 7
    7 10 -7
    7 10 -7
    -6 -10 7
    6 -10 -7
    6 10 -7
    6 10 -7
    -5 -10 7
    5 -10 -7
    5 10 -7
    5 10 -7
    5 10 -7
    4 -10 -7
    -4 -10 7
    4 10 -7
    4 10 -7
    4 10 -7
    -3 -10 7
    3 -10 -7
    3 10 -7
    3 10 -7
    3 10 -7
    2 -10 -7
    -2 -10 7
    2 10 -7
    2 10 -7
    2 10 -7
    -1 -10 7
    1 -10 -7
    -1 10 7
    1 10 -7
    1 10 -7
    1 10 -7
    0 -10 -7
    0 -10 7
    0 10 -7
    0 10 7
    0 10 -7
    0 10 -7
    1 -10 7
    -1 -10 -7
    -1 10 -7
    -1 10 -7
    1 10 7
    -1 10 -7
    2 -10 7
    -2 -10 -7
    -2 10 -7
    -2 10 -7
    2 10 7
    -3 -10 -7
    -3 -10 -7
    3 -10 7
    3 10 7
    -3 10 -7
    3 10 7
    -3 10 -7
    -4 -10 -7
    -4 -10 -7
    4 -10 7
    -4 10 -7
    4 10 7
    4 10 7
    -5 -10 -7
    5 -10 7
    -5 -10 -7
    -5 -10 -7
    5 10 7
    5 10 7
    -5 10 -7
    6 -10 7
    -6 -10 -7
    -6 -10 -7
    -6 -10 -7
    -6 10 -7
    6 10 7
    6 10 7
    -7 -10 -7
    -7 -10 -7
    7 -10 7
    -7 -10 -7
    7 10 7
    7 10 7
    -7 10 -7
    -8 -10 -7
    -8 -10 -7
    8 -10 7
    -8 -10 -7
    -8 10 -7
    8 10 7
    8 10 7
    -9 -10 -7
    9 -10 7
    -9 -10 -7
    -9 -10 -7
    -9 10 -7
    9 10 7
    9 10 7
    -10 -10 -7
    -10 -10 -7
    10 -10 7
    -10 -10 -7
    10 10 7
    10 10 7
    -10 10 -7
    -11 -10 -7
    -11 -10 -7
    11 -10 7
    11 10 7
    -11 10 -7
    11 10 7
    -15 -11 7
    15 11 -7
    15 11 -7
    -14 -11 7
    14 11 -7
    14 11 -7
    -13 -11 7
    13 11 -7
    13 11 -7
    -12 -11 7
    12 11 -7
    12 11 -7
    -11 -11 7
    11 11 -7
    11 11 -7
    -10 -11 7
    10 11 -7
    10 11 -7
    -9 -11 7
    9 11 -7
    9 11 -7
    -8 -11 7
    8 11 -7
    8 11 -7
    -7 -11 7
    7 11 -7
    7 11 -7
    6 -11 -7
    -6 -11 7
    6 11 -7
    6 11 -7
    -5 -11 7
    5 -11 -7
    5 11 -7
    5 11 -7
    5 11 -7
    -4 -11 7
    4 -11 -7
    4 11 -7
    4 11 -7
    4 11 -7
    3 -11 -7
    -3 -11 7
    3 11 -7
    3 11 -7
    3 11 -7
    2 -11 -7
    -2 -11 7
    2 11 -7
    2 11 -7
    2 11 -7
    -1 -11 7
    1 -11 -7
    -1 11 7
    1 11 -7
    1 11 -7
    0 -11 7
    0 -11 -7
    0 11 -7
    0 11 -7
    0 11 7
    -1 -11 -7
    1 -11 7
    -1 11 -7
    -1 11 -7
    1 11 7
    -2 -11 -7
    2 -11 7
    -2 11 -7
    2 11 7
    3 -11 7
    -3 -11 -7
    -3 11 -7
    3 11 7
    -4 -11 -7
    4 -11 7
    -4 -11 -7
    -4 11 -7
    4 11 7
    -5 -11 -7
    5 -11 7
    -5 -11 -7
    5 11 7
    -5 11 -7
    -6 -11 -7
    -6 -11 -7
    6 -11 7
    -6 11 -7
    6 11 7
    -7 -11 -7
    7 -11 7
    -7 -11 -7
    7 11 7
    -7 11 -7
    -8 -11 -7
    -8 -11 -7
    8 -11 7
    8 11 7
    -8 11 -7
    -9 -11 -7
    -9 -11 -7
    9 -11 7
    -9 11 -7
    9 11 7
    -10 -11 -7
    -10 -11 -7
    10 -11 7
    -10 11 -7
    10 11 7
    -14 -12 7
    14 12 -7
    14 12 -7
    -13 -12 7
    13 12 -7
    13 12 -7
    -12 -12 7
    12 12 -7
    12 12 -7
    -11 -12 7
    11 12 -7
    11 12 -7
    -10 -12 7
    10 12 -7
    10 12 -7
    -9 -12 7
    9 12 -7
    9 12 -7
    -8 -12 7
    8 12 -7
    8 12 -7
    -7 -12 7
    7 12 -7
    7 12 -7
    -6 -12 7
    6 12 -7
    6 12 -7
    -5 -12 7
    5 12 -7
    -4 -12 7
    4 12 -7
    4 12 -7
    -3 -12 7
    3 12 -7
    3 12 -7
    -2 -12 7
    2 12 -7
    2 12 -7
    1 -12 -7
    -1 -12 7
    1 12 -7
    1 12 -7
    0 -12 -7
    0 -12 7
    0 12 -7
    0 12 -7
    1 -12 7
    -1 -12 -7
    -1 12 -7
    1 12 7
    -1 12 -7
    -2 -12 -7
    2 -12 7
    -2 12 -7
    2 12 7
    -3 -12 -7
    3 -12 7
    3 12 7
    -3 12 -7
    -4 -12 -7
    4 -12 7
    -4 -12 -7
    4 12 7
    -4 12 -7
    -5 -12 -7
    5 -12 7
    -5 -12 -7
    5 12 7
    -5 12 -7
    6 -12 7
    -6 -12 -7
    -6 -12 -7
    6 12 7
    -6 12 -7
    -7 -12 -7
    7 -12 7
    -7 -12 -7
    7 12 7
    -7 12 -7
    8 -12 7
    -8 -12 -7
    -8 -12 -7
    8 12 7
    -8 12 -7
    9 -12 7
    -9 -12 -7
    -9 -12 -7
    -9 12 -7
    9 12 7
    10 -12 7
    -10 -12 -7
    10 12 7
    -10 12 -7
    -14 -13 7
    14 13 -7
    -13 -13 7
    13 13 -7
    -12 -13 7
    12 13 -7
    -11 -13 7
    11 13 -7
    -10 -13 7
    10 13 -7
    -9 -13 7
    9 13 -7
    -8 -13 7
    8 13 -7
    -7 -13 7
    7 13 -7
    -6 -13 7
    6 13 -7
    -5 -13 7
    5 13 -7
    -4 -13 7
    4 13 -7
    4 13 -7
    -3 -13 7
    3 13 -7
    3 13 -7
    -2 -13 7
    2 13 -7
    2 13 -7
    -1 -13 7
    1 13 -7
    1 13 -7
    0 -13 7
    0 13 -7
    0 13 -7
    1 -13 7
    -1 13 -7
    -1 13 -7
    2 -13 7
    -2 13 -7
    2 13 7
    3 -13 7
    -3 13 -7
    3 13 7
    4 -13 7
    -4 -13 -7
    4 13 7
    -4 13 -7
    5 -13 7
    -5 -13 -7
    -5 -13 -7
    -5 13 -7
    5 13 7
    -6 -13 -7
    6 -13 7
    -6 -13 -7
    -6 13 -7
    6 13 7
    -7 -13 -7
    7 -13 7
    -7 -13 -7
    7 13 7
    -7 13 -7
    -8 -13 -7
    8 -13 7
    -8 -13 -7
    -8 13 -7
    8 13 7
    9 -13 7
    -9 -13 -7
    -9 -13 -7
    -9 13 -7
    9 13 7
    -13 -14 7
    13 14 -7
    -12 -14 7
    12 14 -7
    -11 -14 7
    11 14 -7
    -10 -14 7
    10 14 -7
    -9 -14 7
    9 14 -7
    -8 -14 7
    8 14 -7
    -7 -14 7
    7 14 -7
    -6 -14 7
    6 14 -7
    -5 -14 7
    5 14 -7
    -4 -14 7
    4 14 -7
    -3 -14 7
    3 14 -7
    3 14 -7
    -2 -14 7
    2 14 -7
    2 14 -7
    -1 -14 7
    1 14 -7
    1 14 -7
    0 14 -7
    0 14 -7
    1 -14 7
    -1 14 -7
    -1 14 -7
    2 -14 7
    -2 14 -7
    3 -14 7
    -3 14 -7
    4 -14 7
    -4 14 -7
    4 14 7
    5 -14 7
    -5 -14 -7
    -5 14 -7
    5 14 7
    6 -14 7
    -6 -14 -7
    -6 14 -7
    6 14 7
    -7 -14 -7
    7 -14 7
    7 14 7
    -7 14 -7
    -8 -14 -7
    -8 14 -7
    8 14 7
    -12 -15 7
    12 15 -7
    -11 -15 7
    11 15 -7
    -10 -15 7
    10 15 -7
    -9 -15 7
    9 15 -7
    -8 -15 7
    8 15 -7
    -7 -15 7
    7 15 -7
    -6 -15 7
    6 15 -7
    -5 -15 7
    5 15 -7
    -4 -15 7
    4 15 -7
    -3 -15 7
    3 15 -7
    3 15 -7
    -2 -15 7
    2 15 -7
    2 15 -7
    -1 -15 7
    1 15 -7
    1 15 -7
    0 -15 7
    0 15 -7
    0 15 -7
    1 -15 7
    -1 15 -7
    -1 15 -7
    2 -15 7
    -2 15 -7
    3 -15 7
    -3 15 -7
    4 -15 7
    -4 15 -7
    -5 -15 -7
    -5 15 -7
    -6 -15 -7
    -6 15 -7
    -7 -15 -7
    7 15 7
    -7 15 -7
    -11 -16 7
    11 16 -7
    -10 -16 7
    10 16 -7
    -9 -16 7
    9 16 -7
    -8 -16 7
    8 16 -7
    -7 -16 7
    7 16 -7
    -6 -16 7
    6 16 -7
    -5 -16 7
    5 16 -7
    -4 -16 7
    4 16 -7
    -3 -16 7
    3 16 -7
    -2 -16 7
    2 16 -7
    2 16 -7
    -1 -16 7
    1 16 -7
    1 16 -7
    0 16 -7
    0 16 -7
    -1 16 -7
    -1 16 -7
    -2 16 -7
    -3 16 -7
    -4 16 -7
    -5 -16 -7
    -5 16 -7
    -6 -16 -7
    -6 16 -7
    -9 -17 7
    9 17 -7
    -8 -17 7
    8 17 -7
    -7 -17 7
    7 17 -7
    6 17 -7
    5 17 -7
    4 17 -7
    3 17 -7
    2 17 -7
    1 17 -7
    1 17 -7
    0 17 -7
    0 17 -7
    -1 17 -7
    -1 17 -7
    -2 17 -7
    -3 17 -7
    -4 17 -7
    -5 -17 -7
    -5 17 -7
    7 18 -7
    6 18 -7
    5 18 -7
    4 18 -7
    3 18 -7
    2 18 -7
    1 18 -7
    0 18 -7
    0 18 -7
    -1 18 -7
    -1 18 -7
    -2 18 -7
    -3 18 -7
    4 19 -7
    3 19 -7
    2 19 -7
    1 19 -7
    0 19 -7
    18 0 -8
    -18 0 8
    17 0 -8
    -17 0 8
    16 0 -8
    -16 0 8
    15 0 -8
    15 0 -8
    -15 0 8
    14 0 -8
    -14 0 8
    14 0 -8
    -13 0 8
    13 0 -8
    13 0 -8
    12 0 -8
    -12 0 8
    12 0 -8
    -11 0 8
    11 0 -8
    11 0 -8
    -10 0 8
    10 0 -8
    10 0 -8
    9 0 -8
    -9 0 8
    9 0 -8
    9 0 -8
    8 0 -8
    -8 0 8
    8 0 -8
    7 0 -8
    7 0 -8
    7 0 -8
    -7 0 8
    6 0 -8
    6 0 -8
    6 0 -8
    -6 0 8
    5 0 -8
    5 0 -8
    -5 0 8
    5 0 -8
    4 0 -8
    -4 0 8
    4 0 -8
    3 0 -8
    3 0 -8
    -3 0 8
    -2 0 8
    2 0 -8
    2 0 -8
    1 0 -8
    1 0 -8
    -1 0 8
    0 0 -8
    0 0 8
    0 0 -8
    -1 0 -8
    -1 0 -8
    1 0 8
    2 0 8
    -2 0 -8
    -2 0 -8
    -3 0 -8
    -3 0 -8
    3 0 8
    4 0 8
    -4 0 -8
    -4 0 -8
    -5 0 -8
    5 0 8
    -5 0 -8
    -6 0 -8
    6 0 8
    -6 0 -8
    -7 0 -8
    7 0 8
    -7 0 -8
    7 0 8
    -8 0 -8
    8 0 8
    8 0 8
    -8 0 -8
    9 0 8
    -9 0 -8
    9 0 8
    -9 0 -8
    10 0 8
    10 0 8
    -10 0 -8
    -10 0 -8
    -11 0 -8
    11 0 8
    11 0 8
    -11 0 -8
    -12 0 -8
    -12 0 -8
    12 0 8
    12 0 8
    -18 -1 8
    18 -1 -8
    18 1 -8
    -18 1 8
    17 -1 -8
    -17 -1 8
    17 1 -8
    -17 1 8
    -16 -1 8
    16 -1 -8
    16 1 -8
    -16 1 8
    16 1 -8
    15 -1 -8
    -15 -1 8
    15 1 -8
    -15 1 8
    15 1 -8
    -14 -1 8
    14 -1 -8
    14 1 -8
    14 1 -8
    -14 1 8
    13 -1 -8
    13 -1 -8
    -13 -1 8
    13 1 -8
    13 1 -8
    -13 1 8
    -12 -1 8
    12 -1 -8
    12 -1 -8
    -12 1 8
    12 1 -8
    12 1 -8
    11 -1 -8
    -11 -1 8
    11 -1 -8
    -11 1 8
    11 1 -8
    11 1 -8
    10 -1 -8
    -10 -1 8
    10 -1 -8
    10 1 -8
    -10 1 8
    9 -1 -8
    -9 -1 8
    9 -1 -8
    9 1 -8
    9 1 -8
    -9 1 8
    9 1 -8
    8 -1 -8
    -8 -1 8
    8 -1 -8
    -8 1 8
    8 1 -8
    8 1 -8
    -7 -1 8
    7 -1 -8
    7 -1 -8
    7 1 -8
    7 1 -8
    7 1 -8
    -7 1 8
    -6 -1 8
    6 -1 -8
    6 -1 -8
    6 -1 -8
    6 1 -8
    6 1 -8
    -6 1 8
    6 1 -8
    5 -1 -8
    -5 -1 8
    5 -1 -8
    5 -1 -8
    5 1 -8
    -5 1 8
    5 1 -8
    5 1 -8
    -4 -1 8
    4 -1 -8
    4 -1 -8
    4 1 -8
    4 1 -8
    -4 1 8
    4 1 -8
    3 -1 -8
    3 -1 -8
    -3 -1 8
    3 1 -8
    3 1 -8
    -3 1 8
    3 1 -8
    -2 -1 8
    2 -1 -8
    2 -1 -8
    -2 1 8
    2 1 -8
    2 1 -8
    -1 -1 8
    1 -1 -8
    -1 1 8
    1 1 -8
    1 1 -8
    0 -1 8
    0 -1 -8
    0 1 -8
    0 1 -8
    0 1 8
    -1 -1 -8
    1 -1 8
    1 1 8
    -1 1 -8
    -1 1 -8
    -2 -1 -8
    -2 1 -8
    -2 1 -8
    2 1 8
    -3 -1 -8
    -3 -1 -8
    3 -1 8
    3 1 8
    -3 1 -8
    -3 1 -8
    -4 -1 -8
    -4 -1 -8
    4 -1 8
    4 1 8
    -4 1 -8
    -4 1 -8
    -5 -1 -8
    5 -1 8
    -5 -1 -8
    5 1 8
    -5 1 -8
    -5 1 -8
    -6 -1 -8
    6 -1 8
    -6 -1 -8
    6 1 8
    -6 1 -8
    6 1 8
    -6 1 -8
    7 -1 8
    -7 -1 -8
    -7 -1 -8
    7 1 8
    -7 1 -8
    -7 1 -8
    7 1 8
    8 -1 8
    -8 -1 -8
    -8 -1 -8
    8 -1 8
    8 1 8
    8 1 8
    -8 1 -8
    -8 1 -8
    9 -1 8
    -9 -1 -8
    9 -1 8
    -9 -1 -8
    -9 1 -8
    9 1 8
    -9 1 -8
    9 1 8
    10 -1 8
    10 -1 8
    -10 -1 -8
    -10 -1 -8
    10 1 8
    10 1 8
    -10 1 -8
    -10 1 -8
    -11 -1 -8
    11 -1 8
    11 -1 8
    -11 -1 -8
    11 1 8
    -11 1 -8
    -11 1 -8
    11 1 8
    12 -1 8
    -12 -1 -8
    12 -1 8
    -12 -1 -8
    12 1 8
    -12 1 -8
    -12 1 -8
    12 1 8
    -18 -2 8
    18 -2 -8
    -18 2 8
    18 2 -8
    17 -2 -8
    -17 -2 8
    -17 2 8
    17 2 -8
    -16 -2 8
    16 -2 -8
    16 2 -8
    16 2 -8
    -16 2 8
    -15 -2 8
    15 -2 -8
    -15 2 8
    15 2 -8
    15 2 -8
    -14 -2 8
    14 -2 -8
    14 2 -8
    -14 2 8
    14 2 -8
    -13 -2 8
    13 -2 -8
    13 2 -8
    13 2 -8
    -13 2 8
    12 -2 -8
    12 -2 -8
    -12 -2 8
    12 2 -8
    12 2 -8
    -12 2 8
    11 -2 -8
    11 -2 -8
    -11 -2 8
    11 2 -8
    11 2 -8
    -11 2 8
    10 -2 -8
    -10 -2 8
    10 -2 -8
    -10 2 8
    10 2 -8
    10 2 -8
    -9 -2 8
    9 -2 -8
    9 -2 -8
    9 2 -8
    9 2 -8
    -9 2 8
    -8 -2 8
    8 -2 -8
    8 -2 -8
    8 2 -8
    8 2 -8
    -8 2 8
    8 2 -8
    7 -2 -8
    7 -2 -8
    -7 -2 8
    -7 2 8
    7 2 -8
    7 2 -8
    7 2 -8
    6 -2 -8
    -6 -2 8
    6 -2 -8
    6 2 -8
    6 2 -8
    -6 2 8
    6 2 -8
    5 -2 -8
    -5 -2 8
    5 2 -8
    5 2 -8
    5 2 -8
    -5 2 8
    -5 2 8
    4 -2 -8
    -4 -2 8
    4 -2 -8
    4 2 -8
    4 2 -8
    -4 2 8
    4 2 -8
    -3 -2 8
    3 -2 -8
    3 -2 -8
    3 2 -8
    3 2 -8
    3 2 -8
    -3 2 8
    2 -2 -8
    2 -2 -8
    -2 -2 8
    2 2 -8
    -2 2 8
    2 2 -8
    -1 -2 8
    1 -2 -8
    1 -2 -8
    -1 2 8
    1 2 -8
    1 2 -8
    0 -2 -8
    0 -2 8
    0 -2 -8
    0 2 -8
    0 2 -8
    0 2 8
    -1 -2 -8
    1 -2 8
    -1 -2 -8
    -1 2 -8
    -1 2 -8
    1 2 8
    -2 -2 -8
    2 -2 8
    -2 -2 -8
    -2 2 -8
    2 2 8
    -2 2 -8
    -3 -2 -8
    3 -2 8
    3 2 8
    3 2 8
    -3 2 -8
    -3 2 -8
    4 -2 8
    -4 -2 -8
    -4 2 -8
    4 2 8
    4 2 8
    -4 2 -8
    -5 -2 -8
    -5 -2 -8
    5 -2 8
    -5 2 -8
    5 2 8
    5 2 8
    -5 2 -8
    6 -2 8
    -6 -2 -8
    -6 -2 -8
    -6 2 -8
    6 2 8
    6 2 8
    -6 2 -8
    -7 -2 -8
    -7 -2 -8
    7 -2 8
    -7 2 -8
    7 2 8
    7 2 8
    -7 2 -8
    -8 -2 -8
    -8 -2 -8
    8 -2 8
    -8 2 -8
    -8 2 -8
    8 2 8
    8 2 8
    9 -2 8
    -9 -2 -8
    -9 -2 -8
    9 2 8
    -9 2 -8
    -9 2 -8
    9 2 8
    -10 -2 -8
    10 -2 8
    -10 -2 -8
    10 -2 8
    -10 2 -8
    -10 2 -8
    10 2 8
    10 2 8
    -11 -2 -8
    11 -2 8
    11 -2 8
    -11 -2 -8
    -11 2 -8
    -11 2 -8
    11 2 8
    11 2 8
    12 -2 8
    -12 -2 -8
    12 -2 8
    -12 -2 -8
    12 2 8
    12 2 8
    -12 2 -8
    -12 2 -8
    18 -3 -8
    -18 -3 8
    -18 3 8
    18 3 -8
    -17 -3 8
    17 -3 -8
    17 3 -8
    -17 3 8
    17 3 -8
    16 -3 -8
    -16 -3 8
    -16 3 8
    16 3 -8
    16 3 -8
    15 -3 -8
    -15 -3 8
    15 3 -8
    -15 3 8
    15 3 -8
    -14 -3 8
    14 -3 -8
    14 3 -8
    -14 3 8
    14 3 -8
    13 -3 -8
    -13 -3 8
    -13 3 8
    13 3 -8
    13 3 -8
    12 -3 -8
    -12 -3 8
    12 3 -8
    -12 3 8
    12 3 -8
    11 -3 -8
    -11 -3 8
    11 3 -8
    -11 3 8
    11 3 -8
    10 -3 -8
    -10 -3 8
    10 -3 -8
    10 3 -8
    -10 3 8
    10 3 -8
    9 -3 -8
    -9 -3 8
    9 -3 -8
    9 3 -8
    -9 3 8
    9 3 -8
    8 -3 -8
    8 -3 -8
    -8 -3 8
    -8 3 8
    8 3 -8
    8 3 -8
    8 3 -8
    7 -3 -8
    -7 -3 8
    7 -3 -8
    7 3 -8
    7 3 -8
    -7 3 8
    7 3 -8
    6 -3 -8
    -6 -3 8
    6 3 -8
    6 3 -8
    6 3 -8
    -6 3 8
    5 -3 -8
    -5 -3 8
    -5 3 8
    5 3 -8
    5 3 -8
    5 3 -8
    -4 -3 8
    4 -3 -8
    -4 3 8
    4 3 -8
    4 3 -8
    4 3 -8
    -4 3 8
    3 -3 -8
    -3 -3 8
    3 -3 -8
    3 3 -8
    3 3 -8
    -3 3 8
    3 3 -8
    2 -3 -8
    -2 -3 8
    2 -3 -8
    2 3 -8
    2 3 -8
    2 3 -8
    -2 3 8
    1 -3 -8
    1 -3 -8
    -1 -3 8
    1 3 -8
    -1 3 8
    -1 3 8
    1 3 -8
    0 -3 -8
    0 -3 -8
    0 -3 8
    0 3 -8
    0 3 -8
    0 3 8
    0 3 8
    1 -3 8
    -1 -3 -8
    -1 -3 -8
    1 3 8
    -1 3 -8
    -1 3 -8
    1 3 8
    2 -3 8
    -2 -3 -8
    -2 -3 -8
    2 3 8
    -2 3 -8
    -2 3 -8
    2 3 8
    3 -3 8
    -3 -3 -8
    -3 -3 -8
    3 3 8
    3 3 8
    -3 3 -8
    -3 3 -8
    4 -3 8
    -4 -3 -8
    -4 -3 -8
    4 3 8
    -4 3 -8
    4 3 8
    -4 3 -8
    5 -3 8
    -5 -3 -8
    -5 -3 -8
    5 3 8
    -5 3 -8
    -5 3 -8
    5 3 8
    6 -3 8
    -6 -3 -8
    -6 -3 -8
    6 3 8
    -6 3 -8
    -6 3 -8
    6 3 8
    -7 -3 -8
    7 -3 8
    -7 -3 -8
    -7 3 -8
    7 3 8
    7 3 8
    -7 3 -8
    -8 -3 -8
    -8 -3 -8
    8 -3 8
    8 3 8
    -8 3 -8
    8 3 8
    -8 3 -8
    -9 -3 -8
    -9 -3 -8
    9 -3 8
    -9 3 -8
    9 3 8
    -9 3 -8
    9 3 8
    -10 -3 -8
    10 -3 8
    -10 -3 -8
    10 3 8
    -10 3 -8
    10 3 8
    -10 3 -8
    -11 -3 -8
    11 -3 8
    11 -3 8
    -11 -3 -8
    11 3 8
    -11 3 -8
    -11 3 -8
    11 3 8
    12 -3 8
    12 -3 8
    -12 -3 -8
    -12 -3 -8
    12 3 8
    -12 3 -8
    12 3 8
    -12 3 -8
    18 -4 -8
    -17 -4 8
    17 -4 -8
    17 4 -8
    17 4 -8
    -17 4 8
    -16 -4 8
    16 -4 -8
    16 4 -8
    16 4 -8
    -16 4 8
    15 -4 -8
    -15 -4 8
    15 4 -8
    15 4 -8
    -15 4 8
    14 -4 -8
    -14 -4 8
    -14 4 8
    14 4 -8
    14 4 -8
    13 -4 -8
    -13 -4 8
    13 4 -8
    -13 4 8
    13 4 -8
    12 -4 -8
    -12 -4 8
    12 4 -8
    -12 4 8
    12 4 -8
    11 -4 -8
    -11 -4 8
    -11 4 8
    11 4 -8
    11 4 -8
    -10 -4 8
    10 -4 -8
    10 4 -8
    -10 4 8
    10 4 -8
    -9 -4 8
    9 -4 -8
    9 4 -8
    9 4 -8
    -9 4 8
    8 -4 -8
    -8 -4 8
    -8 4 8
    8 4 -8
    8 4 -8
    -7 -4 8
    7 -4 -8
    7 4 -8
    7 4 -8
    -7 4 8
    7 4 -8
    6 -4 -8
    -6 -4 8
    6 4 -8
    -6 4 8
    6 4 -8
    6 4 -8
    -5 -4 8
    5 -4 -8
    -5 4 8
    5 4 -8
    5 4 -8
    5 4 -8
    4 -4 -8
    -4 -4 8
    4 4 -8
    4 4 -8
    4 4 -8
    -4 4 8
    3 -4 -8
    -3 -4 8
    3 4 -8
    3 4 -8
    -3 4 8
    -3 4 8
    3 4 -8
    -3 4 8
    2 -4 -8
    -2 -4 8
    2 -4 -8
    2 4 -8
    -2 4 8
    2 4 -8
    -2 4 8
    2 4 -8
    1 -4 -8
    -1 -4 8
    1 -4 -8
    -1 4 8
    -1 4 8
    1 4 -8
    1 4 -8
    1 4 -8
    0 -4 -8
    0 -4 8
    0 -4 -8
    0 4 8
    0 4 -8
    0 4 8
    0 4 -8
    -1 -4 -8
    -1 -4 -8
    1 -4 8
    1 4 8
    -1 4 -8
    1 4 8
    -1 4 -8
    2 -4 8
    -2 -4 -8
    -2 -4 -8
    -2 4 -8
    2 4 8
    -2 4 -8
    2 4 8
    3 -4 8
    -3 -4 -8
    -3 -4 -8
    -3 4 -8
    3 4 8
    3 4 8
    -3 4 -8
    -4 -4 -8
    4 -4 8
    -4 -4 -8
    -4 4 -8
    4 4 8
    -4 4 -8
    4 4 8
    -5 -4 -8
    5 -4 8
    -5 -4 -8
    -5 4 -8
    -5 4 -8
    5 4 8
    5 4 8
    6 -4 8
    -6 -4 -8
    -6 -4 -8
    6 4 8
    6 4 8
    -6 4 -8
    -6 4 -8
    -7 -4 -8
    7 -4 8
    -7 -4 -8
    -7 4 -8
    -7 4 -8
    7 4 8
    7 4 8
    -8 -4 -8
    -8 -4 -8
    8 -4 8
    8 4 8
    -8 4 -8
    -8 4 -8
    8 4 8
    -9 -4 -8
    9 -4 8
    -9 -4 -8
    -9 4 -8
    9 4 8
    9 4 8
    -9 4 -8
    -10 -4 -8
    -10 -4 -8
    10 -4 8
    -10 4 -8
    10 4 8
    -10 4 -8
    10 4 8
    -11 -4 -8
    11 -4 8
    11 -4 8
    -11 -4 -8
    -11 4 -8
    -11 4 -8
    11 4 8
    11 4 8
    -12 -4 -8
    -12 -4 -8
    12 -4 8
    12 -4 8
    12 4 8
    12 4 8
    -12 4 -8
    -12 4 -8
    17 -5 -8
    -17 -5 8
    17 5 -8
    17 5 -8
    -16 -5 8
    16 -5 -8
    16 5 -8
    -16 5 8
    16 5 -8
    -15 -5 8
    15 -5 -8
    15 5 -8
    -15 5 8
    15 5 -8
    -14 -5 8
    14 -5 -8
    14 5 -8
    -14 5 8
    14 5 -8
    -13 -5 8
    13 -5 -8
    13 5 -8
    -13 5 8
    13 5 -8
    12 -5 -8
    -12 -5 8
    -12 5 8
    12 5 -8
    12 5 -8
    -11 -5 8
    11 -5 -8
    11 5 -8
    11 5 -8
    -11 5 8
    -10 -5 8
    10 -5 -8
    -10 5 8
    10 5 -8
    10 5 -8
    -9 -5 8
    9 -5 -8
    9 5 -8
    -9 5 8
    9 5 -8
    8 -5 -8
    -8 -5 8
    8 5 -8
    8 5 -8
    -8 5 8
    7 -5 -8
    -7 -5 8
    7 5 -8
    -7 5 8
    7 5 -8
    7 5 -8
    6 -5 -8
    -6 -5 8
    6 5 -8
    6 5 -8
    -6 5 8
    6 5 -8
    5 -5 -8
    -5 -5 8
    5 5 -8
    5 5 -8
    -5 5 8
    5 5 -8
    -4 -5 8
    4 -5 -8
    4 5 -8
    4 5 -8
    -4 5 8
    4 5 -8
    -3 -5 8
    3 -5 -8
    -3 5 8
    -3 5 8
    3 5 -8
    3 5 -8
    3 5 -8
    2 -5 -8
    -2 -5 8
    -2 5 8
    -2 5 8
    2 5 -8
    2 5 -8
    2 5 -8
    1 -5 -8
    -1 -5 8
    1 5 -8
    1 5 -8
    -1 5 8
    -1 5 8
    1 5 -8
    0 -5 -8
    0 -5 8
    0 -5 -8
    0 5 -8
    0 5 -8
    0 5 8
    0 5 8
    1 -5 8
    -1 -5 -8
    -1 -5 -8
    1 5 8
    -1 5 -8
    -1 5 -8
    1 5 8
    -2 -5 -8
    -2 -5 -8
    2 -5 8
    -2 5 -8
    2 5 8
    -2 5 -8
    2 5 8
    3 -5 8
    -3 -5 -8
    -3 -5 -8
    -3 5 -8
    -3 5 -8
    3 5 8
    3 5 8
    -4 -5 -8
    4 -5 8
    -4 -5 -8
    -4 5 -8
    4 5 8
    -4 5 -8
    4 5 8
    5 -5 8
    -5 -5 -8
    -5 -5 -8
    5 5 8
    -5 5 -8
    -5 5 -8
    5 5 8
    -6 -5 -8
    -6 -5 -8
    6 -5 8
    -6 5 -8
    -6 5 -8
    6 5 8
    6 5 8
    7 -5 8
    -7 -5 -8
    -7 -5 -8
    -7 5 -8
    -7 5 -8
    7 5 8
    7 5 8
    8 -5 8
    -8 -5 -8
    -8 -5 -8
    -8 5 -8
    -8 5 -8
    8 5 8
    8 5 8
    9 -5 8
    -9 -5 -8
    -9 -5 -8
    -9 5 -8
    9 5 8
    9 5 8
    -9 5 -8
    10 -5 8
    -10 -5 -8
    -10 -5 -8
    10 5 8
    -10 5 -8
    -10 5 -8
    10 5 8
    -11 -5 -8
    11 -5 8
    -11 -5 -8
    -11 5 -8
    11 5 8
    11 5 8
    -11 5 -8
    -12 -5 -8
    -12 -5 -8
    12 -5 8
    12 -5 8
    -12 5 -8
    -12 5 -8
    12 5 8
    12 5 8
    17 -6 -8
    -17 -6 8
    17 6 -8
    17 6 -8
    -16 -6 8
    16 -6 -8
    16 6 -8
    16 6 -8
    -15 -6 8
    15 -6 -8
    15 6 -8
    15 6 -8
    -14 -6 8
    14 -6 -8
    14 6 -8
    14 6 -8
    13 -6 -8
    -13 -6 8
    13 6 -8
    -13 6 8
    13 6 -8
    12 -6 -8
    -12 -6 8
    -12 6 8
    12 6 -8
    12 6 -8
    -11 -6 8
    11 -6 -8
    -11 6 8
    11 6 -8
    11 6 -8
    -10 -6 8
    10 -6 -8
    -10 6 8
    10 6 -8
    10 6 -8
    9 -6 -8
    -9 -6 8
    9 6 -8
    -9 6 8
    9 6 -8
    8 -6 -8
    -8 -6 8
    -8 6 8
    8 6 -8
    8 6 -8
    7 -6 -8
    -7 -6 8
    7 6 -8
    7 6 -8
    7 6 -8
    -7 6 8
    6 -6 -8
    -6 -6 8
    6 6 -8
    6 6 -8
    6 6 -8
    -6 6 8
    -5 -6 8
    5 -6 -8
    -5 6 8
    5 6 -8
    5 6 -8
    5 6 -8
    -4 -6 8
    4 -6 -8
    -4 6 8
    4 6 -8
    4 6 -8
    4 6 -8
    3 -6 -8
    -3 -6 8
    -3 6 8
    3 6 -8
    3 6 -8
    -3 6 8
    3 6 -8
    -2 -6 8
    2 -6 -8
    2 6 -8
    2 6 -8
    -2 6 8
    -2 6 8
    2 6 -8
    1 -6 -8
    -1 -6 8
    1 6 -8
    -1 6 8
    1 6 -8
    -1 6 8
    1 6 -8
    0 -6 -8
    0 -6 -8
    0 -6 8
    0 6 -8
    0 6 -8
    0 6 8
    0 6 8
    -1 -6 -8
    1 -6 8
    -1 -6 -8
    -1 6 -8
    1 6 8
    1 6 8
    -1 6 -8
    -2 -6 -8
    2 -6 8
    -2 -6 -8
    2 6 8
    -2 6 -8
    2 6 8
    -2 6 -8
    3 -6 8
    -3 -6 -8
    -3 -6 -8
    -3 6 -8
    -3 6 -8
    3 6 8
    3 6 8
    -4 -6 -8
    -4 -6 -8
    4 -6 8
    -4 6 -8
    -4 6 -8
    4 6 8
    4 6 8
    5 -6 8
    -5 -6 -8
    -5 -6 -8
    5 6 8
    -5 6 -8
    -5 6 -8
    5 6 8
    6 -6 8
    -6 -6 -8
    -6 -6 -8
    6 6 8
    -6 6 -8
    6 6 8
    -6 6 -8
    -7 -6 -8
    7 -6 8
    -7 -6 -8
    7 6 8
    7 6 8
    -7 6 -8
    -7 6 -8
    -8 -6 -8
    -8 -6 -8
    8 -6 8
    8 6 8
    -8 6 -8
    8 6 8
    -8 6 -8
    9 -6 8
    -9 -6 -8
    -9 -6 -8
    9 6 8
    -9 6 -8
    -9 6 -8
    9 6 8
    -10 -6 -8
    -10 -6 -8
    10 -6 8
    -10 6 -8
    -10 6 -8
    10 6 8
    10 6 8
    11 -6 8
    -11 -6 -8
    -11 -6 -8
    -11 6 -8
    -11 6 -8
    11 6 8
    11 6 8
    -12 -6 -8
    -12 -6 -8
    12 -6 8
    -12 6 -8
    12 6 8
    12 6 8
    -12 6 -8
    17 -7 -8
    -17 -7 8
    17 7 -8
    17 7 -8
    16 -7 -8
    -16 -7 8
    16 7 -8
    16 7 -8
    -15 -7 8
    15 -7 -8
    15 7 -8
    15 7 -8
    14 -7 -8
    -14 -7 8
    14 7 -8
    14 7 -8
    13 -7 -8
    -13 -7 8
    13 7 -8
    13 7 -8
    12 -7 -8
    -12 -7 8
    12 7 -8
    12 7 -8
    11 -7 -8
    -11 -7 8
    11 7 -8
    11 7 -8
    -10 -7 8
    10 -7 -8
    10 7 -8
    10 7 -8
    9 -7 -8
    -9 -7 8
    9 7 -8
    -9 7 8
    9 7 -8
    8 -7 -8
    -8 -7 8
    -8 7 8
    8 7 -8
    8 7 -8
    -7 -7 8
    7 -7 -8
    7 7 -8
    -7 7 8
    7 7 -8
    -6 -7 8
    6 -7 -8
    6 7 -8
    6 7 -8
    -6 7 8
    6 7 -8
    -5 -7 8
    5 -7 -8
    -5 7 8
    5 7 -8
    5 7 -8
    5 7 -8
    -4 -7 8
    4 -7 -8
    4 7 -8
    4 7 -8
    -4 7 8
    4 7 -8
    -3 -7 8
    3 -7 -8
    -3 7 8
    3 7 -8
    3 7 -8
    -3 7 8
    3 7 -8
    2 -7 -8
    -2 -7 8
    2 7 -8
    -2 7 8
    2 7 -8
    -2 7 8
    2 7 -8
    -1 -7 8
    1 -7 -8
    1 7 -8
    1 7 -8
    -1 7 8
    1 7 -8
    -1 7 8
    0 -7 -8
    0 -7 8
    0 7 8
    0 7 8
    0 7 -8
    0 7 -8
    0 7 -8
    -1 -7 -8
    -1 -7 -8
    1 -7 8
    1 7 8
    1 7 8
    -1 7 -8
    -1 7 -8
    2 -7 8
    -2 -7 -8
    -2 -7 -8
    -2 7 -8
    2 7 8
    -2 7 -8
    2 7 8
    -3 -7 -8
    3 -7 8
    -3 -7 -8
    3 7 8
    3 7 8
    -3 7 -8
    -3 7 -8
    4 -7 8
    -4 -7 -8
    -4 -7 -8
    -4 7 -8
    4 7 8
    -4 7 -8
    4 7 8
    -5 -7 -8
    5 -7 8
    -5 -7 -8
    5 7 8
    -5 7 -8
    -5 7 -8
    5 7 8
    -6 -7 -8
    -6 -7 -8
    6 -7 8
    -6 7 -8
    -6 7 -8
    6 7 8
    6 7 8
    -7 -7 -8
    -7 -7 -8
    7 -7 8
    7 7 8
    -7 7 -8
    7 7 8
    -7 7 -8
    -8 -7 -8
    8 -7 8
    -8 -7 -8
    8 7 8
    8 7 8
    -8 7 -8
    -8 7 -8
    -9 -7 -8
    9 -7 8
    -9 -7 -8
    9 7 8
    -9 7 -8
    9 7 8
    -9 7 -8
    -10 -7 -8
    10 -7 8
    -10 -7 -8
    -10 -7 -8
    -10 7 -8
    10 7 8
    -10 7 -8
    10 7 8
    -11 -7 -8
    11 -7 8
    -11 -7 -8
    11 7 8
    -11 7 -8
    11 7 8
    -11 7 -8
    -16 -8 8
    16 -8 -8
    16 8 -8
    16 8 -8
    -15 -8 8
    15 -8 -8
    15 8 -8
    15 8 -8
    14 -8 -8
    -14 -8 8
    14 8 -8
    14 8 -8
    13 -8 -8
    -13 -8 8
    13 8 -8
    13 8 -8
    -12 -8 8
    12 -8 -8
    12 8 -8
    -11 -8 8
    11 -8 -8
    11 8 -8
    11 8 -8
    -10 -8 8
    10 -8 -8
    10 8 -8
    10 8 -8
    9 -8 -8
    -9 -8 8
    9 8 -8
    9 8 -8
    8 -8 -8
    -8 -8 8
    8 8 -8
    8 8 -8
    7 -8 -8
    -7 -8 8
    7 8 -8
    7 8 -8
    6 -8 -8
    -6 -8 8
    6 8 -8
    6 8 -8
    6 8 -8
    5 -8 -8
    -5 -8 8
    5 8 -8
    5 8 -8
    5 8 -8
    -4 -8 8
    4 -8 -8
    4 8 -8
    4 8 -8
    4 8 -8
    3 -8 -8
    -3 -8 8
    3 8 -8
    3 8 -8
    3 8 -8
    -2 -8 8
    2 -8 -8
    2 8 -8
    2 8 -8
    -2 8 8
    2 8 -8
    -2 8 8
    -1 -8 8
    1 -8 -8
    1 8 -8
    -1 8 8
    1 8 -8
    1 8 -8
    0 -8 8
    0 -8 -8
    0 8 8
    0 8 8
    0 8 -8
    0 8 -8
    0 8 -8
    -1 -8 -8
    1 -8 8
    -1 8 -8
    -1 8 -8
    1 8 8
    1 8 8
    2 -8 8
    -2 -8 -8
    -2 -8 -8
    -2 8 -8
    2 8 8
    -2 8 -8
    2 8 8
    -3 -8 -8
    -3 -8 -8
    3 -8 8
    -3 8 -8
    3 8 8
    -3 8 -8
    3 8 8
    -4 -8 -8
    -4 -8 -8
    4 -8 8
    4 8 8
    -4 8 -8
    -4 8 -8
    4 8 8
    -5 -8 -8
    -5 -8 -8
    5 -8 8
    5 8 8
    5 8 8
    -5 8 -8
    -5 8 -8
    -6 -8 -8
    -6 -8 -8
    6 -8 8
    -6 8 -8
    6 8 8
    -6 8 -8
    6 8 8
    7 -8 8
    -7 -8 -8
    -7 -8 -8
    -7 8 -8
    -7 8 -8
    7 8 8
    7 8 8
    -8 -8 -8
    8 -8 8
    -8 -8 -8
    -8 8 -8
    -8 8 -8
    8 8 8
    8 8 8
    -9 -8 -8
    -9 -8 -8
    -9 -8 -8
    9 -8 8
    -9 8 -8
    9 8 8
    -9 8 -8
    9 8 8
    10 -8 8
    -10 -8 -8
    -10 -8 -8
    -10 -8 -8
    10 8 8
    -10 8 -8
    10 8 8
    -11 -8 -8
    -11 -8 -8
    -11 -8 -8
    11 -8 8
    -11 8 -8
    11 8 8
    11 8 8
    -16 -9 8
    16 9 -8
    16 9 -8
    -15 -9 8
    15 9 -8
    15 9 -8
    -14 -9 8
    14 -9 -8
    14 9 -8
    14 9 -8
    13 -9 -8
    -13 -9 8
    13 9 -8
    13 9 -8
    -12 -9 8
    12 -9 -8
    12 9 -8
    12 9 -8
    -11 -9 8
    11 -9 -8
    11 9 -8
    11 9 -8
    -10 -9 8
    10 -9 -8
    10 9 -8
    10 9 -8
    -9 -9 8
    9 -9 -8
    9 9 -8
    9 9 -8
    8 -9 -8
    -8 -9 8
    8 9 -8
    8 9 -8
    -7 -9 8
    7 -9 -8
    7 9 -8
    7 9 -8
    -6 -9 8
    6 -9 -8
    6 9 -8
    6 9 -8
    6 9 -8
    5 -9 -8
    -5 -9 8
    5 9 -8
    5 9 -8
    5 9 -8
    4 -9 -8
    -4 -9 8
    4 9 -8
    4 9 -8
    4 9 -8
    3 -9 -8
    -3 -9 8
    3 9 -8
    3 9 -8
    3 9 -8
    -2 -9 8
    2 -9 -8
    2 9 -8
    2 9 -8
    2 9 -8
    -1 -9 8
    1 -9 -8
    1 9 -8
    -1 9 8
    1 9 -8
    1 9 -8
    0 -9 8
    0 -9 -8
    0 9 -8
    0 9 -8
    0 9 8
    0 9 -8
    1 -9 8
    -1 -9 -8
    -1 9 -8
    1 9 8
    -1 9 -8
    1 9 8
    -2 -9 -8
    2 -9 8
    -2 -9 -8
    -2 9 -8
    -2 9 -8
    2 9 8
    2 9 8
    3 -9 8
    -3 -9 -8
    -3 -9 -8
    3 9 8
    -3 9 -8
    -3 9 -8
    3 9 8
    -4 -9 -8
    -4 -9 -8
    4 -9 8
    -4 9 -8
    -4 9 -8
    4 9 8
    4 9 8
    -5 -9 -8
    5 -9 8
    -5 -9 -8
    -5 9 -8
    5 9 8
    5 9 8
    -5 9 -8
    6 -9 8
    -6 -9 -8
    -6 -9 -8
    -6 9 -8
    -6 9 -8
    6 9 8
    6 9 8
    -7 -9 -8
    -7 -9 -8
    7 -9 8
    7 9 8
    7 9 8
    -7 9 -8
    8 -9 8
    -8 -9 -8
    -8 -9 -8
    -8 9 -8
    8 9 8
    8 9 8
    -9 -9 -8
    -9 -9 -8
    9 -9 8
    -9 -9 -8
    9 9 8
    9 9 8
    -9 9 -8
    -10 -9 -8
    -10 -9 -8
    10 -9 8
    -10 -9 -8
    10 9 8
    -10 9 -8
    10 9 8
    -11 -9 -8
    -11 -9 -8
    11 -9 8
    -11 -9 -8
    -11 9 -8
    11 9 8
    -15 -10 8
    15 10 -8
    15 10 -8
    -14 -10 8
    14 10 -8
    14 10 -8
    -13 -10 8
    13 10 -8
    13 10 -8
    -12 -10 8
    12 10 -8
    12 10 -8
    11 -10 -8
    -11 -10 8
    11 10 -8
    11 10 -8
    -10 -10 8
    10 -10 -8
    10 10 -8
    10 10 -8
    -9 -10 8
    9 -10 -8
    9 10 -8
    9 10 -8
    8 -10 -8
    -8 -10 8
    8 10 -8
    8 10 -8
    7 -10 -8
    -7 -10 8
    7 10 -8
    7 10 -8
    -6 -10 8
    6 -10 -8
    6 10 -8
    6 10 -8
    -5 -10 8
    5 -10 -8
    5 10 -8
    5 10 -8
    5 10 -8
    -4 -10 8
    4 -10 -8
    4 10 -8
    4 10 -8
    4 10 -8
    3 -10 -8
    -3 -10 8
    3 10 -8
    3 10 -8
    3 10 -8
    2 -10 -8
    -2 -10 8
    2 10 -8
    2 10 -8
    2 10 -8
    -1 -10 8
    1 -10 -8
    1 10 -8
    1 10 -8
    1 10 -8
    0 -10 -8
    0 -10 8
    0 10 -8
    0 10 8
    0 10 -8
    0 10 -8
    -1 -10 -8
    1 -10 8
    -1 10 -8
    -1 10 -8
    1 10 8
    -2 -10 -8
    2 -10 8
    -2 10 -8
    -2 10 -8
    2 10 8
    3 -10 8
    -3 -10 -8
    -3 -10 -8
    3 10 8
    -3 10 -8
    -4 -10 -8
    -4 -10 -8
    4 -10 8
    -4 10 -8
    4 10 8
    -5 -10 -8
    5 -10 8
    -5 -10 -8
    -5 10 -8
    5 10 8
    6 -10 8
    -6 -10 -8
    -6 -10 -8
    6 10 8
    -6 10 -8
    6 10 8
    -7 -10 -8
    7 -10 8
    -7 -10 -8
    -7 10 -8
    7 10 8
    7 10 8
    -8 -10 -8
    -8 -10 -8
    8 -10 8
    8 10 8
    -8 10 -8
    8 10 8
    -9 -10 -8
    -9 -10 -8
    9 -10 8
    -9 -10 -8
    9 10 8
    9 10 8
    -9 10 -8
    -10 -10 -8
    -10 -10 -8
    -10 -10 -8
    10 -10 8
    10 10 8
    10 10 8
    -10 10 -8
    -15 -11 8
    15 11 -8
    15 11 -8
    -14 -11 8
    14 11 -8
    14 11 -8
    -13 -11 8
    13 11 -8
    13 11 -8
    -12 -11 8
    12 11 -8
    12 11 -8
    -11 -11 8
    11 11 -8
    11 11 -8
    -10 -11 8
    10 11 -8
    10 11 -8
    -9 -11 8
    9 11 -8
    9 11 -8
    -8 -11 8
    8 11 -8
    8 11 -8
    7 -11 -8
    -7 -11 8
    7 11 -8
    7 11 -8
    -6 -11 8
    6 -11 -8
    6 11 -8
    6 11 -8
    -5 -11 8
    5 -11 -8
    5 11 -8
    5 11 -8
    5 11 -8
    -4 -11 8
    4 -11 -8
    4 11 -8
    4 11 -8
    4 11 -8
    3 -11 -8
    -3 -11 8
    3 11 -8
    3 11 -8
    3 11 -8
    2 -11 -8
    -2 -11 8
    2 11 -8
    2 11 -8
    2 11 -8
    1 -11 -8
    -1 -11 8
    1 11 -8
    1 11 -8
    0 -11 -8
    0 -11 8
    0 11 -8
    0 11 -8
    -1 -11 -8
    1 -11 8
    -1 11 -8
    -1 11 -8
    2 -11 8
    -2 -11 -8
    2 11 8
    -2 11 -8
    -3 -11 -8
    3 -11 8
    -3 -11 -8
    3 11 8
    -3 11 -8
    -4 -11 -8
    4 -11 8
    -4 -11 -8
    4 11 8
    -4 11 -8
    -5 -11 -8
    -5 -11 -8
    5 -11 8
    -5 11 -8
    5 11 8
    6 -11 8
    -6 -11 -8
    -6 -11 -8
    -6 11 -8
    6 11 8
    -7 -11 -8
    -7 -11 -8
    7 -11 8
    -7 11 -8
    7 11 8
    -8 -11 -8
    8 -11 8
    -8 -11 -8
    -8 11 -8
    8 11 8
    9 -11 8
    -9 -11 -8
    -9 -11 -8
    9 11 8
    -9 11 -8
    -10 -11 -8
    -10 11 -8
    -14 -12 8
    14 12 -8
    14 12 -8
    -13 -12 8
    13 12 -8
    13 12 -8
    -12 -12 8
    12 12 -8
    12 12 -8
    -11 -12 8
    11 12 -8
    11 12 -8
    -10 -12 8
    10 12 -8
    10 12 -8
    -9 -12 8
    9 12 -8
    9 12 -8
    -8 -12 8
    8 12 -8
    8 12 -8
    -7 -12 8
    7 12 -8
    7 12 -8
    -6 -12 8
    6 12 -8
    -5 -12 8
    5 12 -8
    5 12 -8
    -4 -12 8
    4 12 -8
    4 12 -8
    -3 -12 8
    3 12 -8
    3 12 -8
    2 -12 -8
    -2 -12 8
    2 12 -8
    2 12 -8
    -1 -12 8
    1 -12 -8
    1 12 -8
    1 12 -8
    0 -12 -8
    0 -12 8
    0 12 -8
    0 12 -8
    -1 -12 -8
    1 -12 8
    -1 12 -8
    -1 12 -8
    -2 -12 -8
    2 -12 8
    -2 12 -8
    -3 -12 -8
    -3 -12 -8
    3 -12 8
    3 12 8
    -3 12 -8
    -4 -12 -8
    4 -12 8
    -4 -12 -8
    4 12 8
    -4 12 -8
    5 -12 8
    -5 -12 -8
    -5 -12 -8
    -5 12 -8
    5 12 8
    -6 -12 -8
    6 -12 8
    -6 -12 -8
    6 12 8
    -6 12 -8
    7 -12 8
    -7 -12 -8
    -7 -12 -8
    7 12 8
    -7 12 -8
    -8 -12 -8
    8 -12 8
    -8 -12 -8
    -8 12 -8
    8 12 8
    9 -12 8
    -9 -12 -8
    -9 -12 -8
    -9 12 -8
    9 12 8
    -13 -13 8
    13 13 -8
    -12 -13 8
    12 13 -8
    -11 -13 8
    11 13 -8
    -10 -13 8
    10 13 -8
    -9 -13 8
    9 13 -8
    -8 -13 8
    8 13 -8
    -7 -13 8
    7 13 -8
    -6 -13 8
    6 13 -8
    -5 -13 8
    5 13 -8
    -4 -13 8
    4 13 -8
    4 13 -8
    -3 -13 8
    3 13 -8
    3 13 -8
    -2 -13 8
    2 13 -8
    2 13 -8
    -1 -13 8
    1 13 -8
    1 13 -8
    0 -13 8
    0 13 -8
    0 13 -8
    1 -13 8
    -1 13 -8
    -1 13 -8
    2 -13 8
    -2 13 -8
    -3 -13 -8
    3 -13 8
    -3 13 -8
    4 -13 8
    -4 -13 -8
    -4 -13 -8
    -4 13 -8
    5 -13 8
    -5 -13 -8
    -5 -13 -8
    5 13 8
    -5 13 -8
    -6 -13 -8
    -6 -13 -8
    6 -13 8
    6 13 8
    -6 13 -8
    -7 -13 -8
    7 -13 8
    -7 -13 -8
    7 13 8
    -7 13 -8
    -8 -13 -8
    -8 -13 -8
    8 -13 8
    -8 13 -8
    8 13 8
    -13 -14 8
    13 14 -8
    -12 -14 8
    12 14 -8
    -11 -14 8
    11 14 -8
    -10 -14 8
    10 14 -8
    -9 -14 8
    9 14 -8
    -8 -14 8
    8 14 -8
    -7 -14 8
    7 14 -8
    -6 -14 8
    6 14 -8
    -5 -14 8
    5 14 -8
    -4 -14 8
    4 14 -8
    4 14 -8
    -3 -14 8
    3 14 -8
    3 14 -8
    -2 -14 8
    2 14 -8
    2 14 -8
    -1 -14 8
    1 14 -8
    1 14 -8
    0 -14 8
    0 14 -8
    0 14 -8
    1 -14 8
    -1 14 -8
    -1 14 -8
    2 -14 8
    -2 14 -8
    3 -14 8
    -3 14 -8
    4 -14 8
    -4 -14 -8
    -4 14 -8
    -5 -14 -8
    5 -14 8
    -5 14 -8
    6 -14 8
    -6 -14 -8
    -6 14 -8
    -7 -14 -8
    7 -14 8
    -7 14 -8
    -12 -15 8
    12 15 -8
    -11 -15 8
    11 15 -8
    -10 -15 8
    10 15 -8
    -9 -15 8
    9 15 -8
    -8 -15 8
    8 15 -8
    -7 -15 8
    7 15 -8
    -6 -15 8
    6 15 -8
    -5 -15 8
    5 15 -8
    -4 -15 8
    4 15 -8
    -3 -15 8
    3 15 -8
    3 15 -8
    -2 -15 8
    2 15 -8
    2 15 -8
    -1 -15 8
    1 15 -8
    1 15 -8
    0 -15 8
    0 15 -8
    0 15 -8
    1 -15 8
    -1 15 -8
    -1 15 -8
    2 -15 8
    -2 15 -8
    3 -15 8
    -3 15 -8
    4 -15 8
    -4 -15 -8
    -4 15 -8
    5 -15 8
    -5 -15 -8
    -5 15 -8
    -6 -15 -8
    -6 15 -8
    -10 -16 8
    10 16 -8
    -9 -16 8
    9 16 -8
    -8 -16 8
    8 16 -8
    -7 -16 8
    7 16 -8
    -6 -16 8
    6 16 -8
    -5 -16 8
    5 16 -8
    -4 -16 8
    4 16 -8
    -3 -16 8
    3 16 -8
    3 16 -8
    -2 -16 8
    2 16 -8
    2 16 -8
    -1 -16 8
    1 16 -8
    1 16 -8
    0 -16 8
    0 16 -8
    0 16 -8
    1 -16 8
    -1 16 -8
    -1 16 -8
    -2 16 -8
    -3 16 -8
    -4 -16 -8
    -4 16 -8
    -5 -16 -8
    -5 16 -8
    -9 -17 8
    9 17 -8
    -8 -17 8
    8 17 -8
    -7 -17 8
    7 17 -8
    -6 -17 8
    6 17 -8
    -5 -17 8
    5 17 -8
    -4 -17 8
    4 17 -8
    3 17 -8
    2 17 -8
    2 17 -8
    1 17 -8
    1 17 -8
    0 17 -8
    0 17 -8
    -1 17 -8
    -1 17 -8
    -2 17 -8
    -3 17 -8
    -4 -17 -8
    6 18 -8
    5 18 -8
    4 18 -8
    3 18 -8
    2 18 -8
    1 18 -8
    1 18 -8
    0 18 -8
    0 18 -8
    -1 18 -8
    -1 18 -8
    18 0 -9
    -18 0 9
    17 0 -9
    -17 0 9
    16 0 -9
    -16 0 9
    15 0 -9
    -15 0 9
    -14 0 9
    14 0 -9
    13 0 -9
    13 0 -9
    -13 0 9
    -12 0 9
    12 0 -9
    12 0 -9
    -11 0 9
    11 0 -9
    -10 0 9
    10 0 -9
    10 0 -9
    9 0 -9
    9 0 -9
    -9 0 9
    9 0 -9
    -8 0 9
    8 0 -9
    8 0 -9
    8 0 -9
    -7 0 9
    7 0 -9
    7 0 -9
    -6 0 9
    6 0 -9
    6 0 -9
    6 0 -9
    5 0 -9
    5 0 -9
    -5 0 9
    4 0 -9
    -4 0 9
    4 0 -9
    3 0 -9
    -3 0 9
    3 0 -9
    2 0 -9
    2 0 -9
    -2 0 9
    1 0 -9
    -1 0 9
    1 0 -9
    0 0 -9
    0 0 9
    0 0 -9
    -1 0 -9
    1 0 9
    -1 0 -9
    2 0 9
    -2 0 -9
    -2 0 -9
    4 0 9
    -4 0 -9
    -4 0 -9
    -5 0 -9
    -5 0 -9
    5 0 9
    -6 0 -9
    6 0 9
    -6 0 -9
    7 0 9
    -7 0 -9
    -7 0 -9
    7 0 9
    -8 0 -9
    -8 0 -9
    8 0 9
    8 0 9
    9 0 9
    -9 0 -9
    9 0 9
    -9 0 -9
    10 0 9
    10 0 9
    -10 0 -9
    -10 0 -9
    -11 0 -9
    11 0 9
    -11 0 -9
    11 0 9
    -12 0 -9
    12 0 9
    -12 0 -9
    12 0 9
    -18 -1 9
    18 -1 -9
    -18 1 9
    18 1 -9
    -17 -1 9
    17 -1 -9
    17 1 -9
    -17 1 9
    16 -1 -9
    -16 -1 9
    -16 1 9
    16 1 -9
    -15 -1 9
    15 -1 -9
    15 1 -9
    -15 1 9
    14 -1 -9
    -14 -1 9
    14 1 -9
    -14 1 9
    14 1 -9
    13 -1 -9
    -13 -1 9
    -13 1 9
    13 1 -9
    13 1 -9
    -12 -1 9
    12 -1 -9
    12 1 -9
    12 1 -9
    -12 1 9
    -11 -1 9
    11 -1 -9
    11 -1 -9
    11 1 -9
    11 1 -9
    -11 1 9
    10 -1 -9
    -10 -1 9
    10 -1 -9
    10 1 -9
    -10 1 9
    10 1 -9
    9 -1 -9
    -9 -1 9
    9 -1 -9
    -9 1 9
    9 1 -9
    9 1 -9
    8 -1 -9
    -8 -1 9
    8 -1 -9
    8 -1 -9
    -8 1 9
    8 1 -9
    8 1 -9
    7 -1 -9
    7 -1 -9
    -7 -1 9
    7 -1 -9
    -7 1 9
    7 1 -9
    7 1 -9
    7 1 -9
    -6 -1 9
    6 -1 -9
    6 -1 -9
    6 -1 -9
    6 1 -9
    6 1 -9
    -6 1 9
    6 1 -9
    5 -1 -9
    -5 -1 9
    5 -1 -9
    5 -1 -9
    5 1 -9
    -5 1 9
    5 1 -9
    5 1 -9
    4 -1 -9
    4 -1 -9
    -4 -1 9
    -4 1 9
    4 1 -9
    4 1 -9
    4 1 -9
    -3 -1 9
    3 -1 -9
    3 -1 -9
    3 1 -9
    3 1 -9
    -3 1 9
    2 -1 -9
    2 -1 -9
    -2 -1 9
    -2 1 9
    2 1 -9
    2 1 -9
    1 -1 -9
    -1 -1 9
    -1 1 9
    1 1 -9
    1 1 -9
    0 -1 9
    0 -1 -9
    0 1 9
    0 1 -9
    0 1 -9
    -1 -1 -9
    1 -1 9
    1 1 9
    -1 1 -9
    -1 1 -9
    2 -1 9
    -2 -1 -9
    2 1 9
    -2 1 -9
    -2 1 -9
    -3 -1 -9
    3 -1 9
    -3 1 -9
    -3 1 -9
    3 1 9
    4 -1 9
    -4 -1 -9
    -4 -1 -9
    -4 1 -9
    4 1 9
    -4 1 -9
    5 -1 9
    -5 -1 -9
    -5 -1 -9
    5 1 9
    -5 1 -9
    -5 1 -9
    5 1 9
    6 -1 9
    -6 -1 -9
    -6 -1 -9
    6 1 9
    -6 1 -9
    6 1 9
    -6 1 -9
    -7 -1 -9
    7 -1 9
    -7 -1 -9
    -7 1 -9
    7 1 9
    -7 1 -9
    7 1 9
    -8 -1 -9
    8 -1 9
    -8 -1 -9
    8 -1 9
    8 1 9
    -8 1 -9
    -8 1 -9
    8 1 9
    9 -1 9
    9 -1 9
    -9 -1 -9
    -9 -1 -9
    -9 1 -9
    -9 1 -9
    9 1 9
    9 1 9
    -10 -1 -9
    10 -1 9
    -10 -1 -9
    10 -1 9
    10 1 9
    -10 1 -9
    -10 1 -9
    10 1 9
    -11 -1 -9
    11 -1 9
    11 -1 9
    -11 -1 -9
    11 1 9
    -11 1 -9
    11 1 9
    -11 1 -9
    12 -1 9
    -12 -1 -9
    -12 -1 -9
    12 -1 9
    12 1 9
    -12 1 -9
    -12 1 -9
    12 1 9
    -18 -2 9
    18 -2 -9
    -18 2 9
    18 2 -9
    17 -2 -9
    -17 -2 9
    17 2 -9
    -17 2 9
    -16 -2 9
    16 -2 -9
    -16 2 9
    16 2 -9
    -15 -2 9
    15 -2 -9
    -15 2 9
    15 2 -9
    15 2 -9
    14 -2 -9
    -14 -2 9
    14 2 -9
    -14 2 9
    14 2 -9
    13 -2 -9
    -13 -2 9
    -13 2 9
    13 2 -9
    13 2 -9
    -12 -2 9
    12 -2 -9
    12 2 -9
    -12 2 9
    12 2 -9
    11 -2 -9
    -11 -2 9
    11 2 -9
    -11 2 9
    11 2 -9
    -10 -2 9
    10 -2 -9
    10 2 -9
    -10 2 9
    10 2 -9
    9 -2 -9
    -9 -2 9
    9 -2 -9
    -9 2 9
    9 2 -9
    9 2 -9
    -8 -2 9
    8 -2 -9
    8 -2 -9
    8 2 -9
    -8 2 9
    8 2 -9
    8 2 -9
    7 -2 -9
    7 -2 -9
    -7 -2 9
    7 2 -9
    -7 2 9
    7 2 -9
    7 2 -9
    -6 -2 9
    6 -2 -9
    6 -2 -9
    6 -2 -9
    6 2 -9
    -6 2 9
    6 2 -9
    6 2 -9
    5 -2 -9
    5 -2 -9
    -5 -2 9
    5 2 -9
    5 2 -9
    5 2 -9
    -5 2 9
    -4 -2 9
    4 -2 -9
    4 -2 -9
    -4 2 9
    4 2 -9
    4 2 -9
    4 2 -9
    3 -2 -9
    -3 -2 9
    3 -2 -9
    3 2 -9
    -3 2 9
    3 2 -9
    3 2 -9
    -2 -2 9
    2 -2 -9
    2 -2 -9
    2 2 -9
    2 2 -9
    -2 2 9
    1 -2 -9
    -1 -2 9
    1 -2 -9
    -1 2 9
    1 2 -9
    1 2 -9
    0 -2 9
    0 -2 -9
    0 -2 -9
    0 2 9
    0 2 -9
    0 2 -9
    -1 -2 -9
    1 -2 9
    -1 -2 -9
    1 2 9
    -1 2 -9
    -1 2 -9
    -2 -2 -9
    2 -2 9
    -2 -2 -9
    -2 2 -9
    -2 2 -9
    2 2 9
    -3 -2 -9
    3 -2 9
    -3 -2 -9
    3 2 9
    -3 2 -9
    -3 2 -9
    3 2 9
    -4 -2 -9
    4 -2 9
    -4 -2 -9
    4 2 9
    -4 2 -9
    4 2 9
    -4 2 -9
    -5 -2 -9
    5 -2 9
    -5 -2 -9
    -5 2 -9
    5 2 9
    5 2 9
    -5 2 -9
    6 -2 9
    -6 -2 -9
    -6 -2 -9
    -6 2 -9
    6 2 9
    -6 2 -9
    6 2 9
    -7 -2 -9
    7 -2 9
    -7 -2 -9
    7 2 9
    7 2 9
    -7 2 -9
    -7 2 -9
    8 -2 9
    -8 -2 -9
    -8 -2 -9
    -8 2 -9
    8 2 9
    8 2 9
    -8 2 -9
    9 -2 9
    -9 -2 -9
    -9 -2 -9
    9 -2 9
    9 2 9
    9 2 9
    -9 2 -9
    -9 2 -9
    10 -2 9
    -10 -2 -9
    -10 -2 -9
    10 -2 9
    10 2 9
    -10 2 -9
    10 2 9
    -10 2 -9
    11 -2 9
    -11 -2 -9
    11 -2 9
    -11 -2 -9
    -11 2 -9
    -11 2 -9
    11 2 9
    11 2 9
    -12 -2 -9
    -12 -2 -9
    12 -2 9
    12 -2 9
    -12 2 -9
    12 2 9
    12 2 9
    -12 2 -9
    -18 -3 9
    18 -3 -9
    18 3 -9
    -18 3 9
    -17 -3 9
    17 -3 -9
    -17 3 9
    17 3 -9
    -16 -3 9
    16 -3 -9
    16 3 -9
    16 3 -9
    -16 3 9
    -15 -3 9
    15 -3 -9
    -15 3 9
    15 3 -9
    15 3 -9
    14 -3 -9
    -14 -3 9
    14 3 -9
    14 3 -9
    -14 3 9
    13 -3 -9
    -13 -3 9
    -13 3 9
    13 3 -9
    13 3 -9
    -12 -3 9
    12 -3 -9
    12 3 -9
    -12 3 9
    12 3 -9
    -11 -3 9
    11 -3 -9
    11 3 -9
    -11 3 9
    11 3 -9
    10 -3 -9
    -10 -3 9
    -10 3 9
    10 3 -9
    10 3 -9
    9 -3 -9
    -9 -3 9
    9 3 -9
    -8 -3 9
    8 -3 -9
    8 3 -9
    8 3 -9
    -8 3 9
    -7 -3 9
    7 -3 -9
    7 3 -9
    -7 3 9
    7 3 -9
    7 3 -9
    6 -3 -9
    -6 -3 9
    6 3 -9
    6 3 -9
    -6 3 9
    6 3 -9
    -5 -3 9
    5 -3 -9
    5 3 -9
    -5 3 9
    5 3 -9
    5 3 -9
    4 -3 -9
    4 -3 -9
    -4 -3 9
    4 3 -9
    4 3 -9
    -4 3 9
    -4 3 9
    4 3 -9
    3 -3 -9
    3 -3 -9
    -3 -3 9
    3 3 -9
    3 3 -9
    3 3 -9
    -3 3 9
    2 -3 -9
    2 -3 -9
    -2 -3 9
    2 3 -9
    2 3 -9
    -2 3 9
    1 -3 -9
    1 -3 -9
    -1 -3 9
    1 3 -9
    -1 3 9
    1 3 -9
    0 -3 -9
    0 3 -9
    0 3 -9
    -1 -3 -9
    -1 -3 -9
    1 -3 9
    -1 3 -9
    1 3 9
    1 3 9
    -1 3 -9
    -2 -3 -9
    2 -3 9
    -2 -3 -9
    2 3 9
    -2 3 -9
    2 3 9
    -2 3 -9
    3 -3 9
    -3 -3 -9
    -3 -3 -9
    -3 3 -9
    -3 3 -9
    3 3 9
    3 3 9
    -4 -3 -9
    4 -3 9
    -4 -3 -9
    -4 3 -9
    -4 3 -9
    4 3 9
    4 3 9
    -5 -3 -9
    5 -3 9
    -5 -3 -9
    -5 3 -9
    -5 3 -9
    5 3 9
    5 3 9
    -6 -3 -9
    -6 -3 -9
    6 -3 9
    6 3 9
    -6 3 -9
    6 3 9
    -6 3 -9
    7 -3 9
    -7 -3 -9
    -7 -3 -9
    7 3 9
    7 3 9
    -7 3 -9
    -7 3 -9
    -8 -3 -9
    -8 -3 -9
    8 -3 9
    -8 3 -9
    -8 3 -9
    8 3 9
    8 3 9
    -9 -3 -9
    -9 -3 -9
    9 -3 9
    -9 3 -9
    9 3 9
    9 3 9
    -9 3 -9
    10 -3 9
    -10 -3 -9
    10 -3 9
    -10 -3 -9
    -10 3 -9
    10 3 9
    -10 3 -9
    10 3 9
    11 -3 9
    -11 -3 -9
    -11 -3 -9
    11 -3 9
    11 3 9
    -11 3 -9
    -11 3 -9
    11 3 9
    17 -4 -9
    -17 -4 9
    17 4 -9
    17 4 -9
    -17 4 9
    16 -4 -9
    -16 -4 9
    16 4 -9
    16 4 -9
    -16 4 9
    15 -4 -9
    -15 -4 9
    15 4 -9
    -15 4 9
    15 4 -9
    -14 -4 9
    14 -4 -9
    14 4 -9
    -14 4 9
    14 4 -9
    13 -4 -9
    -13 -4 9
    -13 4 9
    13 4 -9
    13 4 -9
    12 -4 -9
    -12 -4 9
    -12 4 9
    12 4 -9
    12 4 -9
    11 -4 -9
    -11 -4 9
    -11 4 9
    11 4 -9
    11 4 -9
    -10 -4 9
    10 -4 -9
    -10 4 9
    10 4 -9
    10 4 -9
    -9 -4 9
    9 -4 -9
    -9 4 9
    9 4 -9
    9 4 -9
    -8 -4 9
    8 -4 -9
    8 4 -9
    8 4 -9
    -8 4 9
    7 -4 -9
    -7 -4 9
    7 4 -9
    7 4 -9
    -7 4 9
    7 4 -9
    6 -4 -9
    -6 -4 9
    6 4 -9
    6 4 -9
    6 4 -9
    -6 4 9
    -5 -4 9
    5 -4 -9
    5 4 -9
    5 4 -9
    -5 4 9
    5 4 -9
    4 -4 -9
    -4 -4 9
    4 4 -9
    -4 4 9
    4 4 -9
    4 4 -9
    3 -4 -9
    3 -4 -9
    -3 -4 9
    3 4 -9
    3 4 -9
    -3 4 9
    3 4 -9
    -3 4 9
    2 -4 -9
    2 -4 -9
    -2 -4 9
    2 4 -9
    -2 4 9
    2 4 -9
    2 4 -9
    -2 4 9
    -1 -4 9
    1 -4 -9
    1 -4 -9
    1 4 -9
    1 4 -9
    -1 4 9
    0 -4 -9
    0 -4 -9
    0 -4 9
    0 4 9
    0 4 9
    0 4 -9
    0 4 -9
    -1 -4 -9
    1 -4 9
    -1 -4 -9
    -1 4 -9
    1 4 9
    -1 4 -9
    1 4 9
    2 -4 9
    -2 -4 -9
    -2 -4 -9
    2 4 9
    -2 4 -9
    -2 4 -9
    2 4 9
    -3 -4 -9
    -3 -4 -9
    3 -4 9
    -3 4 -9
    3 4 9
    3 4 9
    -3 4 -9
    -4 -4 -9
    -4 -4 -9
    4 -4 9
    -4 4 -9
    4 4 9
    -4 4 -9
    4 4 9
    -5 -4 -9
    -5 -4 -9
    5 -4 9
    -5 4 -9
    5 4 9
    5 4 9
    -5 4 -9
    6 -4 9
    -6 -4 -9
    -6 -4 -9
    -6 4 -9
    6 4 9
    -6 4 -9
    6 4 9
    -7 -4 -9
    7 -4 9
    -7 -4 -9
    7 4 9
    -7 4 -9
    -7 4 -9
    7 4 9
    -8 -4 -9
    -8 -4 -9
    8 -4 9
    8 4 9
    8 4 9
    -8 4 -9
    -8 4 -9
    9 -4 9
    -9 -4 -9
    -9 -4 -9
    -9 4 -9
    9 4 9
    9 4 9
    -9 4 -9
    10 -4 9
    -10 -4 -9
    -10 -4 -9
    10 4 9
    -10 4 -9
    10 4 9
    -10 4 -9
    11 -4 9
    -11 -4 -9
    11 -4 9
    -11 -4 -9
    11 4 9
    -11 4 -9
    -11 4 -9
    11 4 9
    17 -5 -9
    -17 -5 9
    17 5 -9
    17 5 -9
    16 -5 -9
    -16 -5 9
    16 5 -9
    16 5 -9
    15 -5 -9
    -15 -5 9
    15 5 -9
    15 5 -9
    -15 5 9
    14 -5 -9
    -14 -5 9
    14 5 -9
    14 5 -9
    -14 5 9
    -13 -5 9
    13 -5 -9
    -13 5 9
    13 5 -9
    13 5 -9
    -12 -5 9
    12 -5 -9
    -12 5 9
    12 5 -9
    12 5 -9
    -11 -5 9
    11 -5 -9
    -11 5 9
    11 5 -9
    11 5 -9
    10 -5 -9
    -10 -5 9
    10 5 -9
    10 5 -9
    -10 5 9
    -9 -5 9
    9 -5 -9
    -9 5 9
    9 5 -9
    9 5 -9
    8 -5 -9
    -8 -5 9
    8 5 -9
    8 5 -9
    -8 5 9
    7 -5 -9
    -7 -5 9
    -7 5 9
    7 5 -9
    7 5 -9
    7 5 -9
    -6 -5 9
    6 -5 -9
    -6 5 9
    6 5 -9
    6 5 -9
    6 5 -9
    -5 -5 9
    5 -5 -9
    5 5 -9
    5 5 -9
    5 5 -9
    -5 5 9
    4 -5 -9
    -4 -5 9
    -4 5 9
    4 5 -9
    4 5 -9
    4 5 -9
    -3 -5 9
    3 -5 -9
    3 5 -9
    3 5 -9
    3 5 -9
    -3 5 9
    -3 5 9
    -2 -5 9
    2 -5 -9
    2 -5 -9
    2 5 -9
    2 5 -9
    -2 5 9
    -2 5 9
    2 5 -9
    1 -5 -9
    1 -5 -9
    -1 -5 9
    1 5 -9
    1 5 -9
    -1 5 9
    0 -5 9
    0 -5 -9
    0 -5 -9
    0 5 -9
    0 5 9
    0 5 -9
    0 5 9
    1 -5 9
    -1 -5 -9
    -1 -5 -9
    1 5 9
    -1 5 -9
    1 5 9
    -1 5 -9
    2 -5 9
    -2 -5 -9
    -2 -5 -9
    2 5 9
    -2 5 -9
    -2 5 -9
    2 5 9
    3 -5 9
    -3 -5 -9
    -3 -5 -9
    -3 5 -9
    -3 5 -9
    3 5 9
    3 5 9
    -4 -5 -9
    -4 -5 -9
    4 -5 9
    4 5 9
    -4 5 -9
    -4 5 -9
    4 5 9
    5 -5 9
    -5 -5 -9
    -5 -5 -9
    5 5 9
    5 5 9
    -5 5 -9
    -5 5 -9
    -6 -5 -9
    6 -5 9
    -6 -5 -9
    6 5 9
    -6 5 -9
    -6 5 -9
    6 5 9
    -7 -5 -9
    7 -5 9
    -7 -5 -9
    -7 5 -9
    -7 5 -9
    7 5 9
    7 5 9
    -8 -5 -9
    8 -5 9
    -8 -5 -9
    -8 5 -9
    -8 5 -9
    8 5 9
    8 5 9
    -9 -5 -9
    -9 -5 -9
    9 -5 9
    9 5 9
    -9 5 -9
    9 5 9
    -9 5 -9
    -10 -5 -9
    10 -5 9
    -10 -5 -9
    -10 5 -9
    10 5 9
    10 5 9
    -10 5 -9
    11 -5 9
    -11 -5 -9
    -11 -5 -9
    11 5 9
    -11 5 -9
    11 5 9
    -11 5 -9
    -17 -6 9
    17 -6 -9
    17 6 -9
    17 6 -9
    -16 -6 9
    16 -6 -9
    16 6 -9
    16 6 -9
    -15 -6 9
    15 -6 -9
    15 6 -9
    15 6 -9
    14 -6 -9
    -14 -6 9
    14 6 -9
    14 6 -9
    13 -6 -9
    -13 -6 9
    13 6 -9
    13 6 -9
    -12 -6 9
    12 -6 -9
    12 6 -9
    -12 6 9
    12 6 -9
    11 -6 -9
    -11 -6 9
    11 6 -9
    11 6 -9
    -11 6 9
    -10 -6 9
    10 -6 -9
    10 6 -9
    -10 6 9
    10 6 -9
    -9 -6 9
    9 -6 -9
    -9 6 9
    9 6 -9
    9 6 -9
    -8 -6 9
    8 -6 -9
    8 6 -9
    -8 6 9
    8 6 -9
    7 -6 -9
    -7 -6 9
    -7 6 9
    7 6 -9
    7 6 -9
    -6 -6 9
    6 -6 -9
    6 6 -9
    6 6 -9
    -6 6 9
    6 6 -9
    5 -6 -9
    -5 -6 9
    5 6 -9
    5 6 -9
    5 6 -9
    -5 6 9
    -4 -6 9
    4 -6 -9
    4 6 -9
    -4 6 9
    4 6 -9
    4 6 -9
    3 -6 -9
    -3 -6 9
    3 6 -9
    -3 6 9
    3 6 -9
    3 6 -9
    -2 -6 9
    2 -6 -9
    2 6 -9
    -2 6 9
    2 6 -9
    2 6 -9
    -2 6 9
    -1 -6 9
    1 -6 -9
    1 -6 -9
    1 6 -9
    1 6 -9
    1 6 -9
    -1 6 9
    0 -6 -9
    0 -6 -9
    0 -6 9
    0 6 9
    0 6 -9
    0 6 9
    0 6 -9
    1 -6 9
    -1 -6 -9
    -1 -6 -9
    1 6 9
    1 6 9
    -1 6 -9
    -1 6 -9
    2 -6 9
    -2 -6 -9
    -2 -6 -9
    2 6 9
    -2 6 -9
    2 6 9
    -2 6 -9
    -3 -6 -9
    3 -6 9
    -3 -6 -9
    -3 6 -9
    3 6 9
    3 6 9
    -3 6 -9
    -4 -6 -9
    -4 -6 -9
    4 -6 9
    4 6 9
    -4 6 -9
    -4 6 -9
    4 6 9
    -5 -6 -9
    5 -6 9
    -5 -6 -9
    -5 6 -9
    -5 6 -9
    5 6 9
    5 6 9
    -6 -6 -9
    6 -6 9
    -6 -6 -9
    6 6 9
    -6 6 -9
    6 6 9
    -6 6 -9
    7 -6 9
    -7 -6 -9
    -7 -6 -9
    -7 6 -9
    7 6 9
    -7 6 -9
    7 6 9
    8 -6 9
    -8 -6 -9
    -8 -6 -9
    8 6 9
    -8 6 -9
    8 6 9
    -8 6 -9
    9 -6 9
    -9 -6 -9
    -9 -6 -9
    -9 6 -9
    9 6 9
    9 6 9
    -9 6 -9
    10 -6 9
    -10 -6 -9
    -10 -6 -9
    -10 6 -9
    10 6 9
    -10 6 -9
    10 6 9
    -11 -6 -9
    -11 -6 -9
    11 -6 9
    -11 6 -9
    11 6 9
    11 6 9
    -11 6 -9
    -17 -7 9
    17 -7 -9
    17 7 -9
    16 -7 -9
    -16 -7 9
    16 7 -9
    16 7 -9
    -15 -7 9
    15 -7 -9
    15 7 -9
    15 7 -9
    14 -7 -9
    -14 -7 9
    14 7 -9
    14 7 -9
    -13 -7 9
    13 -7 -9
    13 7 -9
    13 7 -9
    12 -7 -9
    -12 -7 9
    12 7 -9
    12 7 -9
    11 -7 -9
    -11 -7 9
    11 7 -9
    11 7 -9
    10 -7 -9
    -10 -7 9
    10 7 -9
    10 7 -9
    9 -7 -9
    -9 -7 9
    9 7 -9
    9 7 -9
    -8 -7 9
    8 -7 -9
    8 7 -9
    8 7 -9
    7 -7 -9
    -7 -7 9
    7 7 -9
    7 7 -9
    -6 -7 9
    6 -7 -9
    -6 7 9
    6 7 -9
    6 7 -9
    6 7 -9
    5 -7 -9
    -5 -7 9
    -5 7 9
    5 7 -9
    5 7 -9
    5 7 -9
    -4 -7 9
    4 -7 -9
    4 7 -9
    4 7 -9
    -4 7 9
    4 7 -9
    -3 -7 9
    3 -7 -9
    3 7 -9
    3 7 -9
    3 7 -9
    -3 7 9
    -2 -7 9
    2 -7 -9
    2 7 -9
    -2 7 9
    2 7 -9
    2 7 -9
    1 -7 -9
    -1 -7 9
    1 7 -9
    1 7 -9
    1 7 -9
    -1 7 9
    0 -7 -9
    0 -7 9
    0 -7 -9
    0 7 -9
    0 7 9
    0 7 9
    0 7 -9
    1 -7 9
    -1 -7 -9
    -1 -7 -9
    -1 7 -9
    -1 7 -9
    1 7 9
    1 7 9
    2 -7 9
    -2 -7 -9
    -2 -7 -9
    2 7 9
    -2 7 -9
    -2 7 -9
    2 7 9
    -3 -7 -9
    3 -7 9
    -3 -7 -9
    3 7 9
    3 7 9
    -3 7 -9
    -3 7 -9
    -4 -7 -9
    4 -7 9
    -4 -7 -9
    -4 7 -9
    4 7 9
    4 7 9
    -4 7 -9
    -5 -7 -9
    -5 -7 -9
    5 -7 9
    -5 7 -9
    5 7 9
    -5 7 -9
    5 7 9
    -6 -7 -9
    -6 -7 -9
    6 -7 9
    -6 7 -9
    -6 7 -9
    6 7 9
    6 7 9
    7 -7 9
    -7 -7 -9
    -7 -7 -9
    7 7 9
    -7 7 -9
    -7 7 -9
    7 7 9
    8 -7 9
    -8 -7 -9
    -8 -7 -9
    -8 7 -9
    8 7 9
    8 7 9
    -8 7 -9
    -9 -7 -9
    9 -7 9
    -9 -7 -9
    -9 7 -9
    9 7 9
    -9 7 -9
    9 7 9
    -10 -7 -9
    -10 -7 -9
    10 -7 9
    10 7 9
    -10 7 -9
    -10 7 -9
    10 7 9
    -11 -7 -9
    11 -7 9
    -11 -7 -9
    -11 7 -9
    11 7 9
    -11 7 -9
    16 -8 -9
    -16 -8 9
    16 8 -9
    16 8 -9
    -15 -8 9
    15 -8 -9
    15 8 -9
    15 8 -9
    14 -8 -9
    -14 -8 9
    14 8 -9
    14 8 -9
    -13 -8 9
    13 -8 -9
    13 8 -9
    13 8 -9
    -12 -8 9
    12 -8 -9
    12 8 -9
    12 8 -9
    -11 -8 9
    11 -8 -9
    11 8 -9
    11 8 -9
    10 -8 -9
    -10 -8 9
    10 8 -9
    10 8 -9
    -9 -8 9
    9 -8 -9
    9 8 -9
    9 8 -9
    -8 -8 9
    8 -8 -9
    8 8 -9
    8 8 -9
    7 -8 -9
    -7 -8 9
    7 8 -9
    7 8 -9
    6 -8 -9
    -6 -8 9
    6 8 -9
    6 8 -9
    6 8 -9
    5 -8 -9
    -5 -8 9
    5 8 -9
    5 8 -9
    5 8 -9
    4 -8 -9
    -4 -8 9
    4 8 -9
    4 8 -9
    4 8 -9
    3 -8 -9
    -3 -8 9
    3 8 -9
    3 8 -9
    3 8 -9
    2 -8 -9
    -2 -8 9
    2 8 -9
    2 8 -9
    2 8 -9
    -1 -8 9
    1 -8 -9
    1 8 -9
    -1 8 9
    1 8 -9
    1 8 -9
    0 -8 9
    0 -8 -9
    0 8 -9
    0 8 9
    0 8 -9
    0 8 9
    1 -8 9
    -1 -8 -9
    -1 -8 -9
    -1 8 -9
    1 8 9
    1 8 9
    -1 8 -9
    -2 -8 -9
    2 -8 9
    -2 -8 -9
    -2 8 -9
    -2 8 -9
    2 8 9
    2 8 9
    3 -8 9
    -3 -8 -9
    -3 -8 -9
    -3 8 -9
    3 8 9
    -3 8 -9
    3 8 9
    -4 -8 -9
    -4 -8 -9
    4 -8 9
    -4 8 -9
    4 8 9
    -4 8 -9
    4 8 9
    -5 -8 -9
    -5 -8 -9
    5 -8 9
    5 8 9
    -5 8 -9
    5 8 9
    -5 8 -9
    -6 -8 -9
    -6 -8 -9
    6 -8 9
    -6 8 -9
    6 8 9
    6 8 9
    -6 8 -9
    -7 -8 -9
    7 -8 9
    -7 -8 -9
    -7 8 -9
    -7 8 -9
    7 8 9
    7 8 9
    8 -8 9
    -8 -8 -9
    -8 -8 -9
    8 8 9
    -8 8 -9
    8 8 9
    -8 8 -9
    -9 -8 -9
    9 -8 9
    -9 -8 -9
    9 8 9
    -9 8 -9
    9 8 9
    -9 8 -9
    -10 -8 -9
    10 -8 9
    -10 -8 -9
    10 8 9
    -10 8 -9
    10 8 9
    -16 -9 9
    16 9 -9
    16 9 -9
    -15 -9 9
    15 9 -9
    15 9 -9
    -14 -9 9
    14 -9 -9
    14 9 -9
    14 9 -9
    13 -9 -9
    -13 -9 9
    13 9 -9
    13 9 -9
    -12 -9 9
    12 -9 -9
    12 9 -9
    12 9 -9
    -11 -9 9
    11 -9 -9
    11 9 -9
    11 9 -9
    -10 -9 9
    10 -9 -9
    10 9 -9
    10 9 -9
    9 -9 -9
    -9 -9 9
    9 9 -9
    9 9 -9
    8 -9 -9
    -8 -9 9
    8 9 -9
    8 9 -9
    7 -9 -9
    -7 -9 9
    7 9 -9
    7 9 -9
    6 -9 -9
    -6 -9 9
    6 9 -9
    6 9 -9
    5 -9 -9
    -5 -9 9
    5 9 -9
    5 9 -9
    5 9 -9
    -4 -9 9
    4 -9 -9
    4 9 -9
    4 9 -9
    4 9 -9
    3 -9 -9
    -3 -9 9
    3 9 -9
    3 9 -9
    3 9 -9
    -2 -9 9
    2 -9 -9
    2 9 -9
    2 9 -9
    2 9 -9
    1 -9 -9
    -1 -9 9
    1 9 -9
    1 9 -9
    1 9 -9
    0 -9 9
    0 -9 -9
    0 9 -9
    0 9 -9
    0 9 -9
    1 -9 9
    -1 -9 -9
    -1 -9 -9
    1 9 9
    -1 9 -9
    -1 9 -9
    -2 -9 -9
    2 -9 9
    -2 -9 -9
    -2 9 -9
    2 9 9
    -2 9 -9
    -3 -9 -9
    3 -9 9
    -3 -9 -9
    -3 9 -9
    3 9 9
    3 9 9
    -3 9 -9
    -4 -9 -9
    4 -9 9
    -4 -9 -9
    4 9 9
    -4 9 -9
    -4 9 -9
    4 9 9
    5 -9 9
    -5 -9 -9
    -5 -9 -9
    5 9 9
    -5 9 -9
    -5 9 -9
    5 9 9
    -6 -9 -9
    6 -9 9
    -6 -9 -9
    6 9 9
    -6 9 -9
    6 9 9
    -6 9 -9
    -7 -9 -9
    7 -9 9
    -7 -9 -9
    -7 9 -9
    7 9 9
    7 9 9
    -8 -9 -9
    -8 -9 -9
    8 -9 9
    -8 9 -9
    8 9 9
    8 9 9
    -9 -9 -9
    9 -9 9
    -9 -9 -9
    9 9 9
    9 9 9
    -9 9 -9
    -10 -9 -9
    -10 -9 -9
    10 -9 9
    10 9 9
    -10 9 -9
    10 9 9
    -15 -10 9
    15 10 -9
    15 10 -9
    -14 -10 9
    14 10 -9
    14 10 -9
    -13 -10 9
    13 10 -9
    13 10 -9
    -12 -10 9
    12 10 -9
    12 10 -9
    11 -10 -9
    -11 -10 9
    11 10 -9
    11 10 -9
    -10 -10 9
    10 -10 -9
    10 10 -9
    10 10 -9
    9 -10 -9
    -9 -10 9
    9 10 -9
    9 10 -9
    8 -10 -9
    -8 -10 9
    8 10 -9
    8 10 -9
    -7 -10 9
    7 -10 -9
    7 10 -9
    7 10 -9
    -6 -10 9
    6 -10 -9
    6 10 -9
    6 10 -9
    -5 -10 9
    5 -10 -9
    5 10 -9
    5 10 -9
    5 10 -9
    4 -10 -9
    -4 -10 9
    4 10 -9
    4 10 -9
    4 10 -9
    -3 -10 9
    3 -10 -9
    3 10 -9
    3 10 -9
    3 10 -9
    2 -10 -9
    -2 -10 9
    2 10 -9
    2 10 -9
    2 10 -9
    1 -10 -9
    -1 -10 9
    1 10 -9
    1 10 -9
    1 10 -9
    0 -10 9
    0 -10 -9
    0 10 -9
    0 10 -9
    0 10 -9
    1 -10 9
    -1 -10 -9
    -1 10 -9
    -1 10 -9
    -2 -10 -9
    -2 -10 -9
    2 -10 9
    -2 10 -9
    2 10 9
    -2 10 -9
    -3 -10 -9
    -3 -10 -9
    3 -10 9
    -3 10 -9
    3 10 9
    -4 -10 -9
    -4 -10 -9
    4 -10 9
    4 10 9
    -4 10 -9
    -5 -10 -9
    -5 -10 -9
    5 -10 9
    -5 10 -9
    5 10 9
    -6 -10 -9
    -6 -10 -9
    6 -10 9
    -6 10 -9
    6 10 9
    -7 -10 -9
    7 -10 9
    -7 -10 -9
    -7 10 -9
    7 10 9
    8 -10 9
    -8 -10 -9
    -8 -10 -9
    8 10 9
    -8 10 -9
    9 -10 9
    -9 -10 -9
    -9 -10 -9
    9 10 9
    -9 10 -9
    -15 -11 9
    15 11 -9
    15 11 -9
    -14 -11 9
    14 11 -9
    14 11 -9
    -13 -11 9
    13 11 -9
    13 11 -9
    -12 -11 9
    12 11 -9
    12 11 -9
    -11 -11 9
    11 11 -9
    11 11 -9
    -10 -11 9
    10 11 -9
    10 11 -9
    -9 -11 9
    9 11 -9
    9 11 -9
    -8 -11 9
    8 11 -9
    8 11 -9
    7 -11 -9
    -7 -11 9
    7 11 -9
    7 11 -9
    6 -11 -9
    -6 -11 9
    6 11 -9
    6 11 -9
    -5 -11 9
    5 -11 -9
    5 11 -9
    5 11 -9
    5 11 -9
    4 -11 -9
    -4 -11 9
    4 11 -9
    4 11 -9
    4 11 -9
    3 -11 -9
    -3 -11 9
    3 11 -9
    3 11 -9
    3 11 -9
    2 -11 -9
    -2 -11 9
    2 11 -9
    2 11 -9
    1 -11 -9
    -1 -11 9
    1 11 -9
    1 11 -9
    0 -11 9
    0 -11 -9
    0 11 -9
    0 11 -9
    1 -11 9
    -1 -11 -9
    -1 11 -9
    -2 -11 -9
    -2 -11 -9
    2 -11 9
    -2 11 -9
    3 -11 9
    -3 -11 -9
    -3 -11 -9
    -3 11 -9
    -4 -11 -9
    4 -11 9
    -4 -11 -9
    4 11 9
    -4 11 -9
    -5 -11 -9
    5 -11 9
    -5 -11 -9
    -5 11 -9
    5 11 9
    6 -11 9
    -6 -11 -9
    -6 -11 -9
    -6 11 -9
    6 11 9
    -7 -11 -9
    -7 -11 -9
    7 -11 9
    -7 11 -9
    7 11 9
    8 -11 9
    -8 -11 -9
    -8 -11 -9
    8 11 9
    -8 11 -9
    -9 -11 -9
    9 -11 9
    -9 -11 -9
    -9 11 -9
    9 11 9
    -14 -12 9
    14 12 -9
    14 12 -9
    -13 -12 9
    13 12 -9
    13 12 -9
    -12 -12 9
    12 12 -9
    12 12 -9
    -11 -12 9
    11 12 -9
    11 12 -9
    -10 -12 9
    10 12 -9
    10 12 -9
    -9 -12 9
    9 12 -9
    9 12 -9
    -8 -12 9
    8 12 -9
    8 12 -9
    -7 -12 9
    7 12 -9
    -6 -12 9
    6 12 -9
    -5 -12 9
    5 12 -9
    -4 -12 9
    4 12 -9
    4 12 -9
    -3 -12 9
    3 12 -9
    3 12 -9
    -2 -12 9
    2 -12 -9
    2 12 -9
    2 12 -9
    -1 -12 9
    1 -12 -9
    1 12 -9
    1 12 -9
    0 -12 9
    0 -12 -9
    0 12 -9
    0 12 -9
    -1 -12 -9
    1 -12 9
    -1 12 -9
    -2 -12 -9
    2 -12 9
    -2 -12 -9
    -2 12 -9
    3 -12 9
    -3 -12 -9
    -3 -12 -9
    -3 12 -9
    4 -12 9
    -4 -12 -9
    -4 -12 -9
    -4 12 -9
    -5 -12 -9
    -5 -12 -9
    5 -12 9
    -5 12 -9
    -6 -12 -9
    -6 -12 -9
    6 -12 9
    -6 12 -9
    -7 -12 -9
    -7 -12 -9
    7 -12 9
    -7 12 -9
    7 12 9
    8 -12 9
    -8 -12 -9
    -8 -12 -9
    8 12 9
    -8 12 -9
    -13 -13 9
    13 13 -9
    -12 -13 9
    12 13 -9
    -11 -13 9
    11 13 -9
    -10 -13 9
    10 13 -9
    -9 -13 9
    9 13 -9
    -8 -13 9
    8 13 -9
    -7 -13 9
    7 13 -9
    -6 -13 9
    6 13 -9
    -5 -13 9
    5 13 -9
    -4 -13 9
    4 13 -9
    4 13 -9
    -3 -13 9
    3 13 -9
    3 13 -9
    -2 -13 9
    2 13 -9
    2 13 -9
    -1 -13 9
    1 13 -9
    1 13 -9
    0 -13 9
    0 13 -9
    0 13 -9
    1 -13 9
    -1 13 -9
    2 -13 9
    -2 13 -9
    -3 -13 -9
    -3 -13 -9
    3 -13 9
    -3 13 -9
    -4 -13 -9
    4 -13 9
    -4 -13 -9
    -4 13 -9
    -5 -13 -9
    -5 -13 -9
    5 -13 9
    -5 13 -9
    6 -13 9
    -6 -13 -9
    -6 -13 -9
    -6 13 -9
    7 -13 9
    -7 -13 -9
    -7 -13 -9
    -7 13 -9
    -12 -14 9
    12 14 -9
    -11 -14 9
    11 14 -9
    -10 -14 9
    10 14 -9
    -9 -14 9
    9 14 -9
    -8 -14 9
    8 14 -9
    -7 -14 9
    7 14 -9
    -6 -14 9
    6 14 -9
    -5 -14 9
    5 14 -9
    -4 -14 9
    4 14 -9
    -3 -14 9
    3 14 -9
    3 14 -9
    -2 -14 9
    2 14 -9
    2 14 -9
    -1 -14 9
    1 14 -9
    1 14 -9
    0 -14 9
    0 14 -9
    0 14 -9
    1 -14 9
    -1 14 -9
    2 -14 9
    -2 14 -9
    3 -14 9
    -3 -14 -9
    -3 14 -9
    -4 -14 -9
    4 -14 9
    -4 14 -9
    -5 -14 -9
    5 -14 9
    -5 14 -9
    6 -14 9
    -6 -14 -9
    -6 14 -9
    -11 -15 9
    11 15 -9
    -10 -15 9
    10 15 -9
    -9 -15 9
    9 15 -9
    -8 -15 9
    8 15 -9
    -7 -15 9
    7 15 -9
    -6 -15 9
    6 15 -9
    -5 -15 9
    5 15 -9
    -4 -15 9
    4 15 -9
    -3 -15 9
    3 15 -9
    3 15 -9
    -2 -15 9
    2 15 -9
    2 15 -9
    -1 -15 9
    1 15 -9
    1 15 -9
    0 -15 9
    0 15 -9
    0 15 -9
    1 -15 9
    -1 15 -9
    2 -15 9
    -2 15 -9
    -3 -15 -9
    3 -15 9
    -3 15 -9
    -4 -15 -9
    4 -15 9
    -4 15 -9
    5 -15 9
    -5 -15 -9
    -5 15 -9
    -10 -16 9
    10 16 -9
    -9 -16 9
    9 16 -9
    -8 -16 9
    8 16 -9
    -7 -16 9
    7 16 -9
    -6 -16 9
    6 16 -9
    -5 -16 9
    5 16 -9
    -4 -16 9
    4 16 -9
    -3 -16 9
    3 16 -9
    -2 -16 9
    2 16 -9
    2 16 -9
    -1 -16 9
    1 16 -9
    1 16 -9
    0 -16 9
    0 16 -9
    0 16 -9
    1 -16 9
    -1 16 -9
    2 -16 9
    -2 16 -9
    -3 -16 -9
    -3 16 -9
    -4 -16 -9
    -4 16 -9
    -8 -17 9
    8 17 -9
    -7 -17 9
    7 17 -9
    -6 -17 9
    6 17 -9
    -5 -17 9
    5 17 -9
    -4 -17 9
    4 17 -9
    -3 -17 9
    3 17 -9
    2 17 -9
    1 17 -9
    1 17 -9
    0 17 -9
    0 17 -9
    -1 17 -9
    -2 17 -9
    5 18 -9
    4 18 -9
    3 18 -9
    2 18 -9
    1 18 -9
    1 18 -9
    18 0 -10
    -18 0 10
    -17 0 10
    17 0 -10
    16 0 -10
    -16 0 10
    15 0 -10
    -15 0 10
    14 0 -10
    -14 0 10
    13 0 -10
    -13 0 10
    12 0 -10
    -12 0 10
    11 0 -10
    -11 0 10
    10 0 -10
    -10 0 10
    10 0 -10
    -9 0 10
    9 0 -10
    9 0 -10
    9 0 -10
    8 0 -10
    -8 0 10
    8 0 -10
    7 0 -10
    -7 0 10
    7 0 -10
    7 0 -10
    6 0 -10
    6 0 -10
    -6 0 10
    5 0 -10
    5 0 -10
    -5 0 10
    5 0 -10
    -4 0 10
    4 0 -10
    3 0 -10
    -3 0 10
    3 0 -10
    -2 0 10
    2 0 -10
    1 0 -10
    -1 0 10
    1 0 -10
    0 0 10
    0 0 -10
    -1 0 -10
    -1 0 -10
    1 0 10
    -2 0 -10
    -2 0 -10
    2 0 10
    -3 0 -10
    -3 0 -10
    3 0 10
    -4 0 -10
    -4 0 -10
    4 0 10
    5 0 10
    -5 0 -10
    -5 0 -10
    6 0 10
    -6 0 -10
    -6 0 -10
    7 0 10
    -7 0 -10
    -7 0 -10
    7 0 10
    -8 0 -10
    8 0 10
    -8 0 -10
    8 0 10
    -9 0 -10
    9 0 10
    9 0 10
    -9 0 -10
    10 0 10
    -10 0 -10
    -10 0 -10
    10 0 10
    11 0 10
    -11 0 -10
    11 0 10
    -11 0 -10
    18 -1 -10
    -18 -1 10
    -18 1 10
    18 1 -10
    -17 -1 10
    17 -1 -10
    -17 1 10
    17 1 -10
    16 -1 -10
    -16 -1 10
    -16 1 10
    16 1 -10
    15 -1 -10
    -15 -1 10
    -15 1 10
    15 1 -10
    -14 -1 10
    14 -1 -10
    14 1 -10
    -14 1 10
    13 -1 -10
    -13 -1 10
    -13 1 10
    13 1 -10
    12 -1 -10
    -12 -1 10
    12 1 -10
    -12 1 10
    12 1 -10
    -11 -1 10
    11 -1 -10
    11 1 -10
    11 1 -10
    -11 1 10
    10 -1 -10
    -10 -1 10
    10 1 -10
    10 1 -10
    -10 1 10
    -9 -1 10
    9 -1 -10
    9 -1 -10
    -9 1 10
    9 1 -10
    9 1 -10
    -8 -1 10
    8 -1 -10
    8 -1 -10
    8 -1 -10
    8 1 -10
    -8 1 10
    8 1 -10
    7 -1 -10
    -7 -1 10
    7 -1 -10
    7 -1 -10
    -7 1 10
    7 1 -10
    7 1 -10
    7 1 -10
    6 -1 -10
    -6 -1 10
    6 -1 -10
    6 -1 -10
    6 1 -10
    6 1 -10
    -6 1 10
    5 -1 -10
    -5 -1 10
    5 1 -10
    5 1 -10
    -5 1 10
    5 1 -10
    4 -1 -10
    -4 -1 10
    4 -1 -10
    4 1 -10
    4 1 -10
    -4 1 10
    -3 -1 10
    3 -1 -10
    3 1 -10
    -3 1 10
    3 1 -10
    2 -1 -10
    -2 -1 10
    2 1 -10
    -2 1 10
    2 1 -10
    1 -1 -10
    -1 -1 10
    1 1 -10
    -1 1 10
    1 1 -10
    0 -1 10
    0 -1 -10
    0 1 -10
    0 1 -10
    0 1 10
    1 -1 10
    -1 -1 -10
    -1 1 -10
    1 1 10
    -1 1 -10
    2 -1 10
    -2 -1 -10
    -2 -1 -10
    -2 1 -10
    2 1 10
    -2 1 -10
    3 -1 10
    -3 -1 -10
    -3 -1 -10
    -3 1 -10
    3 1 10
    -3 1 -10
    -4 -1 -10
    4 -1 10
    -4 -1 -10
    -4 1 -10
    4 1 10
    -4 1 -10
    -5 -1 -10
    5 -1 10
    -5 -1 -10
    5 1 10
    5 1 10
    -5 1 -10
    -5 1 -10
    6 -1 10
    -6 -1 -10
    -6 -1 -10
    -6 1 -10
    -6 1 -10
    6 1 10
    6 1 10
    -7 -1 -10
    7 -1 10
    -7 -1 -10
    -7 1 -10
    7 1 10
    -7 1 -10
    7 1 10
    -8 -1 -10
    8 -1 10
    -8 -1 -10
    8 -1 10
    8 1 10
    8 1 10
    -8 1 -10
    -8 1 -10
    -9 -1 -10
    9 -1 10
    9 -1 10
    -9 -1 -10
    9 1 10
    9 1 10
    -9 1 -10
    -9 1 -10
    -10 -1 -10
    -10 -1 -10
    10 -1 10
    10 -1 10
    -10 1 -10
    10 1 10
    -10 1 -10
    10 1 10
    -11 -1 -10
    11 -1 10
    11 -1 10
    -11 -1 -10
    -11 1 -10
    11 1 10
    11 1 10
    -11 1 -10
    18 -2 -10
    -17 -2 10
    17 -2 -10
    17 2 -10
    -17 2 10
    16 -2 -10
    -16 -2 10
    16 2 -10
    -16 2 10
    -15 -2 10
    15 -2 -10
    -15 2 10
    15 2 -10
    14 -2 -10
    -14 -2 10
    -14 2 10
    14 2 -10
    13 -2 -10
    -13 -2 10
    13 2 -10
    -13 2 10
    13 2 -10
    12 -2 -10
    -12 -2 10
    -12 2 10
    12 2 -10
    12 2 -10
    -11 -2 10
    11 -2 -10
    -11 2 10
    11 2 -10
    11 2 -10
    -10 -2 10
    10 -2 -10
    10 2 -10
    10 2 -10
    -10 2 10
    9 -2 -10
    -9 -2 10
    9 2 -10
    9 2 -10
    -9 2 10
    8 -2 -10
    -8 -2 10
    8 -2 -10
    8 2 -10
    -8 2 10
    8 2 -10
    8 2 -10
    7 -2 -10
    7 -2 -10
    -7 -2 10
    -7 2 10
    7 2 -10
    7 2 -10
    7 2 -10
    6 -2 -10
    -6 -2 10
    6 -2 -10
    6 2 -10
    6 2 -10
    6 2 -10
    -6 2 10
    5 -2 -10
    5 -2 -10
    -5 -2 10
    5 2 -10
    5 2 -10
    -5 2 10
    5 2 -10
    4 -2 -10
    -4 -2 10
    4 -2 -10
    4 2 -10
    -4 2 10
    4 2 -10
    4 2 -10
    -3 -2 10
    3 -2 -10
    3 -2 -10
    3 2 -10
    -3 2 10
    3 2 -10
    -2 -2 10
    2 -2 -10
    2 -2 -10
    2 2 -10
    -2 2 10
    2 2 -10
    1 -2 -10
    -1 -2 10
    1 -2 -10
    -1 2 10
    1 2 -10
    1 2 -10
    0 -2 -10
    0 -2 10
    0 2 -10
    0 2 10
    0 2 -10
    -1 -2 -10
    1 -2 10
    -1 2 -10
    -1 2 -10
    1 2 10
    -2 -2 -10
    -2 -2 -10
    2 -2 10
    -2 2 -10
    2 2 10
    -2 2 -10
    -3 -2 -10
    3 -2 10
    -3 -2 -10
    3 2 10
    -3 2 -10
    -3 2 -10
    3 2 10
    4 -2 10
    -4 -2 -10
    -4 -2 -10
    -4 2 -10
    -4 2 -10
    4 2 10
    4 2 10
    -5 -2 -10
    5 -2 10
    -5 -2 -10
    -5 2 -10
    5 2 10
    -5 2 -10
    5 2 10
    -6 -2 -10
    6 -2 10
    -6 -2 -10
    -6 2 -10
    6 2 10
    -6 2 -10
    6 2 10
    -7 -2 -10
    -7 -2 -10
    7 -2 10
    7 2 10
    -7 2 -10
    -7 2 -10
    7 2 10
    8 -2 10
    -8 -2 -10
    -8 -2 -10
    -8 2 -10
    -8 2 -10
    8 2 10
    8 2 10
    -9 -2 -10
    -9 -2 -10
    9 -2 10
    9 -2 10
    9 2 10
    -9 2 -10
    -9 2 -10
    9 2 10
    -10 -2 -10
    10 -2 10
    10 -2 10
    -10 -2 -10
    10 2 10
    -10 2 -10
    -10 2 -10
    10 2 10
    11 -2 10
    -11 -2 -10
    -11 -2 -10
    11 -2 10
    11 2 10
    11 2 10
    -11 2 -10
    -11 2 -10
    17 -3 -10
    -17 -3 10
    -17 3 10
    17 3 -10
    16 -3 -10
    -16 -3 10
    -16 3 10
    16 3 -10
    -15 -3 10
    15 -3 -10
    -15 3 10
    15 3 -10
    14 -3 -10
    -14 -3 10
    14 3 -10
    14 3 -10
    -14 3 10
    -13 -3 10
    13 -3 -10
    13 3 -10
    -13 3 10
    13 3 -10
    12 -3 -10
    -12 -3 10
    -12 3 10
    12 3 -10
    12 3 -10
    -11 -3 10
    11 -3 -10
    -11 3 10
    11 3 -10
    11 3 -10
    -10 -3 10
    10 -3 -10
    10 3 -10
    -10 3 10
    10 3 -10
    9 -3 -10
    -9 -3 10
    9 3 -10
    9 3 -10
    -9 3 10
    8 -3 -10
    -8 -3 10
    -8 3 10
    8 3 -10
    8 3 -10
    -7 -3 10
    7 -3 -10
    -7 3 10
    7 3 -10
    7 3 -10
    7 3 -10
    6 -3 -10
    -6 -3 10
    6 -3 -10
    6 3 -10
    6 3 -10
    6 3 -10
    -6 3 10
    -5 -3 10
    5 -3 -10
    5 -3 -10
    5 3 -10
    -5 3 10
    5 3 -10
    5 3 -10
    4 -3 -10
    4 -3 -10
    -4 -3 10
    4 3 -10
    -4 3 10
    4 3 -10
    4 3 -10
    3 -3 -10
    3 -3 -10
    -3 -3 10
    -3 3 10
    3 3 -10
    3 3 -10
    3 3 -10
    2 -3 -10
    2 -3 -10
    -2 -3 10
    2 3 -10
    2 3 -10
    -2 3 10
    -1 -3 10
    1 -3 -10
    1 -3 -10
    -1 3 10
    1 3 -10
    1 3 -10
    0 -3 -10
    0 -3 -10
    0 -3 10
    0 3 -10
    0 3 -10
    0 3 10
    0 3 10
    1 -3 10
    -1 -3 -10
    -1 -3 -10
    1 3 10
    1 3 10
    -1 3 -10
    -1 3 -10
    -2 -3 -10
    2 -3 10
    -2 -3 -10
    -2 3 -10
    -2 3 -10
    2 3 10
    2 3 10
    3 -3 10
    -3 -3 -10
    -3 -3 -10
    3 3 10
    3 3 10
    -3 3 -10
    -3 3 -10
    -4 -3 -10
    4 -3 10
    -4 -3 -10
    4 3 10
    4 3 10
    -4 3 -10
    -4 3 -10
    -5 -3 -10
    -5 -3 -10
    5 -3 10
    -5 3 -10
    5 3 10
    -5 3 -10
    5 3 10
    -6 -3 -10
    6 -3 10
    -6 -3 -10
    6 3 10
    6 3 10
    -6 3 -10
    -6 3 -10
    -7 -3 -10
    7 -3 10
    -7 -3 -10
    7 3 10
    7 3 10
    -7 3 -10
    -7 3 -10
    8 -3 10
    -8 -3 -10
    -8 -3 -10
    8 3 10
    -8 3 -10
    -8 3 -10
    8 3 10
    9 -3 10
    -9 -3 -10
    -9 -3 -10
    -9 3 -10
    9 3 10
    -9 3 -10
    9 3 10
    -10 -3 -10
    10 -3 10
    10 -3 10
    -10 -3 -10
    10 3 10
    10 3 10
    -10 3 -10
    -10 3 -10
    -11 -3 -10
    11 -3 10
    -11 -3 -10
    11 -3 10
    -11 3 -10
    -11 3 -10
    11 3 10
    11 3 10
    -17 -4 10
    17 -4 -10
    17 4 -10
    16 -4 -10
    -16 -4 10
    16 4 -10
    -16 4 10
    -15 -4 10
    15 -4 -10
    15 4 -10
    -15 4 10
    15 4 -10
    14 -4 -10
    -14 -4 10
    14 4 -10
    -14 4 10
    14 4 -10
    13 -4 -10
    -13 -4 10
    13 4 -10
    -13 4 10
    13 4 -10
    12 -4 -10
    -12 -4 10
    12 4 -10
    12 4 -10
    -12 4 10
    -11 -4 10
    11 -4 -10
    11 4 -10
    11 4 -10
    -11 4 10
    -10 -4 10
    10 -4 -10
    10 4 -10
    -10 4 10
    10 4 -10
    9 -4 -10
    -9 -4 10
    -9 4 10
    9 4 -10
    9 4 -10
    8 -4 -10
    -8 -4 10
    8 4 -10
    8 4 -10
    -8 4 10
    7 -4 -10
    -7 -4 10
    -7 4 10
    7 4 -10
    7 4 -10
    7 4 -10
    -6 -4 10
    6 -4 -10
    6 4 -10
    6 4 -10
    -6 4 10
    6 4 -10
    -5 -4 10
    5 -4 -10
    5 4 -10
    -5 4 10
    5 4 -10
    5 4 -10
    4 -4 -10
    4 -4 -10
    -4 -4 10
    4 4 -10
    4 4 -10
    -4 4 10
    4 4 -10
    -3 -4 10
    3 -4 -10
    3 -4 -10
    -3 4 10
    -3 4 10
    3 4 -10
    3 4 -10
    3 4 -10
    2 -4 -10
    -2 -4 10
    2 -4 -10
    2 4 -10
    -2 4 10
    -2 4 10
    2 4 -10
    1 -4 -10
    -1 -4 10
    1 -4 -10
    -1 4 10
    1 4 -10
    -1 4 10
    1 4 -10
    0 -4 -10
    0 -4 10
    0 -4 -10
    0 4 10
    0 4 10
    0 4 -10
    0 4 -10
    1 -4 10
    -1 -4 -10
    -1 -4 -10
    1 4 10
    -1 4 -10
    -1 4 -10
    1 4 10
    -2 -4 -10
    -2 -4 -10
    2 -4 10
    2 4 10
    -2 4 -10
    -2 4 -10
    2 4 10
    -3 -4 -10
    3 -4 10
    -3 -4 -10
    -3 4 -10
    3 4 10
    -3 4 -10
    3 4 10
    4 -4 10
    -4 -4 -10
    -4 -4 -10
    4 4 10
    -4 4 -10
    4 4 10
    -4 4 -10
    5 -4 10
    -5 -4 -10
    -5 -4 -10
    -5 4 -10
    5 4 10
    -5 4 -10
    5 4 10
    -6 -4 -10
    -6 -4 -10
    6 -4 10
    6 4 10
    6 4 10
    -6 4 -10
    -6 4 -10
    -7 -4 -10
    -7 -4 -10
    7 -4 10
    -7 4 -10
    7 4 10
    -7 4 -10
    7 4 10
    -8 -4 -10
    -8 -4 -10
    8 -4 10
    -8 4 -10
    8 4 10
    8 4 10
    -8 4 -10
    9 -4 10
    -9 -4 -10
    -9 -4 -10
    9 4 10
    -9 4 -10
    9 4 10
    -9 4 -10
    -10 -4 -10
    10 -4 10
    -10 -4 -10
    10 4 10
    -10 4 -10
    10 4 10
    -10 4 -10
    17 -5 -10
    -17 -5 10
    17 5 -10
    -16 -5 10
    16 -5 -10
    16 5 -10
    16 5 -10
    -15 -5 10
    15 -5 -10
    15 5 -10
    15 5 -10
    14 -5 -10
    -14 -5 10
    14 5 -10
    14 5 -10
    -13 -5 10
    13 -5 -10
    -13 5 10
    13 5 -10
    13 5 -10
    -12 -5 10
    12 -5 -10
    12 5 -10
    -12 5 10
    12 5 -10
    11 -5 -10
    -11 -5 10
    11 5 -10
    -11 5 10
    11 5 -10
    10 -5 -10
    -10 -5 10
    10 5 -10
    -10 5 10
    10 5 -10
    -9 -5 10
    9 -5 -10
    -9 5 10
    9 5 -10
    9 5 -10
    8 -5 -10
    -8 -5 10
    -8 5 10
    8 5 -10
    8 5 -10
    7 -5 -10
    -7 -5 10
    7 5 -10
    7 5 -10
    -7 5 10
    7 5 -10
    -6 -5 10
    6 -5 -10
    -6 5 10
    6 5 -10
    6 5 -10
    6 5 -10
    5 -5 -10
    -5 -5 10
    5 5 -10
    5 5 -10
    -5 5 10
    5 5 -10
    4 -5 -10
    -4 -5 10
    4 5 -10
    -4 5 10
    4 5 -10
    4 5 -10
    3 -5 -10
    3 -5 -10
    -3 -5 10
    3 5 -10
    3 5 -10
    -3 5 10
    3 5 -10
    2 -5 -10
    -2 -5 10
    2 -5 -10
    -2 5 10
    2 5 -10
    -2 5 10
    2 5 -10
    2 5 -10
    1 -5 -10
    -1 -5 10
    1 -5 -10
    -1 5 10
    1 5 -10
    -1 5 10
    1 5 -10
    0 -5 -10
    0 -5 -10
    0 -5 10
    0 5 10
    0 5 10
    0 5 -10
    0 5 -10
    1 -5 10
    -1 -5 -10
    -1 -5 -10
    1 5 10
    1 5 10
    -1 5 -10
    -1 5 -10
    -2 -5 -10
    -2 -5 -10
    2 -5 10
    2 5 10
    2 5 10
    -2 5 -10
    -2 5 -10
    3 -5 10
    -3 -5 -10
    3 5 10
    -3 5 -10
    -3 5 -10
    3 5 10
    -4 -5 -10
    -4 -5 -10
    4 -5 10
    -4 5 -10
    4 5 10
    -4 5 -10
    4 5 10
    -5 -5 -10
    5 -5 10
    -5 -5 -10
    5 5 10
    5 5 10
    -5 5 -10
    -5 5 -10
    -6 -5 -10
    6 -5 10
    -6 -5 -10
    -6 5 -10
    6 5 10
    6 5 10
    -6 5 -10
    -7 -5 -10
    -7 -5 -10
    7 -5 10
    -7 5 -10
    7 5 10
    7 5 10
    -7 5 -10
    -8 -5 -10
    8 -5 10
    -8 -5 -10
    8 5 10
    -8 5 -10
    -8 5 -10
    8 5 10
    9 -5 10
    -9 -5 -10
    -9 -5 -10
    9 5 10
    -9 5 -10
    9 5 10
    -9 5 -10
    10 -5 10
    -10 -5 -10
    -10 -5 -10
    10 5 10
    -10 5 -10
    -10 5 -10
    10 5 10
    17 -6 -10
    -17 -6 10
    17 6 -10
    17 6 -10
    16 -6 -10
    -16 -6 10
    16 6 -10
    16 6 -10
    15 -6 -10
    -15 -6 10
    15 6 -10
    15 6 -10
    14 -6 -10
    -14 -6 10
    14 6 -10
    14 6 -10
    13 -6 -10
    -13 -6 10
    13 6 -10
    13 6 -10
    12 -6 -10
    -12 -6 10
    12 6 -10
    12 6 -10
    11 -6 -10
    -11 -6 10
    11 6 -10
    11 6 -10
    -10 -6 10
    10 -6 -10
    10 6 -10
    10 6 -10
    -10 6 10
    9 -6 -10
    -9 -6 10
    9 6 -10
    -9 6 10
    9 6 -10
    -8 -6 10
    8 -6 -10
    8 6 -10
    -8 6 10
    8 6 -10
    -7 -6 10
    7 -6 -10
    -7 6 10
    7 6 -10
    7 6 -10
    6 -6 -10
    -6 -6 10
    6 6 -10
    6 6 -10
    6 6 -10
    -6 6 10
    5 -6 -10
    -5 -6 10
    5 6 -10
    -5 6 10
    5 6 -10
    5 6 -10
    -4 -6 10
    4 -6 -10
    -4 6 10
    4 6 -10
    4 6 -10
    4 6 -10
    3 -6 -10
    -3 -6 10
    3 6 -10
    3 6 -10
    3 6 -10
    -3 6 10
    2 -6 -10
    2 -6 -10
    -2 -6 10
    2 6 -10
    2 6 -10
    -2 6 10
    2 6 -10
    1 -6 -10
    -1 -6 10
    1 -6 -10
    -1 6 10
    1 6 -10
    1 6 -10
    -1 6 10
    0 -6 -10
    0 -6 -10
    0 -6 10
    0 6 -10
    0 6 10
    0 6 10
    0 6 -10
    1 -6 10
    -1 -6 -10
    -1 -6 -10
    1 6 10
    1 6 10
    -1 6 -10
    -1 6 -10
    -2 -6 -10
    -2 -6 -10
    2 -6 10
    -2 6 -10
    2 6 10
    -2 6 -10
    2 6 10
    3 -6 10
    -3 -6 -10
    -3 -6 -10
    -3 6 -10
    3 6 10
    3 6 10
    -3 6 -10
    -4 -6 -10
    4 -6 10
    -4 -6 -10
    4 6 10
    -4 6 -10
    4 6 10
    -4 6 -10
    -5 -6 -10
    -5 -6 -10
    5 -6 10
    -5 6 -10
    5 6 10
    5 6 10
    -5 6 -10
    -6 -6 -10
    6 -6 10
    -6 -6 -10
    -6 6 -10
    6 6 10
    -6 6 -10
    6 6 10
    7 -6 10
    -7 -6 -10
    -7 -6 -10
    7 6 10
    7 6 10
    -7 6 -10
    -7 6 -10
    -8 -6 -10
    -8 -6 -10
    8 -6 10
    -8 6 -10
    -8 6 -10
    8 6 10
    8 6 10
    -9 -6 -10
    9 -6 10
    -9 -6 -10
    -9 6 -10
    9 6 10
    -9 6 -10
    9 6 10
    -10 -6 -10
    10 -6 10
    -10 -6 -10
    -10 6 -10
    -10 6 -10
    10 6 10
    10 6 10
    16 -7 -10
    -16 -7 10
    16 7 -10
    16 7 -10
    -15 -7 10
    15 -7 -10
    15 7 -10
    15 7 -10
    -14 -7 10
    14 -7 -10
    14 7 -10
    14 7 -10
    13 -7 -10
    -13 -7 10
    13 7 -10
    13 7 -10
    -12 -7 10
    12 -7 -10
    12 7 -10
    12 7 -10
    -11 -7 10
    11 -7 -10
    11 7 -10
    11 7 -10
    -10 -7 10
    10 -7 -10
    10 7 -10
    10 7 -10
    -9 -7 10
    9 -7 -10
    9 7 -10
    9 7 -10
    8 -7 -10
    -8 -7 10
    8 7 -10
    8 7 -10
    -7 -7 10
    7 -7 -10
    7 7 -10
    7 7 -10
    -6 -7 10
    6 -7 -10
    6 7 -10
    6 7 -10
    6 7 -10
    -5 -7 10
    5 -7 -10
    5 7 -10
    5 7 -10
    5 7 -10
    4 -7 -10
    -4 -7 10
    4 7 -10
    4 7 -10
    4 7 -10
    -4 7 10
    3 -7 -10
    -3 -7 10
    -3 7 10
    3 7 -10
    3 7 -10
    3 7 -10
    -2 -7 10
    2 -7 -10
    2 7 -10
    -2 7 10
    2 7 -10
    2 7 -10
    1 -7 -10
    -1 -7 10
    1 -7 -10
    1 7 -10
    1 7 -10
    -1 7 10
    0 -7 10
    0 -7 -10
    0 -7 -10
    0 7 -10
    0 7 10
    0 7 10
    0 7 -10
    -1 -7 -10
    1 -7 10
    -1 -7 -10
    1 7 10
    -1 7 -10
    -1 7 -10
    1 7 10
    -2 -7 -10
    2 -7 10
    -2 -7 -10
    2 7 10
    2 7 10
    -2 7 -10
    -2 7 -10
    -3 -7 -10
    3 -7 10
    -3 -7 -10
    -3 7 -10
    -3 7 -10
    3 7 10
    3 7 10
    -4 -7 -10
    4 -7 10
    -4 -7 -10
    4 7 10
    -4 7 -10
    4 7 10
    -4 7 -10
    5 -7 10
    -5 -7 -10
    -5 -7 -10
    5 7 10
    -5 7 -10
    5 7 10
    -5 7 -10
    6 -7 10
    -6 -7 -10
    -6 -7 -10
    -6 7 -10
    6 7 10
    6 7 10
    -6 7 -10
    -7 -7 -10
    -7 -7 -10
    7 -7 10
    7 7 10
    -7 7 -10
    7 7 10
    -7 7 -10
    8 -7 10
    -8 -7 -10
    -8 -7 -10
    8 7 10
    8 7 10
    -8 7 -10
    -8 7 -10
    9 -7 10
    -9 -7 -10
    -9 -7 -10
    -9 7 -10
    -9 7 -10
    9 7 10
    9 7 10
    -10 -7 -10
    -10 -7 -10
    10 -7 10
    10 7 10
    -10 7 -10
    -10 7 -10
    10 7 10
    16 -8 -10
    -16 -8 10
    16 8 -10
    16 8 -10
    15 -8 -10
    -15 -8 10
    15 8 -10
    15 8 -10
    14 -8 -10
    -14 -8 10
    14 8 -10
    14 8 -10
    -13 -8 10
    13 -8 -10
    13 8 -10
    13 8 -10
    -12 -8 10
    12 -8 -10
    12 8 -10
    12 8 -10
    11 -8 -10
    -11 -8 10
    11 8 -10
    11 8 -10
    -10 -8 10
    10 -8 -10
    10 8 -10
    10 8 -10
    -9 -8 10
    9 -8 -10
    9 8 -10
    9 8 -10
    -8 -8 10
    8 -8 -10
    8 8 -10
    8 8 -10
    -7 -8 10
    7 -8 -10
    7 8 -10
    7 8 -10
    6 -8 -10
    -6 -8 10
    6 8 -10
    6 8 -10
    -5 -8 10
    5 -8 -10
    5 8 -10
    5 8 -10
    5 8 -10
    4 -8 -10
    -4 -8 10
    4 8 -10
    4 8 -10
    4 8 -10
    -3 -8 10
    3 -8 -10
    3 8 -10
    3 8 -10
    3 8 -10
    -2 -8 10
    2 -8 -10
    2 8 -10
    2 8 -10
    2 8 -10
    -1 -8 10
    1 -8 -10
    1 -8 -10
    1 8 -10
    1 8 -10
    1 8 -10
    0 -8 10
    0 -8 -10
    0 -8 -10
    0 8 -10
    0 8 10
    0 8 -10
    -1 -8 -10
    1 -8 10
    -1 -8 -10
    -1 8 -10
    -1 8 -10
    1 8 10
    -2 -8 -10
    2 -8 10
    -2 -8 -10
    -2 8 -10
    -2 8 -10
    2 8 10
    2 8 10
    -3 -8 -10
    3 -8 10
    -3 -8 -10
    3 8 10
    -3 8 -10
    -3 8 -10
    3 8 10
    -4 -8 -10
    -4 -8 -10
    4 -8 10
    -4 8 -10
    4 8 10
    -4 8 -10
    4 8 10
    -5 -8 -10
    5 -8 10
    -5 -8 -10
    -5 8 -10
    5 8 10
    5 8 10
    -5 8 -10
    -6 -8 -10
    -6 -8 -10
    6 -8 10
    -6 8 -10
    -6 8 -10
    6 8 10
    6 8 10
    7 -8 10
    -7 -8 -10
    -7 -8 -10
    7 8 10
    -7 8 -10
    -7 8 -10
    7 8 10
    -8 -8 -10
    8 -8 10
    -8 -8 -10
    -8 8 -10
    8 8 10
    8 8 10
    -8 8 -10
    -9 -8 -10
    -9 -8 -10
    9 -8 10
    9 8 10
    -9 8 -10
    9 8 10
    16 9 -10
    -15 -9 10
    15 9 -10
    15 9 -10
    14 -9 -10
    -14 -9 10
    14 9 -10
    14 9 -10
    13 -9 -10
    -13 -9 10
    13 9 -10
    13 9 -10
    -12 -9 10
    12 -9 -10
    12 9 -10
    12 9 -10
    11 -9 -10
    -11 -9 10
    11 9 -10
    11 9 -10
    10 -9 -10
    -10 -9 10
    10 9 -10
    10 9 -10
    -9 -9 10
    9 -9 -10
    9 9 -10
    9 9 -10
    8 -9 -10
    -8 -9 10
    8 9 -10
    8 9 -10
    7 -9 -10
    -7 -9 10
    7 9 -10
    7 9 -10
    -6 -9 10
    6 -9 -10
    6 9 -10
    6 9 -10
    -5 -9 10
    5 -9 -10
    5 9 -10
    5 9 -10
    5 9 -10
    -4 -9 10
    4 -9 -10
    4 9 -10
    4 9 -10
    4 9 -10
    3 -9 -10
    -3 -9 10
    3 9 -10
    3 9 -10
    3 9 -10
    -2 -9 10
    2 -9 -10
    2 9 -10
    2 9 -10
    2 9 -10
    1 -9 -10
    -1 -9 10
    1 9 -10
    1 9 -10
    1 9 -10
    0 -9 -10
    0 -9 10
    0 -9 -10
    0 9 -10
    0 9 -10
    -1 -9 -10
    1 -9 10
    -1 -9 -10
    -1 9 -10
    -1 9 -10
    2 -9 10
    -2 -9 -10
    -2 -9 -10
    -2 9 -10
    -2 9 -10
    -3 -9 -10
    3 -9 10
    -3 -9 -10
    3 9 10
    -3 9 -10
    -3 9 -10
    -4 -9 -10
    4 -9 10
    -4 -9 -10
    -4 9 -10
    -4 9 -10
    4 9 10
    -5 -9 -10
    -5 -9 -10
    5 -9 10
    5 9 10
    -5 9 -10
    -5 9 -10
    -6 -9 -10
    -6 -9 -10
    6 -9 10
    -6 9 -10
    6 9 10
    -7 -9 -10
    -7 -9 -10
    7 -9 10
    7 9 10
    -7 9 -10
    7 9 10
    -8 -9 -10
    -8 -9 -10
    8 -9 10
    8 9 10
    8 9 10
    -8 9 -10
    -9 -9 -10
    -9 -9 -10
    9 -9 10
    -9 9 -10
    9 9 10
    9 9 10
    -15 -10 10
    15 10 -10
    15 10 -10
    -14 -10 10
    14 10 -10
    14 10 -10
    -13 -10 10
    13 10 -10
    13 10 -10
    -12 -10 10
    12 10 -10
    12 10 -10
    11 -10 -10
    -11 -10 10
    11 10 -10
    11 10 -10
    -10 -10 10
    10 -10 -10
    10 10 -10
    10 10 -10
    -9 -10 10
    9 -10 -10
    9 10 -10
    9 10 -10
    -8 -10 10
    8 -10 -10
    8 10 -10
    8 10 -10
    -7 -10 10
    7 -10 -10
    7 10 -10
    7 10 -10
    -6 -10 10
    6 -10 -10
    6 10 -10
    6 10 -10
    5 -10 -10
    -5 -10 10
    5 10 -10
    5 10 -10
    5 10 -10
    -4 -10 10
    4 -10 -10
    4 10 -10
    4 10 -10
    4 10 -10
    -3 -10 10
    3 -10 -10
    3 10 -10
    3 10 -10
    3 10 -10
    -2 -10 10
    2 -10 -10
    2 10 -10
    2 10 -10
    2 10 -10
    -1 -10 10
    1 -10 -10
    1 10 -10
    1 10 -10
    1 10 -10
    0 -10 -10
    0 -10 10
    0 10 -10
    0 10 -10
    1 -10 10
    -1 -10 -10
    -1 -10 -10
    -1 10 -10
    -1 10 -10
    -2 -10 -10
    2 -10 10
    -2 -10 -10
    -2 10 -10
    -3 -10 -10
    -3 -10 -10
    3 -10 10
    -3 10 -10
    4 -10 10
    -4 -10 -10
    -4 -10 -10
    -4 10 -10
    5 -10 10
    -5 -10 -10
    -5 -10 -10
    -5 10 -10
    5 10 10
    -6 -10 -10
    -6 -10 -10
    6 -10 10
    6 10 10
    -6 10 -10
    -7 -10 -10
    -7 -10 -10
    7 -10 10
    7 10 10
    -7 10 -10
    8 -10 10
    -8 -10 -10
    -8 -10 -10
    8 10 10
    -8 10 -10
    -14 -11 10
    14 11 -10
    14 11 -10
    -13 -11 10
    13 11 -10
    13 11 -10
    -12 -11 10
    12 11 -10
    12 11 -10
    -11 -11 10
    11 11 -10
    11 11 -10
    -10 -11 10
    10 11 -10
    10 11 -10
    -9 -11 10
    9 11 -10
    9 11 -10
    -8 -11 10
    8 11 -10
    8 11 -10
    -7 -11 10
    7 -11 -10
    7 11 -10
    7 11 -10
    6 -11 -10
    -6 -11 10
    6 11 -10
    6 11 -10
    5 -11 -10
    -5 -11 10
    5 11 -10
    5 11 -10
    4 -11 -10
    -4 -11 10
    4 11 -10
    4 11 -10
    4 11 -10
    -3 -11 10
    3 -11 -10
    3 11 -10
    3 11 -10
    3 11 -10
    -2 -11 10
    2 -11 -10
    2 11 -10
    2 11 -10
    1 -11 -10
    -1 -11 10
    1 11 -10
    1 11 -10
    0 -11 10
    0 -11 -10
    0 11 -10
    1 -11 10
    -1 -11 -10
    -1 -11 -10
    -1 11 -10
    -2 -11 -10
    -2 -11 -10
    2 -11 10
    -2 11 -10
    -3 -11 -10
    -3 -11 -10
    3 -11 10
    -3 11 -10
    4 -11 10
    -4 -11 -10
    -4 -11 -10
    -4 11 -10
    -5 -11 -10
    -5 -11 -10
    5 -11 10
    -5 11 -10
    -6 -11 -10
    -6 -11 -10
    6 -11 10
    -6 11 -10
    7 -11 10
    -7 -11 -10
    -7 -11 -10
    -7 11 -10
    -8 -11 -10
    -8 -11 -10
    8 -11 10
    -8 11 -10
    -14 -12 10
    14 12 -10
    14 12 -10
    -13 -12 10
    13 12 -10
    13 12 -10
    -12 -12 10
    12 12 -10
    12 12 -10
    -11 -12 10
    11 12 -10
    11 12 -10
    -10 -12 10
    10 12 -10
    10 12 -10
    -9 -12 10
    9 12 -10
    9 12 -10
    -8 -12 10
    8 12 -10
    -7 -12 10
    7 12 -10
    -6 -12 10
    6 12 -10
    -5 -12 10
    5 12 -10
    -4 -12 10
    4 12 -10
    4 12 -10
    -3 -12 10
    3 12 -10
    3 12 -10
    2 -12 -10
    -2 -12 10
    2 12 -10
    2 12 -10
    1 -12 -10
    -1 -12 10
    1 12 -10
    1 12 -10
    0 -12 10
    0 -12 -10
    0 12 -10
    1 -12 10
    -1 -12 -10
    -1 -12 -10
    -1 12 -10
    -2 -12 -10
    2 -12 10
    -2 -12 -10
    -2 12 -10
    -3 -12 -10
    -3 -12 -10
    3 -12 10
    -3 12 -10
    -4 -12 -10
    4 -12 10
    -4 -12 -10
    -4 12 -10
    -5 -12 -10
    5 -12 10
    -5 -12 -10
    -5 12 -10
    -6 -12 -10
    -6 -12 -10
    6 -12 10
    -6 12 -10
    7 -12 10
    -7 -12 -10
    -7 -12 -10
    -7 12 -10
    -13 -13 10
    13 13 -10
    -12 -13 10
    12 13 -10
    -11 -13 10
    11 13 -10
    -10 -13 10
    10 13 -10
    -9 -13 10
    9 13 -10
    -8 -13 10
    8 13 -10
    -7 -13 10
    7 13 -10
    -6 -13 10
    6 13 -10
    -5 -13 10
    5 13 -10
    -4 -13 10
    4 13 -10
    -3 -13 10
    3 13 -10
    3 13 -10
    -2 -13 10
    2 13 -10
    2 13 -10
    -1 -13 10
    1 13 -10
    1 13 -10
    0 -13 10
    0 13 -10
    1 -13 10
    -1 13 -10
    -2 -13 -10
    2 -13 10
    -2 13 -10
    -3 -13 -10
    -3 -13 -10
    3 -13 10
    -3 13 -10
    4 -13 10
    -4 -13 -10
    -4 -13 -10
    -4 13 -10
    5 -13 10
    -5 -13 -10
    -5 -13 -10
    -5 13 -10
    -6 -13 -10
    -6 -13 -10
    6 -13 10
    -6 13 -10
    -12 -14 10
    12 14 -10
    -11 -14 10
    11 14 -10
    -10 -14 10
    10 14 -10
    -9 -14 10
    9 14 -10
    -8 -14 10
    8 14 -10
    -7 -14 10
    7 14 -10
    -6 -14 10
    6 14 -10
    -5 -14 10
    5 14 -10
    -4 -14 10
    4 14 -10
    -3 -14 10
    3 14 -10
    3 14 -10
    -2 -14 10
    2 14 -10
    2 14 -10
    -1 -14 10
    1 14 -10
    1 14 -10
    0 -14 10
    0 14 -10
    0 14 -10
    1 -14 10
    -1 14 -10
    2 -14 10
    -2 -14 -10
    -2 14 -10
    -3 -14 -10
    3 -14 10
    -3 14 -10
    4 -14 10
    -4 -14 -10
    -4 14 -10
    -5 -14 -10
    5 -14 10
    -5 14 -10
    -11 -15 10
    -10 -15 10
    10 15 -10
    -9 -15 10
    9 15 -10
    -8 -15 10
    8 15 -10
    -7 -15 10
    7 15 -10
    -6 -15 10
    6 15 -10
    -5 -15 10
    5 15 -10
    -4 -15 10
    4 15 -10
    -3 -15 10
    3 15 -10
    -2 -15 10
    2 15 -10
    2 15 -10
    -1 -15 10
    1 15 -10
    1 15 -10
    0 -15 10
    0 15 -10
    0 15 -10
    1 -15 10
    -1 15 -10
    2 -15 10
    -2 -15 -10
    -2 15 -10
    3 -15 10
    -3 -15 -10
    -3 15 -10
    -4 -15 -10
    4 -15 10
    -4 15 -10
    -9 -16 10
    9 16 -10
    -8 -16 10
    8 16 -10
    -7 -16 10
    7 16 -10
    -6 -16 10
    6 16 -10
    -5 -16 10
    5 16 -10
    -4 -16 10
    4 16 -10
    -3 -16 10
    3 16 -10
    -2 -16 10
    2 16 -10
    2 16 -10
    -1 -16 10
    1 16 -10
    1 16 -10
    0 -16 10
    0 16 -10
    1 -16 10
    -1 16 -10
    2 -16 10
    -2 -16 -10
    -2 16 -10
    -7 -17 10
    7 17 -10
    -6 -17 10
    6 17 -10
    -5 -17 10
    5 17 -10
    -4 -17 10
    4 17 -10
    -3 -17 10
    3 17 -10
    -2 -17 10
    2 17 -10
    -1 -17 10
    1 17 -10
    1 17 -10
    0 17 -10
    17 0 -11
    -17 0 11
    16 0 -11
    -16 0 11
    -15 0 11
    15 0 -11
    -14 0 11
    14 0 -11
    -13 0 11
    13 0 -11
    12 0 -11
    -12 0 11
    -11 0 11
    11 0 -11
    -10 0 11
    10 0 -11
    9 0 -11
    -9 0 11
    -8 0 11
    8 0 -11
    8 0 -11
    8 0 -11
    7 0 -11
    7 0 -11
    7 0 -11
    -7 0 11
    6 0 -11
    6 0 -11
    -6 0 11
    6 0 -11
    5 0 -11
    -5 0 11
    5 0 -11
    4 0 -11
    -4 0 11
    4 0 -11
    3 0 -11
    -3 0 11
    2 0 -11
    2 0 -11
    -2 0 11
    1 0 -11
    -1 0 11
    1 0 -11
    0 0 -11
    -1 0 -11
    -1 0 -11
    1 0 11
    -2 0 -11
    2 0 11
    -2 0 -11
    -3 0 -11
    -3 0 -11
    3 0 11
    -4 0 -11
    -4 0 -11
    4 0 11
    -5 0 -11
    -5 0 -11
    5 0 11
    6 0 11
    -6 0 -11
    -6 0 -11
    6 0 11
    7 0 11
    7 0 11
    -7 0 -11
    -7 0 -11
    -8 0 -11
    8 0 11
    8 0 11
    -8 0 -11
    9 0 11
    -9 0 -11
    9 0 11
    -9 0 -11
    -10 0 -11
    10 0 11
    10 0 11
    -10 0 -11
    17 -1 -11
    -17 -1 11
    -17 1 11
    17 1 -11
    -16 -1 11
    16 -1 -11
    -16 1 11
    16 1 -11
    15 -1 -11
    -15 -1 11
    15 1 -11
    -15 1 11
    14 -1 -11
    -14 -1 11
    14 1 -11
    -14 1 11
    -13 -1 11
    13 -1 -11
    -13 1 11
    13 1 -11
    -12 -1 11
    12 -1 -11
    12 1 -11
    -12 1 11
    -11 -1 11
    11 -1 -11
    11 1 -11
    -11 1 11
    -10 -1 11
    10 -1 -11
    10 1 -11
    -10 1 11
    -9 -1 11
    9 -1 -11
    9 -1 -11
    9 1 -11
    9 1 -11
    -9 1 11
    -8 -1 11
    8 -1 -11
    8 -1 -11
    8 1 -11
    8 1 -11
    -8 1 11
    8 1 -11
    -7 -1 11
    7 -1 -11
    7 -1 -11
    7 1 -11
    7 1 -11
    7 1 -11
    -7 1 11
    -6 -1 11
    6 -1 -11
    6 -1 -11
    6 1 -11
    6 1 -11
    6 1 -11
    -6 1 11
    -5 -1 11
    5 -1 -11
    -5 1 11
    5 1 -11
    5 1 -11
    5 1 -11
    -4 -1 11
    4 -1 -11
    4 1 -11
    -4 1 11
    4 1 -11
    3 -1 -11
    3 -1 -11
    -3 -1 11
    3 1 -11
    -3 1 11
    3 1 -11
    2 -1 -11
    -2 -1 11
    2 1 -11
    2 1 -11
    -2 1 11
    -1 -1 11
    1 -1 -11
    -1 1 11
    1 1 -11
    1 1 -11
    0 -1 -11
    0 -1 11
    0 -1 -11
    0 1 -11
    0 1 -11
    0 1 11
    -1 -1 -11
    1 -1 11
    -1 -1 -11
    -1 1 -11
    -1 1 -11
    1 1 11
    2 -1 11
    -2 -1 -11
    -2 -1 -11
    -2 1 -11
    2 1 11
    -2 1 -11
    -3 -1 -11
    3 -1 11
    -3 -1 -11
    -3 1 -11
    -3 1 -11
    3 1 11
    -4 -1 -11
    4 -1 11
    -4 -1 -11
    -4 1 -11
    -4 1 -11
    4 1 11
    5 -1 11
    -5 -1 -11
    -5 -1 -11
    -5 1 -11
    5 1 11
    -5 1 -11
    5 1 11
    -6 -1 -11
    -6 -1 -11
    6 -1 11
    6 1 11
    6 1 11
    -6 1 -11
    -6 1 -11
    -7 -1 -11
    7 -1 11
    -7 -1 -11
    -7 1 -11
    -7 1 -11
    7 1 11
    7 1 11
    -8 -1 -11
    8 -1 11
    8 -1 11
    -8 -1 -11
    8 1 11
    -8 1 -11
    8 1 11
    -8 1 -11
    9 -1 11
    -9 -1 -11
    9 -1 11
    -9 -1 -11
    -9 1 -11
    9 1 11
    -9 1 -11
    9 1 11
    10 -1 11
    -10 -1 -11
    -10 -1 -11
    10 -1 11
    10 1 11
    -10 1 -11
    -10 1 -11
    10 1 11
    -17 -2 11
    17 -2 -11
    -17 2 11
    17 2 -11
    -16 -2 11
    16 -2 -11
    -16 2 11
    16 2 -11
    15 -2 -11
    -15 -2 11
    15 2 -11
    -15 2 11
    14 -2 -11
    -14 -2 11
    14 2 -11
    -14 2 11
    13 -2 -11
    -13 -2 11
    -13 2 11
    13 2 -11
    -12 -2 11
    12 -2 -11
    12 2 -11
    -12 2 11
    -11 -2 11
    11 -2 -11
    11 2 -11
    -11 2 11
    11 2 -11
    10 -2 -11
    -10 -2 11
    10 2 -11
    10 2 -11
    -10 2 11
    -9 -2 11
    9 -2 -11
    9 -2 -11
    9 2 -11
    9 2 -11
    -9 2 11
    -8 -2 11
    8 -2 -11
    8 -2 -11
    8 2 -11
    8 2 -11
    -8 2 11
    7 -2 -11
    -7 -2 11
    7 -2 -11
    7 2 -11
    7 2 -11
    7 2 -11
    -7 2 11
    -6 -2 11
    6 -2 -11
    6 -2 -11
    6 2 -11
    6 2 -11
    -6 2 11
    6 2 -11
    -5 -2 11
    5 -2 -11
    5 -2 -11
    5 2 -11
    5 2 -11
    -5 2 11
    5 2 -11
    4 -2 -11
    4 -2 -11
    -4 -2 11
    -4 2 11
    4 2 -11
    4 2 -11
    3 -2 -11
    -3 -2 11
    3 -2 -11
    3 2 -11
    3 2 -11
    -3 2 11
    2 -2 -11
    -2 -2 11
    2 -2 -11
    -2 2 11
    2 2 -11
    2 2 -11
    1 -2 -11
    1 -2 -11
    -1 -2 11
    -1 2 11
    1 2 -11
    1 2 -11
    0 -2 -11
    0 -2 -11
    0 -2 11
    0 2 -11
    0 2 11
    0 2 -11
    -1 -2 -11
    1 -2 11
    -1 -2 -11
    1 2 11
    -1 2 -11
    -1 2 -11
    -2 -2 -11
    2 -2 11
    -2 -2 -11
    2 2 11
    -2 2 -11
    -2 2 -11
    -3 -2 -11
    -3 -2 -11
    3 -2 11
    3 2 11
    3 2 11
    -3 2 -11
    -3 2 -11
    -4 -2 -11
    4 -2 11
    -4 -2 -11
    4 2 11
    -4 2 -11
    4 2 11
    -4 2 -11
    -5 -2 -11
    5 -2 11
    -5 -2 -11
    5 2 11
    -5 2 -11
    -5 2 -11
    5 2 11
    -6 -2 -11
    6 -2 11
    -6 -2 -11
    6 2 11
    6 2 11
    -6 2 -11
    -6 2 -11
    -7 -2 -11
    7 -2 11
    -7 -2 -11
    -7 2 -11
    7 2 11
    -7 2 -11
    7 2 11
    -8 -2 -11
    8 -2 11
    -8 -2 -11
    8 2 11
    8 2 11
    -8 2 -11
    -8 2 -11
    9 -2 11
    -9 -2 -11
    9 -2 11
    -9 -2 -11
    -9 2 -11
    -9 2 -11
    9 2 11
    9 2 11
    -10 -2 -11
    10 -2 11
    10 -2 11
    -10 -2 -11
    -10 2 -11
    10 2 11
    -10 2 -11
    10 2 11
    -17 -3 11
    17 -3 -11
    17 3 -11
    -17 3 11
    -16 -3 11
    16 -3 -11
    -16 3 11
    16 3 -11
    15 -3 -11
    -15 -3 11
    15 3 -11
    -15 3 11
    14 -3 -11
    -14 -3 11
    -14 3 11
    14 3 -11
    -13 -3 11
    13 -3 -11
    13 3 -11
    -13 3 11
    -12 -3 11
    12 -3 -11
    12 3 -11
    -12 3 11
    12 3 -11
    -11 -3 11
    11 -3 -11
    11 3 -11
    11 3 -11
    -11 3 11
    -10 -3 11
    10 -3 -11
    10 3 -11
    -10 3 11
    10 3 -11
    -9 -3 11
    9 -3 -11
    9 3 -11
    -9 3 11
    9 3 -11
    -8 -3 11
    8 -3 -11
    8 -3 -11
    8 3 -11
    -8 3 11
    8 3 -11
    7 -3 -11
    7 -3 -11
    -7 -3 11
    -7 3 11
    7 3 -11
    7 3 -11
    7 3 -11
    6 -3 -11
    6 -3 -11
    -6 -3 11
    -6 3 11
    6 3 -11
    6 3 -11
    6 3 -11
    5 -3 -11
    -5 -3 11
    5 -3 -11
    5 3 -11
    -5 3 11
    5 3 -11
    5 3 -11
    4 -3 -11
    -4 -3 11
    4 -3 -11
    4 3 -11
    4 3 -11
    -4 3 11
    4 3 -11
    3 -3 -11
    3 -3 -11
    -3 -3 11
    3 3 -11
    -3 3 11
    3 3 -11
    2 -3 -11
    -2 -3 11
    2 -3 -11
    -2 3 11
    2 3 -11
    2 3 -11
    1 -3 -11
    -1 -3 11
    1 -3 -11
    1 3 -11
    1 3 -11
    -1 3 11
    0 -3 11
    0 -3 -11
    0 -3 -11
    0 3 11
    0 3 -11
    0 3 -11
    -1 -3 -11
    -1 -3 -11
    1 -3 11
    1 3 11
    -1 3 -11
    1 3 11
    -1 3 -11
    2 -3 11
    -2 -3 -11
    -2 -3 -11
    -2 3 -11
    2 3 11
    -2 3 -11
    2 3 11
    -3 -3 -11
    -3 -3 -11
    3 -3 11
    -3 3 -11
    3 3 11
    3 3 11
    -3 3 -11
    -4 -3 -11
    -4 -3 -11
    4 -3 11
    -4 3 -11
    4 3 11
    4 3 11
    -4 3 -11
    5 -3 11
    -5 -3 -11
    -5 -3 -11
    -5 3 -11
    5 3 11
    5 3 11
    -5 3 -11
    6 -3 11
    -6 -3 -11
    -6 -3 -11
    -6 3 -11
    6 3 11
    6 3 11
    -6 3 -11
    -7 -3 -11
    7 -3 11
    -7 -3 -11
    7 3 11
    7 3 11
    -7 3 -11
    -7 3 -11
    -8 -3 -11
    -8 -3 -11
    8 -3 11
    -8 3 -11
    8 3 11
    -8 3 -11
    8 3 11
    -9 -3 -11
    -9 -3 -11
    9 -3 11
    9 3 11
    -9 3 -11
    9 3 11
    -9 3 -11
    -10 -3 -11
    10 -3 11
    10 -3 11
    -10 -3 -11
    10 3 11
    -10 3 -11
    -10 3 -11
    10 3 11
    -17 -4 11
    17 -4 -11
    17 4 -11
    -16 -4 11
    16 -4 -11
    16 4 -11
    -15 -4 11
    15 -4 -11
    15 4 -11
    -15 4 11
    -14 -4 11
    14 -4 -11
    -14 4 11
    14 4 -11
    -13 -4 11
    13 -4 -11
    13 4 -11
    13 4 -11
    -13 4 11
    12 -4 -11
    -12 -4 11
    12 4 -11
    12 4 -11
    -12 4 11
    11 -4 -11
    -11 -4 11
    11 4 -11
    -11 4 11
    11 4 -11
    10 -4 -11
    -10 -4 11
    -10 4 11
    10 4 -11
    10 4 -11
    9 -4 -11
    -9 -4 11
    9 4 -11
    -9 4 11
    9 4 -11
    8 -4 -11
    -8 -4 11
    -8 4 11
    8 4 -11
    8 4 -11
    -7 -4 11
    7 -4 -11
    7 4 -11
    7 4 -11
    -7 4 11
    7 4 -11
    -6 -4 11
    6 -4 -11
    6 -4 -11
    -6 4 11
    6 4 -11
    6 4 -11
    6 4 -11
    5 -4 -11
    5 -4 -11
    -5 -4 11
    5 4 -11
    5 4 -11
    5 4 -11
    -5 4 11
    4 -4 -11
    4 -4 -11
    -4 -4 11
    -4 4 11
    4 4 -11
    4 4 -11
    4 4 -11
    3 -4 -11
    -3 -4 11
    3 -4 -11
    3 4 -11
    3 4 -11
    -3 4 11
    -2 -4 11
    2 -4 -11
    2 -4 -11
    2 4 -11
    2 4 -11
    -2 4 11
    1 -4 -11
    -1 -4 11
    1 -4 -11
    1 4 -11
    -1 4 11
    1 4 -11
    -1 4 11
    0 -4 -11
    0 -4 -11
    0 -4 11
    0 4 -11
    0 4 11
    0 4 -11
    0 4 11
    -1 -4 -11
    -1 -4 -11
    1 -4 11
    1 4 11
    -1 4 -11
    -1 4 -11
    1 4 11
    2 -4 11
    -2 -4 -11
    -2 -4 -11
    2 4 11
    2 4 11
    -2 4 -11
    -2 4 -11
    -3 -4 -11
    3 -4 11
    -3 -4 -11
    -3 4 -11
    3 4 11
    -3 4 -11
    3 4 11
    4 -4 11
    -4 -4 -11
    -4 -4 -11
    4 4 11
    4 4 11
    -4 4 -11
    -4 4 -11
    -5 -4 -11
    5 -4 11
    -5 -4 -11
    5 4 11
    -5 4 -11
    5 4 11
    -5 4 -11
    6 -4 11
    -6 -4 -11
    -6 -4 -11
    6 4 11
    6 4 11
    -6 4 -11
    -6 4 -11
    -7 -4 -11
    7 -4 11
    -7 -4 -11
    -7 4 -11
    -7 4 -11
    7 4 11
    7 4 11
    -8 -4 -11
    -8 -4 -11
    8 -4 11
    -8 4 -11
    8 4 11
    -8 4 -11
    8 4 11
    -9 -4 -11
    9 -4 11
    -9 -4 -11
    9 4 11
    -9 4 -11
    -9 4 -11
    9 4 11
    -10 4 -11
    -17 -5 11
    17 -5 -11
    17 5 -11
    -16 -5 11
    16 -5 -11
    16 5 -11
    -15 -5 11
    15 -5 -11
    15 5 -11
    -14 -5 11
    14 -5 -11
    14 5 -11
    14 5 -11
    -13 -5 11
    13 -5 -11
    13 5 -11
    13 5 -11
    12 -5 -11
    -12 -5 11
    12 5 -11
    12 5 -11
    -12 5 11
    11 -5 -11
    -11 -5 11
    11 5 -11
    -11 5 11
    11 5 -11
    10 -5 -11
    -10 -5 11
    10 5 -11
    -10 5 11
    10 5 -11
    9 -5 -11
    -9 -5 11
    -9 5 11
    9 5 -11
    9 5 -11
    -8 -5 11
    8 -5 -11
    -8 5 11
    8 5 -11
    8 5 -11
    7 -5 -11
    -7 -5 11
    -7 5 11
    7 5 -11
    7 5 -11
    6 -5 -11
    -6 -5 11
    6 5 -11
    -6 5 11
    6 5 -11
    6 5 -11
    -5 -5 11
    5 -5 -11
    5 5 -11
    5 5 -11
    -5 5 11
    5 5 -11
    -4 -5 11
    4 -5 -11
    4 -5 -11
    4 5 -11
    -4 5 11
    4 5 -11
    4 5 -11
    3 -5 -11
    -3 -5 11
    3 -5 -11
    3 5 -11
    -3 5 11
    3 5 -11
    3 5 -11
    2 -5 -11
    -2 -5 11
    2 -5 -11
    -2 5 11
    2 5 -11
    2 5 -11
    -1 -5 11
    1 -5 -11
    1 -5 -11
    1 5 -11
    1 5 -11
    -1 5 11
    0 -5 -11
    0 -5 -11
    0 -5 11
    0 5 11
    0 5 11
    0 5 -11
    0 5 -11
    1 -5 11
    -1 -5 -11
    -1 -5 -11
    1 5 11
    -1 5 -11
    1 5 11
    -1 5 -11
    -2 -5 -11
    -2 -5 -11
    2 -5 11
    -2 5 -11
    2 5 11
    2 5 11
    -2 5 -11
    -3 -5 -11
    -3 -5 -11
    3 -5 11
    3 5 11
    -3 5 -11
    -3 5 -11
    3 5 11
    -4 -5 -11
    -4 -5 -11
    4 -5 11
    4 5 11
    4 5 11
    -4 5 -11
    -4 5 -11
    -5 -5 -11
    5 -5 11
    -5 -5 -11
    5 5 11
    -5 5 -11
    5 5 11
    -5 5 -11
    6 -5 11
    -6 -5 -11
    -6 -5 -11
    -6 5 -11
    -6 5 -11
    6 5 11
    6 5 11
    7 -5 11
    -7 -5 -11
    -7 -5 -11
    -7 5 -11
    7 5 11
    -7 5 -11
    7 5 11
    8 -5 11
    -8 -5 -11
    -8 -5 -11
    -8 5 -11
    8 5 11
    8 5 11
    -8 5 -11
    9 -5 11
    -9 -5 -11
    -9 -5 -11
    9 5 11
    -9 5 -11
    9 5 11
    -9 5 -11
    -16 -6 11
    16 -6 -11
    16 6 -11
    -15 -6 11
    15 -6 -11
    15 6 -11
    15 6 -11
    14 -6 -11
    -14 -6 11
    14 6 -11
    14 6 -11
    -13 -6 11
    13 -6 -11
    13 6 -11
    13 6 -11
    -12 -6 11
    12 -6 -11
    12 6 -11
    12 6 -11
    11 -6 -11
    -11 -6 11
    11 6 -11
    11 6 -11
    10 -6 -11
    -10 -6 11
    10 6 -11
    10 6 -11
    -9 -6 11
    9 -6 -11
    9 6 -11
    9 6 -11
    -8 -6 11
    8 -6 -11
    8 6 -11
    8 6 -11
    -7 -6 11
    7 -6 -11
    -7 6 11
    7 6 -11
    7 6 -11
    -6 -6 11
    6 -6 -11
    6 6 -11
    6 6 -11
    -6 6 11
    6 6 -11
    -5 -6 11
    5 -6 -11
    5 6 -11
    5 6 -11
    5 6 -11
    -5 6 11
    -4 -6 11
    4 -6 -11
    4 -6 -11
    4 6 -11
    -4 6 11
    4 6 -11
    4 6 -11
    -3 -6 11
    3 -6 -11
    3 -6 -11
    3 6 -11
    -3 6 11
    3 6 -11
    3 6 -11
    -2 -6 11
    2 -6 -11
    2 -6 -11
    -2 6 11
    2 6 -11
    2 6 -11
    -1 -6 11
    1 -6 -11
    1 -6 -11
    1 6 -11
    -1 6 11
    1 6 -11
    0 -6 11
    0 -6 -11
    0 -6 -11
    0 6 -11
    0 6 -11
    0 6 11
    -1 -6 -11
    -1 -6 -11
    1 -6 11
    -1 6 -11
    -1 6 -11
    1 6 11
    1 6 11
    2 -6 11
    -2 -6 -11
    -2 -6 -11
    -2 6 -11
    2 6 11
    -2 6 -11
    2 6 11
    -3 -6 -11
    -3 -6 -11
    3 -6 11
    3 6 11
    3 6 11
    -3 6 -11
    -3 6 -11
    -4 -6 -11
    4 -6 11
    -4 -6 -11
    4 6 11
    -4 6 -11
    4 6 11
    -4 6 -11
    -5 -6 -11
    5 -6 11
    -5 -6 -11
    -5 6 -11
    5 6 11
    -5 6 -11
    5 6 11
    -6 -6 -11
    6 -6 11
    -6 -6 -11
    -6 6 -11
    6 6 11
    6 6 11
    -6 6 -11
    -7 -6 -11
    -7 -6 -11
    7 -6 11
    -7 6 -11
    -7 6 -11
    7 6 11
    7 6 11
    -8 -6 -11
    8 -6 11
    -8 -6 -11
    8 6 11
    -8 6 -11
    -8 6 -11
    8 6 11
    -9 -6 -11
    -9 -6 -11
    9 -6 11
    -9 6 -11
    9 6 11
    9 6 11
    -9 6 -11
    16 -7 -11
    -16 -7 11
    16 7 -11
    16 7 -11
    -15 -7 11
    15 -7 -11
    15 7 -11
    15 7 -11
    -14 -7 11
    14 -7 -11
    14 7 -11
    14 7 -11
    -13 -7 11
    13 -7 -11
    13 7 -11
    13 7 -11
    12 -7 -11
    -12 -7 11
    12 7 -11
    12 7 -11
    -11 -7 11
    11 -7 -11
    11 7 -11
    11 7 -11
    10 -7 -11
    -10 -7 11
    10 7 -11
    10 7 -11
    -9 -7 11
    9 -7 -11
    9 7 -11
    9 7 -11
    -8 -7 11
    8 -7 -11
    8 7 -11
    8 7 -11
    7 -7 -11
    -7 -7 11
    7 7 -11
    7 7 -11
    -6 -7 11
    6 -7 -11
    6 7 -11
    6 7 -11
    6 7 -11
    -5 -7 11
    5 -7 -11
    5 7 -11
    5 7 -11
    5 7 -11
    -4 -7 11
    4 -7 -11
    4 7 -11
    4 7 -11
    4 7 -11
    -3 -7 11
    3 -7 -11
    3 -7 -11
    3 7 -11
    3 7 -11
    3 7 -11
    -2 -7 11
    2 -7 -11
    2 -7 -11
    2 7 -11
    2 7 -11
    -2 7 11
    2 7 -11
    1 -7 -11
    -1 -7 11
    1 -7 -11
    1 7 -11
    -1 7 11
    1 7 -11
    0 -7 -11
    0 -7 11
    0 -7 -11
    0 7 -11
    0 7 11
    0 7 -11
    -1 -7 -11
    1 -7 11
    -1 -7 -11
    -1 7 -11
    1 7 11
    -1 7 -11
    -2 -7 -11
    2 -7 11
    -2 -7 -11
    -2 7 -11
    -2 7 -11
    2 7 11
    -3 -7 -11
    3 -7 11
    -3 -7 -11
    3 7 11
    3 7 11
    -3 7 -11
    -3 7 -11
    -4 -7 -11
    -4 -7 -11
    4 -7 11
    -4 7 -11
    4 7 11
    -4 7 -11
    4 7 11
    -5 -7 -11
    -5 -7 -11
    5 -7 11
    -5 7 -11
    5 7 11
    5 7 11
    -5 7 -11
    -6 -7 -11
    6 -7 11
    -6 -7 -11
    6 7 11
    -6 7 -11
    -6 7 -11
    6 7 11
    7 -7 11
    -7 -7 -11
    -7 -7 -11
    7 7 11
    7 7 11
    -7 7 -11
    -7 7 -11
    8 -7 11
    -8 -7 -11
    -8 -7 -11
    8 7 11
    8 7 11
    -8 7 -11
    -8 7 -11
    -9 -7 -11
    -9 -7 -11
    9 -7 11
    -9 7 -11
    9 7 11
    -9 7 -11
    9 7 11
    16 -8 -11
    -16 -8 11
    16 8 -11
    16 8 -11
    -15 -8 11
    15 -8 -11
    15 8 -11
    15 8 -11
    -14 -8 11
    14 -8 -11
    14 8 -11
    14 8 -11
    13 -8 -11
    -13 -8 11
    13 8 -11
    13 8 -11
    -12 -8 11
    12 -8 -11
    12 8 -11
    12 8 -11
    11 -8 -11
    -11 -8 11
    11 8 -11
    11 8 -11
    10 -8 -11
    -10 -8 11
    10 8 -11
    10 8 -11
    9 -8 -11
    -9 -8 11
    9 8 -11
    9 8 -11
    8 -8 -11
    -8 -8 11
    8 8 -11
    8 8 -11
    -7 -8 11
    7 -8 -11
    7 8 -11
    7 8 -11
    -6 -8 11
    6 -8 -11
    6 8 -11
    6 8 -11
    5 -8 -11
    -5 -8 11
    5 8 -11
    5 8 -11
    5 8 -11
    -4 -8 11
    4 -8 -11
    4 8 -11
    4 8 -11
    4 8 -11
    -3 -8 11
    3 -8 -11
    3 8 -11
    3 8 -11
    3 8 -11
    2 -8 -11
    2 -8 -11
    -2 -8 11
    2 8 -11
    2 8 -11
    2 8 -11
    1 -8 -11
    -1 -8 11
    1 -8 -11
    1 8 -11
    1 8 -11
    0 -8 11
    0 -8 -11
    0 -8 -11
    0 8 -11
    0 8 -11
    1 -8 11
    -1 -8 -11
    -1 -8 -11
    -1 8 -11
    -1 8 -11
    2 -8 11
    -2 -8 -11
    -2 -8 -11
    -2 8 -11
    -2 8 -11
    -3 -8 -11
    3 -8 11
    -3 -8 -11
    -3 8 -11
    3 8 11
    -3 8 -11
    4 -8 11
    -4 -8 -11
    -4 -8 -11
    4 8 11
    -4 8 -11
    -4 8 -11
    4 8 11
    -5 -8 -11
    5 -8 11
    -5 -8 -11
    -5 8 -11
    5 8 11
    -5 8 -11
    5 8 11
    -6 -8 -11
    -6 -8 -11
    6 -8 11
    -6 8 -11
    6 8 11
    6 8 11
    -6 8 -11
    -7 -8 -11
    -7 -8 -11
    7 -8 11
    7 8 11
    -7 8 -11
    -7 8 -11
    7 8 11
    -8 -8 -11
    -8 -8 -11
    8 -8 11
    8 8 11
    8 8 11
    -8 8 -11
    15 -9 -11
    -15 -9 11
    15 9 -11
    15 9 -11
    -14 -9 11
    14 -9 -11
    14 9 -11
    14 9 -11
    -13 -9 11
    13 -9 -11
    13 9 -11
    13 9 -11
    12 -9 -11
    -12 -9 11
    12 9 -11
    12 9 -11
    11 -9 -11
    -11 -9 11
    11 9 -11
    11 9 -11
    -10 -9 11
    10 -9 -11
    10 9 -11
    10 9 -11
    -9 -9 11
    9 -9 -11
    9 9 -11
    9 9 -11
    8 -9 -11
    -8 -9 11
    8 9 -11
    8 9 -11
    -7 -9 11
    7 -9 -11
    7 9 -11
    7 9 -11
    -6 -9 11
    6 -9 -11
    6 9 -11
    6 9 -11
    5 -9 -11
    -5 -9 11
    5 9 -11
    5 9 -11
    5 9 -11
    4 -9 -11
    -4 -9 11
    4 9 -11
    4 9 -11
    4 9 -11
    -3 -9 11
    3 -9 -11
    3 9 -11
    3 9 -11
    3 9 -11
    2 -9 -11
    -2 -9 11
    2 9 -11
    2 9 -11
    2 9 -11
    -1 -9 11
    1 -9 -11
    1 -9 -11
    1 9 -11
    1 9 -11
    0 -9 -11
    0 -9 -11
    0 -9 11
    0 9 -11
    0 9 -11
    1 -9 11
    -1 -9 -11
    -1 -9 -11
    -1 9 -11
    -1 9 -11
    -2 -9 -11
    2 -9 11
    -2 -9 -11
    -2 9 -11
    -2 9 -11
    3 -9 11
    -3 -9 -11
    -3 -9 -11
    -3 9 -11
    -3 9 -11
    -4 -9 -11
    -4 -9 -11
    4 -9 11
    -4 9 -11
    -4 9 -11
    -5 -9 -11
    5 -9 11
    -5 -9 -11
    -5 9 -11
    6 -9 11
    -6 -9 -11
    -6 -9 -11
    -6 9 -11
    -7 -9 -11
    7 -9 11
    -7 -9 -11
    7 9 11
    -7 9 -11
    8 -9 11
    -8 -9 -11
    -8 -9 -11
    -8 9 -11
    8 9 11
    -15 -10 11
    15 10 -11
    -14 -10 11
    14 10 -11
    14 10 -11
    -13 -10 11
    13 10 -11
    13 10 -11
    -12 -10 11
    12 10 -11
    12 10 -11
    11 -10 -11
    -11 -10 11
    11 10 -11
    11 10 -11
    -10 -10 11
    10 -10 -11
    10 10 -11
    10 10 -11
    9 -10 -11
    -9 -10 11
    9 10 -11
    9 10 -11
    8 -10 -11
    -8 -10 11
    8 10 -11
    8 10 -11
    -7 -10 11
    7 -10 -11
    7 10 -11
    7 10 -11
    6 -10 -11
    -6 -10 11
    6 10 -11
    6 10 -11
    -5 -10 11
    5 -10 -11
    5 10 -11
    5 10 -11
    4 -10 -11
    4 10 -11
    4 10 -11
    4 10 -11
    -3 -10 11
    3 -10 -11
    3 10 -11
    3 10 -11
    3 10 -11
    -2 -10 11
    2 -10 -11
    2 10 -11
    2 10 -11
    2 10 -11
    1 -10 -11
    -1 -10 11
    1 -10 -11
    1 10 -11
    1 10 -11
    0 -10 -11
    0 -10 -11
    0 -10 11
    0 10 -11
    0 10 -11
    -1 -10 -11
    1 -10 11
    -1 -10 -11
    -1 10 -11
    -1 10 -11
    -2 -10 -11
    -2 -10 -11
    2 -10 11
    -2 10 -11
    -3 -10 -11
    3 -10 11
    -3 -10 -11
    -3 10 -11
    -4 -10 -11
    -4 -10 -11
    4 -10 11
    -4 10 -11
    5 -10 11
    -5 -10 -11
    -5 -10 -11
    -5 10 -11
    -6 -10 -11
    -6 -10 -11
    6 -10 11
    -6 10 -11
    -7 -10 -11
    -7 -10 -11
    7 -10 11
    -7 10 -11
    -14 -11 11
    14 11 -11
    14 11 -11
    -13 -11 11
    13 11 -11
    13 11 -11
    -12 -11 11
    12 11 -11
    12 11 -11
    -11 -11 11
    11 11 -11
    11 11 -11
    -10 -11 11
    10 11 -11
    10 11 -11
    -9 -11 11
    9 11 -11
    9 11 -11
    -8 -11 11
    8 11 -11
    8 11 -11
    -7 -11 11
    7 -11 -11
    7 11 -11
    7 11 -11
    6 -11 -11
    -6 -11 11
    6 11 -11
    6 11 -11
    5 -11 -11
    -5 -11 11
    5 11 -11
    5 11 -11
    4 -11 -11
    -4 -11 11
    4 11 -11
    4 11 -11
    4 11 -11
    3 -11 -11
    -3 -11 11
    3 11 -11
    3 11 -11
    -2 -11 11
    2 -11 -11
    2 11 -11
    2 11 -11
    -1 -11 11
    1 -11 -11
    1 11 -11
    1 11 -11
    0 -11 -11
    0 -11 11
    0 -11 -11
    0 11 -11
    1 -11 11
    -1 -11 -11
    -1 -11 -11
    -1 11 -11
    -2 -11 -11
    2 -11 11
    -2 -11 -11
    -2 11 -11
    3 -11 11
    -3 -11 -11
    -3 -11 -11
    -3 11 -11
    4 -11 11
    -4 -11 -11
    -4 -11 -11
    -4 11 -11
    5 -11 11
    -5 -11 -11
    -5 -11 -11
    -5 11 -11
    6 -11 11
    -6 -11 -11
    -6 -11 -11
    -6 11 -11
    -7 -11 -11
    -7 11 -11
    -13 -12 11
    13 12 -11
    13 12 -11
    -12 -12 11
    12 12 -11
    12 12 -11
    -11 -12 11
    11 12 -11
    11 12 -11
    -10 -12 11
    10 12 -11
    10 12 -11
    -9 -12 11
    9 12 -11
    -8 -12 11
    8 12 -11
    -7 -12 11
    7 12 -11
    -6 -12 11
    6 12 -11
    -5 -12 11
    5 12 -11
    -4 -12 11
    4 12 -11
    -3 -12 11
    3 -12 -11
    3 12 -11
    3 12 -11
    2 -12 -11
    -2 -12 11
    2 12 -11
    2 12 -11
    1 -12 -11
    -1 -12 11
    1 12 -11
    1 12 -11
    0 -12 -11
    0 -12 11
    0 -12 -11
    0 12 -11
    -1 -12 -11
    -1 -12 -11
    1 -12 11
    -1 12 -11
    -2 -12 -11
    -2 -12 -11
    2 -12 11
    -2 12 -11
    -3 -12 -11
    -3 -12 -11
    3 -12 11
    -3 12 -11
    -4 -12 -11
    4 -12 11
    -4 -12 -11
    -4 12 -11
    -5 -12 -11
    5 -12 11
    -5 -12 -11
    -5 12 -11
    -6 -12 -11
    -6 -12 -11
    6 -12 11
    -6 12 -11
    -12 -13 11
    12 13 -11
    -11 -13 11
    11 13 -11
    -10 -13 11
    10 13 -11
    -9 -13 11
    9 13 -11
    -8 -13 11
    8 13 -11
    -7 -13 11
    7 13 -11
    -6 -13 11
    6 13 -11
    -5 -13 11
    5 13 -11
    -4 -13 11
    4 13 -11
    -3 -13 11
    3 13 -11
    3 13 -11
    -2 -13 11
    2 13 -11
    2 13 -11
    -1 -13 11
    1 13 -11
    1 13 -11
    0 -13 11
    0 13 -11
    1 -13 11
    -1 -13 -11
    -1 13 -11
    -2 -13 -11
    2 -13 11
    -2 13 -11
    3 -13 11
    -3 -13 -11
    -3 13 -11
    4 -13 11
    -4 -13 -11
    -4 -13 -11
    -4 13 -11
    5 -13 11
    -5 -13 -11
    -5 -13 -11
    -5 13 -11
    -11 -14 11
    11 14 -11
    -10 -14 11
    10 14 -11
    -9 -14 11
    9 14 -11
    -8 -14 11
    8 14 -11
    -7 -14 11
    7 14 -11
    -6 -14 11
    6 14 -11
    -5 -14 11
    5 14 -11
    -4 -14 11
    4 14 -11
    -3 -14 11
    3 14 -11
    -2 -14 11
    2 14 -11
    2 14 -11
    -1 -14 11
    1 14 -11
    1 14 -11
    0 -14 11
    0 14 -11
    1 -14 11
    -1 -14 -11
    -1 14 -11
    -2 -14 -11
    2 -14 11
    -2 14 -11
    3 -14 11
    -3 -14 -11
    -3 14 -11
    4 -14 11
    -4 -14 -11
    -4 14 -11
    -10 -15 11
    10 15 -11
    -9 -15 11
    9 15 -11
    -8 -15 11
    8 15 -11
    -7 -15 11
    7 15 -11
    -6 -15 11
    6 15 -11
    -5 -15 11
    5 15 -11
    -4 -15 11
    4 15 -11
    -3 -15 11
    3 15 -11
    -2 -15 11
    2 15 -11
    2 15 -11
    -1 -15 11
    1 15 -11
    1 15 -11
    0 -15 11
    0 15 -11
    1 -15 11
    -1 -15 -11
    -1 15 -11
    2 -15 11
    -2 -15 -11
    -2 15 -11
    -8 -16 11
    8 16 -11
    -7 -16 11
    7 16 -11
    -6 -16 11
    6 16 -11
    -5 -16 11
    5 16 -11
    -4 -16 11
    4 16 -11
    -3 -16 11
    3 16 -11
    -2 -16 11
    2 16 -11
    -1 -16 11
    1 16 -11
    1 16 -11
    0 -16 11
    0 16 -11
    -17 0 12
    17 0 -12
    16 0 -12
    -16 0 12
    15 0 -12
    -15 0 12
    14 0 -12
    -14 0 12
    -13 0 12
    13 0 -12
    -12 0 12
    12 0 -12
    -11 0 12
    11 0 -12
    10 0 -12
    -10 0 12
    9 0 -12
    -9 0 12
    8 0 -12
    8 0 -12
    -8 0 12
    -7 0 12
    7 0 -12
    7 0 -12
    6 0 -12
    6 0 -12
    -6 0 12
    -5 0 12
    5 0 -12
    5 0 -12
    4 0 -12
    4 0 -12
    -4 0 12
    -3 0 12
    3 0 -12
    3 0 -12
    -2 0 12
    2 0 -12
    2 0 -12
    1 0 -12
    -1 0 12
    1 0 -12
    0 0 -12
    0 0 12
    0 0 -12
    -1 0 -12
    1 0 12
    -1 0 -12
    2 0 12
    -2 0 -12
    -2 0 -12
    -3 0 -12
    -3 0 -12
    3 0 12
    4 0 12
    -4 0 -12
    -4 0 -12
    -5 0 -12
    5 0 12
    -5 0 -12
    6 0 12
    -6 0 -12
    -6 0 -12
    6 0 12
    7 0 12
    7 0 12
    -7 0 -12
    -7 0 -12
    8 0 12
    8 0 12
    -8 0 -12
    -8 0 -12
    9 0 12
    9 0 12
    -9 0 -12
    -9 0 -12
    -17 -1 12
    17 -1 -12
    -17 1 12
    17 1 -12
    -16 -1 12
    16 -1 -12
    -16 1 12
    16 1 -12
    15 -1 -12
    -15 -1 12
    -15 1 12
    15 1 -12
    14 -1 -12
    -14 -1 12
    14 1 -12
    -14 1 12
    -13 -1 12
    13 -1 -12
    13 1 -12
    -13 1 12
    12 -1 -12
    -12 -1 12
    -12 1 12
    12 1 -12
    11 -1 -12
    -11 -1 12
    11 1 -12
    -11 1 12
    -10 -1 12
    10 -1 -12
    -10 1 12
    10 1 -12
    -9 -1 12
    9 -1 -12
    -9 1 12
    9 1 -12
    8 -1 -12
    8 -1 -12
    -8 -1 12
    -8 1 12
    8 1 -12
    8 1 -12
    7 -1 -12
    7 -1 -12
    -7 -1 12
    -7 1 12
    7 1 -12
    7 1 -12
    7 1 -12
    -6 -1 12
    6 -1 -12
    6 -1 -12
    -6 1 12
    6 1 -12
    6 1 -12
    6 1 -12
    -5 -1 12
    5 -1 -12
    5 1 -12
    5 1 -12
    -5 1 12
    4 -1 -12
    -4 -1 12
    4 -1 -12
    4 1 -12
    -4 1 12
    4 1 -12
    3 -1 -12
    -3 -1 12
    3 -1 -12
    3 1 -12
    3 1 -12
    -3 1 12
    2 -1 -12
    -2 -1 12
    2 -1 -12
    2 1 -12
    -2 1 12
    2 1 -12
    1 -1 -12
    -1 -1 12
    1 -1 -12
    1 1 -12
    1 1 -12
    -1 1 12
    0 -1 -12
    0 -1 -12
    0 -1 12
    0 1 12
    0 1 -12
    0 1 -12
    1 -1 12
    -1 -1 -12
    -1 -1 -12
    -1 1 -12
    1 1 12
    -1 1 -12
    -2 -1 -12
    2 -1 12
    -2 -1 -12
    2 1 12
    -2 1 -12
    -2 1 -12
    -3 -1 -12
    -3 -1 -12
    3 -1 12
    -3 1 -12
    -3 1 -12
    3 1 12
    -4 -1 -12
    4 -1 12
    -4 -1 -12
    4 1 12
    -4 1 -12
    -4 1 -12
    5 -1 12
    -5 -1 -12
    -5 -1 -12
    5 1 12
    -5 1 -12
    -5 1 -12
    5 1 12
    -6 -1 -12
    -6 -1 -12
    6 -1 12
    -6 1 -12
    6 1 12
    6 1 12
    -6 1 -12
    7 -1 12
    -7 -1 -12
    -7 -1 -12
    7 -1 12
    -7 1 -12
    7 1 12
    7 1 12
    -7 1 -12
    -8 -1 -12
    -8 -1 -12
    8 -1 12
    8 -1 12
    -8 1 -12
    8 1 12
    -8 1 -12
    8 1 12
    9 -1 12
    -9 -1 -12
    -9 -1 -12
    9 -1 12
    -9 1 -12
    9 1 12
    9 1 12
    -9 1 -12
    -17 -2 12
    17 -2 -12
    17 2 -12
    -17 2 12
    -16 -2 12
    16 -2 -12
    -16 2 12
    16 2 -12
    -15 -2 12
    15 -2 -12
    -15 2 12
    15 2 -12
    -14 -2 12
    14 -2 -12
    -14 2 12
    14 2 -12
    13 -2 -12
    -13 -2 12
    -13 2 12
    13 2 -12
    -12 -2 12
    12 -2 -12
    -12 2 12
    12 2 -12
    -11 -2 12
    11 -2 -12
    11 2 -12
    -11 2 12
    -10 -2 12
    10 -2 -12
    -10 2 12
    10 2 -12
    -9 -2 12
    9 -2 -12
    9 -2 -12
    9 2 -12
    -9 2 12
    9 2 -12
    8 -2 -12
    8 -2 -12
    -8 -2 12
    -8 2 12
    8 2 -12
    8 2 -12
    7 -2 -12
    -7 -2 12
    7 -2 -12
    -7 2 12
    7 2 -12
    7 2 -12
    7 2 -12
    6 -2 -12
    -6 -2 12
    6 -2 -12
    -6 2 12
    6 2 -12
    6 2 -12
    6 2 -12
    5 -2 -12
    5 -2 -12
    -5 -2 12
    5 2 -12
    5 2 -12
    -5 2 12
    4 -2 -12
    4 -2 -12
    -4 -2 12
    4 2 -12
    -4 2 12
    4 2 -12
    3 -2 -12
    -3 -2 12
    3 -2 -12
    3 2 -12
    -3 2 12
    3 2 -12
    2 -2 -12
    2 -2 -12
    -2 -2 12
    -2 2 12
    2 2 -12
    2 2 -12
    1 -2 -12
    -1 -2 12
    1 -2 -12
    -1 2 12
    1 2 -12
    1 2 -12
    0 -2 12
    0 -2 -12
    0 -2 -12
    0 2 -12
    0 2 12
    0 2 -12
    1 -2 12
    -1 -2 -12
    -1 -2 -12
    -1 2 -12
    1 2 12
    -1 2 -12
    2 -2 12
    -2 -2 -12
    -2 -2 -12
    2 2 12
    -2 2 -12
    -2 2 -12
    -3 -2 -12
    -3 -2 -12
    3 -2 12
    3 2 12
    -3 2 -12
    3 2 12
    -3 2 -12
    4 -2 12
    -4 -2 -12
    -4 -2 -12
    -4 2 -12
    4 2 12
    -4 2 -12
    4 2 12
    -5 -2 -12
    -5 -2 -12
    5 -2 12
    -5 2 -12
    -5 2 -12
    5 2 12
    5 2 12
    -6 -2 -12
    -6 -2 -12
    6 -2 12
    -6 2 -12
    6 2 12
    6 2 12
    -6 2 -12
    -7 -2 -12
    -7 -2 -12
    7 -2 12
    -7 2 -12
    7 2 12
    -7 2 -12
    7 2 12
    8 -2 12
    -8 -2 -12
    -8 -2 -12
    8 -2 12
    8 2 12
    -8 2 -12
    8 2 12
    -8 2 -12
    -9 -2 -12
    9 -2 12
    9 -2 12
    -9 -2 -12
    -9 2 -12
    9 2 12
    -9 2 -12
    9 2 12
    17 -3 -12
    -17 -3 12
    17 3 -12
    16 -3 -12
    -16 -3 12
    -16 3 12
    16 3 -12
    15 -3 -12
    -15 -3 12
    15 3 -12
    -15 3 12
    -14 -3 12
    14 -3 -12
    -14 3 12
    14 3 -12
    13 -3 -12
    -13 -3 12
    13 3 -12
    -13 3 12
    12 -3 -12
    -12 -3 12
    -12 3 12
    12 3 -12
    11 -3 -12
    -11 -3 12
    11 3 -12
    -11 3 12
    -10 -3 12
    10 -3 -12
    10 3 -12
    10 3 -12
    -10 3 12
    -9 -3 12
    9 -3 -12
    9 -3 -12
    9 3 -12
    9 3 -12
    -9 3 12
    8 -3 -12
    8 -3 -12
    -8 -3 12
    8 3 -12
    8 3 -12
    -8 3 12
    7 -3 -12
    -7 -3 12
    7 -3 -12
    -7 3 12
    7 3 -12
    7 3 -12
    7 3 -12
    6 -3 -12
    6 -3 -12
    -6 -3 12
    -6 3 12
    6 3 -12
    6 3 -12
    6 3 -12
    5 -3 -12
    5 -3 -12
    -5 -3 12
    5 3 -12
    5 3 -12
    -5 3 12
    5 3 -12
    4 -3 -12
    -4 -3 12
    4 -3 -12
    4 3 -12
    4 3 -12
    -4 3 12
    3 -3 -12
    -3 -3 12
    3 -3 -12
    3 3 -12
    -3 3 12
    3 3 -12
    2 -3 -12
    2 -3 -12
    -2 -3 12
    2 3 -12
    -2 3 12
    2 3 -12
    1 -3 -12
    -1 -3 12
    1 -3 -12
    -1 3 12
    1 3 -12
    -1 3 12
    1 3 -12
    0 -3 12
    0 -3 -12
    0 -3 -12
    0 3 -12
    0 3 -12
    0 3 12
    0 3 12
    1 -3 12
    -1 -3 -12
    -1 -3 -12
    1 3 12
    -1 3 -12
    -1 3 -12
    1 3 12
    2 -3 12
    -2 -3 -12
    -2 -3 -12
    -2 3 -12
    2 3 12
    2 3 12
    -2 3 -12
    -3 -3 -12
    3 -3 12
    -3 -3 -12
    3 3 12
    -3 3 -12
    -3 3 -12
    3 3 12
    4 -3 12
    -4 -3 -12
    -4 -3 -12
    -4 3 -12
    -4 3 -12
    4 3 12
    4 3 12
    5 -3 12
    -5 -3 -12
    -5 -3 -12
    5 3 12
    -5 3 -12
    -5 3 -12
    5 3 12
    6 -3 12
    -6 -3 -12
    -6 -3 -12
    6 3 12
    6 3 12
    -6 3 -12
    -6 3 -12
    -7 -3 -12
    7 -3 12
    -7 -3 -12
    -7 3 -12
    7 3 12
    7 3 12
    -7 3 -12
    -8 -3 -12
    8 -3 12
    -8 -3 -12
    8 3 12
    -8 3 -12
    -8 3 -12
    8 3 12
    -9 -3 -12
    9 -3 12
    9 -3 12
    -9 -3 -12
    9 3 12
    -9 3 -12
    9 3 12
    -9 3 -12
    -17 -4 12
    17 -4 -12
    17 4 -12
    -16 -4 12
    16 -4 -12
    16 4 -12
    15 -4 -12
    -15 -4 12
    15 4 -12
    -14 -4 12
    14 -4 -12
    14 4 -12
    13 -4 -12
    -13 -4 12
    13 4 -12
    -13 4 12
    -12 -4 12
    12 -4 -12
    12 4 -12
    -12 4 12
    -11 -4 12
    11 -4 -12
    11 4 -12
    -11 4 12
    11 4 -12
    -10 -4 12
    10 -4 -12
    10 4 -12
    10 4 -12
    -10 4 12
    9 -4 -12
    -9 -4 12
    9 4 -12
    -9 4 12
    9 4 -12
    8 -4 -12
    -8 -4 12
    8 -4 -12
    -8 4 12
    8 4 -12
    8 4 -12
    7 -4 -12
    -7 -4 12
    7 -4 -12
    -7 4 12
    7 4 -12
    7 4 -12
    6 -4 -12
    -6 -4 12
    6 -4 -12
    6 4 -12
    6 4 -12
    6 4 -12
    -6 4 12
    5 -4 -12
    -5 -4 12
    5 -4 -12
    5 4 -12
    5 4 -12
    5 4 -12
    -5 4 12
    4 -4 -12
    4 -4 -12
    -4 -4 12
    -4 4 12
    4 4 -12
    4 4 -12
    4 4 -12
    3 -4 -12
    -3 -4 12
    3 -4 -12
    3 4 -12
    3 4 -12
    -3 4 12
    2 -4 -12
    2 -4 -12
    -2 -4 12
    2 4 -12
    2 4 -12
    -2 4 12
    1 -4 -12
    1 -4 -12
    -1 -4 12
    1 4 -12
    -1 4 12
    1 4 -12
    0 -4 -12
    0 -4 -12
    0 -4 12
    0 4 -12
    0 4 -12
    0 4 12
    0 4 12
    1 -4 12
    -1 -4 -12
    -1 -4 -12
    1 4 12
    -1 4 -12
    -1 4 -12
    1 4 12
    2 -4 12
    -2 -4 -12
    -2 -4 -12
    2 4 12
    2 4 12
    -2 4 -12
    -2 4 -12
    -3 -4 -12
    3 -4 12
    -3 -4 -12
    -3 4 -12
    3 4 12
    3 4 12
    -3 4 -12
    -4 -4 -12
    4 -4 12
    -4 -4 -12
    -4 4 -12
    -4 4 -12
    4 4 12
    4 4 12
    5 -4 12
    -5 -4 -12
    -5 -4 -12
    -5 4 -12
    5 4 12
    5 4 12
    -5 4 -12
    -6 -4 -12
    -6 -4 -12
    6 -4 12
    6 4 12
    6 4 12
    -6 4 -12
    -6 4 -12
    -7 -4 -12
    -7 -4 -12
    7 -4 12
    7 4 12
    -7 4 -12
    7 4 12
    -7 4 -12
    -8 -4 -12
    -8 -4 -12
    8 -4 12
    8 4 12
    -8 4 -12
    8 4 12
    -8 4 -12
    16 -5 -12
    -16 -5 12
    16 5 -12
    -15 -5 12
    15 -5 -12
    15 5 -12
    -14 -5 12
    14 -5 -12
    14 5 -12
    -13 -5 12
    13 -5 -12
    13 5 -12
    -12 -5 12
    12 -5 -12
    12 5 -12
    12 5 -12
    11 -5 -12
    -11 -5 12
    11 5 -12
    11 5 -12
    10 -5 -12
    -10 -5 12
    10 5 -12
    10 5 -12
    -10 5 12
    -9 -5 12
    9 -5 -12
    9 5 -12
    -9 5 12
    9 5 -12
    8 -5 -12
    -8 -5 12
    8 5 -12
    -8 5 12
    8 5 -12
    -7 -5 12
    7 -5 -12
    7 -5 -12
    -7 5 12
    7 5 -12
    7 5 -12
    6 -5 -12
    -6 -5 12
    6 -5 -12
    6 5 -12
    6 5 -12
    6 5 -12
    -6 5 12
    -5 -5 12
    5 -5 -12
    5 -5 -12
    5 5 -12
    5 5 -12
    5 5 -12
    -5 5 12
    4 -5 -12
    4 -5 -12
    -4 -5 12
    4 5 -12
    4 5 -12
    4 5 -12
    -4 5 12
    3 -5 -12
    3 -5 -12
    -3 -5 12
    3 5 -12
    -3 5 12
    3 5 -12
    -2 -5 12
    2 -5 -12
    2 -5 -12
    2 5 -12
    -2 5 12
    2 5 -12
    -1 -5 12
    1 -5 -12
    1 -5 -12
    1 5 -12
    -1 5 12
    1 5 -12
    0 -5 12
    0 -5 -12
    0 -5 -12
    0 5 -12
    0 5 -12
    0 5 12
    1 -5 12
    -1 -5 -12
    -1 -5 -12
    -1 5 -12
    -1 5 -12
    1 5 12
    -2 -5 -12
    2 -5 12
    -2 -5 -12
    -2 5 -12
    2 5 12
    2 5 12
    -2 5 -12
    -3 -5 -12
    -3 -5 -12
    3 -5 12
    -3 5 -12
    3 5 12
    3 5 12
    -3 5 -12
    -4 -5 -12
    4 -5 12
    -4 -5 -12
    -4 5 -12
    -4 5 -12
    4 5 12
    4 5 12
    -5 -5 -12
    5 -5 12
    -5 -5 -12
    5 5 12
    5 5 12
    -5 5 -12
    -5 5 -12
    -6 -5 -12
    -6 -5 -12
    6 -5 12
    -6 5 -12
    -6 5 -12
    6 5 12
    6 5 12
    7 -5 12
    -7 -5 -12
    -7 -5 -12
    7 5 12
    -7 5 -12
    7 5 12
    -7 5 -12
    -8 -5 -12
    -8 -5 -12
    8 -5 12
    -8 5 -12
    8 5 12
    8 5 12
    -8 5 -12
    -16 -6 12
    16 -6 -12
    16 6 -12
    -15 -6 12
    15 -6 -12
    15 6 -12
    -14 -6 12
    14 -6 -12
    14 6 -12
    13 -6 -12
    -13 -6 12
    13 6 -12
    13 6 -12
    -12 -6 12
    12 -6 -12
    12 6 -12
    12 6 -12
    -11 -6 12
    11 -6 -12
    11 6 -12
    11 6 -12
    -10 -6 12
    10 -6 -12
    10 6 -12
    10 6 -12
    9 -6 -12
    -9 -6 12
    9 6 -12
    9 6 -12
    -8 -6 12
    8 -6 -12
    8 6 -12
    8 6 -12
    -7 -6 12
    7 -6 -12
    7 6 -12
    7 6 -12
    6 -6 -12
    -6 -6 12
    6 6 -12
    6 6 -12
    6 6 -12
    5 -6 -12
    -5 -6 12
    5 -6 -12
    -5 6 12
    5 6 -12
    5 6 -12
    5 6 -12
    4 -6 -12
    4 -6 -12
    -4 -6 12
    -4 6 12
    4 6 -12
    4 6 -12
    4 6 -12
    3 -6 -12
    -3 -6 12
    3 -6 -12
    3 6 -12
    3 6 -12
    -3 6 12
    -2 -6 12
    2 -6 -12
    2 -6 -12
    2 6 -12
    -2 6 12
    2 6 -12
    -1 -6 12
    1 -6 -12
    1 -6 -12
    1 6 -12
    -1 6 12
    1 6 -12
    0 -6 -12
    0 -6 -12
    0 -6 12
    0 6 -12
    0 6 12
    0 6 -12
    1 -6 12
    -1 -6 -12
    -1 -6 -12
    -1 6 -12
    -1 6 -12
    1 6 12
    2 -6 12
    -2 -6 -12
    -2 -6 -12
    2 6 12
    -2 6 -12
    -2 6 -12
    3 -6 12
    -3 -6 -12
    -3 6 -12
    3 6 12
    -4 -6 -12
    -4 -6 -12
    4 -6 12
    -4 6 -12
    -4 6 -12
    4 6 12
    4 6 12
    5 -6 12
    -5 -6 -12
    -5 -6 -12
    -5 6 -12
    -5 6 -12
    5 6 12
    5 6 12
    -6 -6 -12
    6 -6 12
    -6 -6 -12
    6 6 12
    6 6 12
    -6 6 -12
    -6 6 -12
    7 -6 12
    -7 -6 -12
    -7 -6 -12
    -7 6 -12
    7 6 12
    -7 6 -12
    7 6 12
    8 -6 12
    -8 -6 -12
    -8 -6 -12
    -8 6 -12
    8 6 12
    8 6 12
    -8 6 -12
    -16 -7 12
    16 -7 -12
    16 7 -12
    -15 -7 12
    15 -7 -12
    15 7 -12
    -14 -7 12
    14 -7 -12
    14 7 -12
    14 7 -12
    -13 -7 12
    13 -7 -12
    13 7 -12
    13 7 -12
    12 -7 -12
    -12 -7 12
    12 7 -12
    12 7 -12
    11 -7 -12
    -11 -7 12
    11 7 -12
    11 7 -12
    -10 -7 12
    10 -7 -12
    10 7 -12
    10 7 -12
    9 -7 -12
    -9 -7 12
    9 7 -12
    9 7 -12
    -8 -7 12
    8 -7 -12
    8 7 -12
    8 7 -12
    -7 -7 12
    7 -7 -12
    7 7 -12
    7 7 -12
    6 -7 -12
    -6 -7 12
    6 7 -12
    6 7 -12
    -5 -7 12
    5 -7 -12
    5 7 -12
    5 7 -12
    5 7 -12
    -4 -7 12
    4 -7 -12
    4 -7 -12
    4 7 -12
    4 7 -12
    4 7 -12
    3 -7 -12
    -3 -7 12
    3 -7 -12
    3 7 -12
    3 7 -12
    3 7 -12
    -2 -7 12
    2 -7 -12
    2 -7 -12
    2 7 -12
    2 7 -12
    1 -7 -12
    1 -7 -12
    -1 -7 12
    1 7 -12
    1 7 -12
    0 -7 -12
    0 -7 12
    0 -7 -12
    0 7 -12
    0 7 12
    0 7 -12
    1 -7 12
    -1 -7 -12
    -1 -7 -12
    1 7 12
    -1 7 -12
    -1 7 -12
    -2 -7 -12
    2 -7 12
    -2 -7 -12
    2 7 12
    -2 7 -12
    -2 7 -12
    -3 -7 -12
    -3 -7 -12
    3 -7 12
    -3 7 -12
    -3 7 -12
    3 7 12
    -4 -7 -12
    -4 -7 -12
    4 -7 12
    4 7 12
    -4 7 -12
    -4 7 -12
    5 -7 12
    -5 -7 -12
    -5 -7 -12
    5 7 12
    -5 7 -12
    -5 7 -12
    -6 -7 -12
    -6 -7 -12
    6 -7 12
    6 7 12
    -6 7 -12
    6 7 12
    -6 7 -12
    -7 -7 -12
    -7 -7 -12
    7 -7 12
    7 7 12
    7 7 12
    -7 7 -12
    -7 7 -12
    -8 -7 -12
    -8 -7 -12
    -8 7 -12
    8 7 12
    -8 7 -12
    15 -8 -12
    -15 -8 12
    15 8 -12
    15 8 -12
    -14 -8 12
    14 -8 -12
    14 8 -12
    14 8 -12
    13 -8 -12
    -13 -8 12
    13 8 -12
    13 8 -12
    12 -8 -12
    -12 -8 12
    12 8 -12
    12 8 -12
    11 -8 -12
    -11 -8 12
    11 8 -12
    11 8 -12
    -10 -8 12
    10 -8 -12
    10 8 -12
    10 8 -12
    9 -8 -12
    -9 -8 12
    9 8 -12
    9 8 -12
    8 -8 -12
    -8 -8 12
    8 8 -12
    8 8 -12
    -7 -8 12
    7 -8 -12
    7 8 -12
    7 8 -12
    -6 -8 12
    6 -8 -12
    6 8 -12
    6 8 -12
    -5 -8 12
    5 -8 -12
    5 8 -12
    5 8 -12
    5 8 -12
    -4 -8 12
    4 -8 -12
    4 8 -12
    4 8 -12
    4 8 -12
    3 -8 -12
    3 -8 -12
    -3 -8 12
    3 8 -12
    3 8 -12
    3 8 -12
    2 -8 -12
    -2 -8 12
    2 -8 -12
    2 8 -12
    2 8 -12
    1 -8 -12
    -1 -8 12
    1 -8 -12
    1 8 -12
    1 8 -12
    0 -8 12
    0 -8 -12
    0 -8 -12
    0 8 -12
    0 8 -12
    1 -8 12
    -1 -8 -12
    -1 -8 -12
    -1 8 -12
    -1 8 -12
    -2 -8 -12
    2 -8 12
    -2 -8 -12
    -2 8 -12
    -2 8 -12
    3 -8 12
    -3 -8 -12
    -3 -8 -12
    -3 8 -12
    -3 8 -12
    -4 -8 -12
    -4 -8 -12
    4 -8 12
    -4 8 -12
    -4 8 -12
    -5 -8 -12
    -5 -8 -12
    5 -8 12
    -5 8 -12
    -5 8 -12
    6 -8 12
    -6 -8 -12
    -6 -8 -12
    -6 8 -12
    -6 8 -12
    -7 -8 -12
    7 -8 12
    -7 -8 -12
    -7 8 -12
    -15 -9 12
    15 9 -12
    15 9 -12
    14 -9 -12
    -14 -9 12
    14 9 -12
    14 9 -12
    13 -9 -12
    -13 -9 12
    13 9 -12
    13 9 -12
    -12 -9 12
    12 -9 -12
    12 9 -12
    12 9 -12
    -11 -9 12
    11 -9 -12
    11 9 -12
    11 9 -12
    -10 -9 12
    10 -9 -12
    10 9 -12
    10 9 -12
    -9 -9 12
    9 -9 -12
    9 9 -12
    9 9 -12
    8 -9 -12
    -8 -9 12
    8 9 -12
    8 9 -12
    -7 -9 12
    7 -9 -12
    7 9 -12
    7 9 -12
    -6 -9 12
    6 -9 -12
    6 9 -12
    6 9 -12
    -5 -9 12
    5 -9 -12
    5 9 -12
    5 9 -12
    -4 -9 12
    4 -9 -12
    4 9 -12
    4 9 -12
    4 9 -12
    3 -9 -12
    -3 -9 12
    3 -9 -12
    3 9 -12
    3 9 -12
    3 9 -12
    2 -9 -12
    -2 -9 12
    2 -9 -12
    2 9 -12
    2 9 -12
    1 -9 -12
    -1 -9 12
    1 -9 -12
[truncated: 101,817 more chars]
