# Supplementary material for: Synthesis and structure of tris­(2-methyl-1H-imidazol-3-ium) 5-carb­oxy­benzene-1,3-di­carboxyl­ate 3,5-di­carb­oxy­benzoate
Source: Acta Crystallogr E Crystallogr Commun. 2025 Mar 11;81(Pt 4):303–9. doi: 10.1107/S2056989025002063 (PMC11974331; doi:10.1107/S2056989025002063)
Supplement: Supplementary file 2 [file e-81-00303-Isup2.cml]

<?xml version="1.0" encoding="UTF-8"?>
<cml convention="cmlDict:cmllite" xmlns="http://www.xml-cml.org/schema" xmlns:cmlDict="http://www.xml-cml.org/dictionary/cml/" xmlns:nameDict="http://www.xml-cml.org/dictionary/cml/name/">
  <molecule id="m1">
    <name dictRef="nameDict:unknown">Tris(2-methyl-1H-imidazol-3-ium) 5-carboxybenzene-1,3-dicarboxylate 3,5-dicarboxybenzoate</name>
    <atomArray>
      <atom id="a1" elementType="C">
        <label value="1" dictRef="cmlDict:locant"/>
        <label value="C" dictRef="cmlDict:locant"/>
      </atom>
      <atom id="a52" elementType="H"/>
      <atom id="a53" elementType="H"/>
      <atom id="a54" elementType="H"/>
      <atom id="a2" elementType="N">
        <label value="1" dictRef="cmlDict:locant"/>
        <label value="N" dictRef="cmlDict:locant"/>
      </atom>
      <atom id="a3" elementType="C" hydrogenCount="0">
        <label value="2" dictRef="cmlDict:locant"/>
      </atom>
      <atom id="a4" elementType="N" formalCharge="1">
        <label value="3" dictRef="cmlDict:locant"/>
        <label value="N'" dictRef="cmlDict:locant"/>
      </atom>
      <atom id="a5" elementType="C">
        <label value="4" dictRef="cmlDict:locant"/>
      </atom>
      <atom id="a6" elementType="C">
        <label value="5" dictRef="cmlDict:locant"/>
      </atom>
      <atom id="a55" elementType="H"/>
      <atom id="a56" elementType="H"/>
      <atom id="a57" elementType="H"/>
      <atom id="a58" elementType="H"/>
      <atom id="a7" elementType="C">
        <label value="1" dictRef="cmlDict:locant"/>
        <label value="C" dictRef="cmlDict:locant"/>
      </atom>
      <atom id="a59" elementType="H"/>
      <atom id="a60" elementType="H"/>
      <atom id="a61" elementType="H"/>
      <atom id="a8" elementType="N">
        <label value="1" dictRef="cmlDict:locant"/>
        <label value="N" dictRef="cmlDict:locant"/>
      </atom>
      <atom id="a9" elementType="C" hydrogenCount="0">
        <label value="2" dictRef="cmlDict:locant"/>
      </atom>
      <atom id="a10" elementType="N" formalCharge="1">
        <label value="3" dictRef="cmlDict:locant"/>
        <label value="N'" dictRef="cmlDict:locant"/>
      </atom>
      <atom id="a11" elementType="C">
        <label value="4" dictRef="cmlDict:locant"/>
      </atom>
      <atom id="a12" elementType="C">
        <label value="5" dictRef="cmlDict:locant"/>
      </atom>
      <atom id="a62" elementType="H"/>
      <atom id="a63" elementType="H"/>
      <atom id="a64" elementType="H"/>
      <atom id="a65" elementType="H"/>
      <atom id="a13" elementType="C">
        <label value="1" dictRef="cmlDict:locant"/>
        <label value="C" dictRef="cmlDict:locant"/>
      </atom>
      <atom id="a66" elementType="H"/>
      <atom id="a67" elementType="H"/>
      <atom id="a68" elementType="H"/>
      <atom id="a14" elementType="N">
        <label value="1" dictRef="cmlDict:locant"/>
        <label value="N" dictRef="cmlDict:locant"/>
      </atom>
      <atom id="a15" elementType="C" hydrogenCount="0">
        <label value="2" dictRef="cmlDict:locant"/>
      </atom>
      <atom id="a16" elementType="N" formalCharge="1">
        <label value="3" dictRef="cmlDict:locant"/>
        <label value="N'" dictRef="cmlDict:locant"/>
      </atom>
      <atom id="a17" elementType="C">
        <label value="4" dictRef="cmlDict:locant"/>
      </atom>
      <atom id="a18" elementType="C">
        <label value="5" dictRef="cmlDict:locant"/>
      </atom>
      <atom id="a69" elementType="H"/>
      <atom id="a70" elementType="H"/>
      <atom id="a71" elementType="H"/>
      <atom id="a72" elementType="H"/>
      <atom id="a19" elementType="C" hydrogenCount="0">
        <label value="C" dictRef="cmlDict:locant"/>
      </atom>
      <atom id="a20" elementType="O" hydrogenCount="0">
        <label value="O'" dictRef="cmlDict:locant"/>
      </atom>
      <atom id="a21" elementType="O">
        <label value="O" dictRef="cmlDict:locant"/>
      </atom>
      <atom id="a73" elementType="H"/>
      <atom id="a22" elementType="C" hydrogenCount="0">
        <label value="1" dictRef="cmlDict:locant"/>
      </atom>
      <atom id="a23" elementType="C">
        <label value="2" dictRef="cmlDict:locant"/>
      </atom>
      <atom id="a24" elementType="C" hydrogenCount="0">
        <label value="3" dictRef="cmlDict:locant"/>
      </atom>
      <atom id="a25" elementType="C">
        <label value="4" dictRef="cmlDict:locant"/>
      </atom>
      <atom id="a26" elementType="C" hydrogenCount="0">
        <label value="5" dictRef="cmlDict:locant"/>
      </atom>
      <atom id="a27" elementType="C">
        <label value="6" dictRef="cmlDict:locant"/>
      </atom>
      <atom id="a29" elementType="C" hydrogenCount="0">
        <label value="C" dictRef="cmlDict:locant"/>
      </atom>
      <atom id="a30" elementType="O" hydrogenCount="0">
        <label value="O'" dictRef="cmlDict:locant"/>
      </atom>
      <atom id="a31" elementType="O" formalCharge="-1" hydrogenCount="0">
        <label value="O" dictRef="cmlDict:locant"/>
      </atom>
      <atom id="a33" elementType="C" hydrogenCount="0">
        <label value="C'" dictRef="cmlDict:locant"/>
      </atom>
      <atom id="a34" elementType="O" hydrogenCount="0">
        <label value="O'''" dictRef="cmlDict:locant"/>
      </atom>
      <atom id="a35" elementType="O" formalCharge="-1" hydrogenCount="0">
        <label value="O''" dictRef="cmlDict:locant"/>
      </atom>
      <atom id="a74" elementType="H"/>
      <atom id="a75" elementType="H"/>
      <atom id="a76" elementType="H"/>
      <atom id="a36" elementType="C" hydrogenCount="0">
        <label value="C" dictRef="cmlDict:locant"/>
      </atom>
      <atom id="a37" elementType="O" hydrogenCount="0">
        <label value="O'" dictRef="cmlDict:locant"/>
      </atom>
      <atom id="a38" elementType="O">
        <label value="O" dictRef="cmlDict:locant"/>
      </atom>
      <atom id="a77" elementType="H"/>
      <atom id="a39" elementType="C" hydrogenCount="0">
        <label value="alpha" dictRef="cmlDict:locant"/>
      </atom>
      <atom id="a40" elementType="C" hydrogenCount="0">
        <label value="1" dictRef="cmlDict:locant"/>
      </atom>
      <atom id="a41" elementType="C">
        <label value="2" dictRef="cmlDict:locant"/>
      </atom>
      <atom id="a42" elementType="C" hydrogenCount="0">
        <label value="3" dictRef="cmlDict:locant"/>
      </atom>
      <atom id="a43" elementType="C">
        <label value="4" dictRef="cmlDict:locant"/>
      </atom>
      <atom id="a44" elementType="C" hydrogenCount="0">
        <label value="5" dictRef="cmlDict:locant"/>
      </atom>
      <atom id="a45" elementType="C">
        <label value="6" dictRef="cmlDict:locant"/>
      </atom>
      <atom id="a47" elementType="O" hydrogenCount="0">
        <label value="O'" dictRef="cmlDict:locant"/>
      </atom>
      <atom id="a48" elementType="O" formalCharge="-1" hydrogenCount="0">
        <label value="O" dictRef="cmlDict:locant"/>
      </atom>
      <atom id="a78" elementType="H"/>
      <atom id="a79" elementType="H"/>
      <atom id="a80" elementType="H"/>
      <atom id="a49" elementType="C" hydrogenCount="0">
        <label value="C'" dictRef="cmlDict:locant"/>
      </atom>
      <atom id="a50" elementType="O" hydrogenCount="0">
        <label value="O''" dictRef="cmlDict:locant"/>
      </atom>
      <atom id="a51" elementType="O">
        <label value="O'" dictRef="cmlDict:locant"/>
      </atom>
      <atom id="a81" elementType="H"/>
    </atomArray>
    <bondArray>
      <bond id="a1_a52" atomRefs2="a1 a52" order="S"/>
      <bond id="a1_a53" atomRefs2="a1 a53" order="S"/>
      <bond id="a1_a54" atomRefs2="a1 a54" order="S"/>
      <bond id="a2_a3" atomRefs2="a2 a3" order="S"/>
      <bond id="a3_a4" atomRefs2="a3 a4" order="D"/>
      <bond id="a4_a5" atomRefs2="a4 a5" order="S"/>
      <bond id="a5_a6" atomRefs2="a5 a6" order="D"/>
      <bond id="a6_a2" atomRefs2="a6 a2" order="S"/>
      <bond id="a2_a55" atomRefs2="a2 a55" order="S"/>
      <bond id="a4_a56" atomRefs2="a4 a56" order="S"/>
      <bond id="a5_a57" atomRefs2="a5 a57" order="S"/>
      <bond id="a6_a58" atomRefs2="a6 a58" order="S"/>
      <bond id="a1_a3" atomRefs2="a1 a3" order="S"/>
      <bond id="a7_a59" atomRefs2="a7 a59" order="S"/>
      <bond id="a7_a60" atomRefs2="a7 a60" order="S"/>
      <bond id="a7_a61" atomRefs2="a7 a61" order="S"/>
      <bond id="a8_a9" atomRefs2="a8 a9" order="S"/>
      <bond id="a9_a10" atomRefs2="a9 a10" order="D"/>
      <bond id="a10_a11" atomRefs2="a10 a11" order="S"/>
      <bond id="a11_a12" atomRefs2="a11 a12" order="D"/>
      <bond id="a12_a8" atomRefs2="a12 a8" order="S"/>
      <bond id="a8_a62" atomRefs2="a8 a62" order="S"/>
      <bond id="a10_a63" atomRefs2="a10 a63" order="S"/>
      <bond id="a11_a64" atomRefs2="a11 a64" order="S"/>
      <bond id="a12_a65" atomRefs2="a12 a65" order="S"/>
      <bond id="a7_a9" atomRefs2="a7 a9" order="S"/>
      <bond id="a13_a66" atomRefs2="a13 a66" order="S"/>
      <bond id="a13_a67" atomRefs2="a13 a67" order="S"/>
      <bond id="a13_a68" atomRefs2="a13 a68" order="S"/>
      <bond id="a14_a15" atomRefs2="a14 a15" order="S"/>
      <bond id="a15_a16" atomRefs2="a15 a16" order="D"/>
      <bond id="a16_a17" atomRefs2="a16 a17" order="S"/>
      <bond id="a17_a18" atomRefs2="a17 a18" order="D"/>
      <bond id="a18_a14" atomRefs2="a18 a14" order="S"/>
      <bond id="a14_a69" atomRefs2="a14 a69" order="S"/>
      <bond id="a16_a70" atomRefs2="a16 a70" order="S"/>
      <bond id="a17_a71" atomRefs2="a17 a71" order="S"/>
      <bond id="a18_a72" atomRefs2="a18 a72" order="S"/>
      <bond id="a13_a15" atomRefs2="a13 a15" order="S"/>
      <bond id="a19_a20" atomRefs2="a19 a20" order="D"/>
      <bond id="a19_a21" atomRefs2="a19 a21" order="S"/>
      <bond id="a21_a73" atomRefs2="a21 a73" order="S"/>
      <bond id="a22_a23" atomRefs2="a22 a23" order="D"/>
      <bond id="a23_a24" atomRefs2="a23 a24" order="S"/>
      <bond id="a24_a25" atomRefs2="a24 a25" order="D"/>
      <bond id="a25_a26" atomRefs2="a25 a26" order="S"/>
      <bond id="a26_a27" atomRefs2="a26 a27" order="D"/>
      <bond id="a27_a22" atomRefs2="a27 a22" order="S"/>
      <bond id="a29_a30" atomRefs2="a29 a30" order="D"/>
      <bond id="a29_a31" atomRefs2="a29 a31" order="S"/>
      <bond id="a22_a29" atomRefs2="a22 a29" order="S"/>
      <bond id="a33_a34" atomRefs2="a33 a34" order="D"/>
      <bond id="a33_a35" atomRefs2="a33 a35" order="S"/>
      <bond id="a24_a33" atomRefs2="a24 a33" order="S"/>
      <bond id="a23_a74" atomRefs2="a23 a74" order="S"/>
      <bond id="a25_a75" atomRefs2="a25 a75" order="S"/>
      <bond id="a27_a76" atomRefs2="a27 a76" order="S"/>
      <bond id="a19_a26" atomRefs2="a19 a26" order="S"/>
      <bond id="a36_a37" atomRefs2="a36 a37" order="D"/>
      <bond id="a36_a38" atomRefs2="a36 a38" order="S"/>
      <bond id="a38_a77" atomRefs2="a38 a77" order="S"/>
      <bond id="a39_a40" atomRefs2="a39 a40" order="S"/>
      <bond id="a40_a41" atomRefs2="a40 a41" order="D"/>
      <bond id="a41_a42" atomRefs2="a41 a42" order="S"/>
      <bond id="a42_a43" atomRefs2="a42 a43" order="D"/>
      <bond id="a43_a44" atomRefs2="a43 a44" order="S"/>
      <bond id="a44_a45" atomRefs2="a44 a45" order="D"/>
      <bond id="a40_a45" atomRefs2="a40 a45" order="S"/>
      <bond id="a39_a47" atomRefs2="a39 a47" order="D"/>
      <bond id="a39_a48" atomRefs2="a39 a48" order="S"/>
      <bond id="a41_a78" atomRefs2="a41 a78" order="S"/>
      <bond id="a43_a79" atomRefs2="a43 a79" order="S"/>
      <bond id="a45_a80" atomRefs2="a45 a80" order="S"/>
      <bond id="a36_a42" atomRefs2="a36 a42" order="S"/>
      <bond id="a49_a50" atomRefs2="a49 a50" order="D"/>
      <bond id="a49_a51" atomRefs2="a49 a51" order="S"/>
      <bond id="a51_a81" atomRefs2="a51 a81" order="S"/>
      <bond id="a49_a44" atomRefs2="a49 a44" order="S"/>
    </bondArray>
  </molecule>
</cml>
